# Supplementary material for: Effect of proton pump inhibitors in infants with esophageal atresia on the gut microbiome: a pilot cohort
Source: Gut Pathog. 2022 Dec 16;14:47. doi: 10.1186/s13099-022-00518-9 (PMC9758939; doi:10.1186/s13099-022-00518-9)
Supplement: Supplementary file 10 — Additional file 10: Table S1. Taxon name. [file 13099_2022_518_MOESM10_ESM.ods]

## Sheet: 1A
taxon_name	E3	L2	H2	B1	E1	O3	P3	M3	B3	P2	H1	K3	N1	K1	H3	O2	B2	L1	M2	O1	K2	C2	E2	P1	C3	N3	L3	M1	N2	S548	S554	S569	S572	S579	S585	S588	S589	S891	S592	S611	S618	C1
d_Archaea	17	28	115	225	13	68	16	166	215	47	20	249	268	77	61	77	205	35	171	119	109	13	93	41	64	171	32	822	107	136	1989	43	44	403	90	296	28	99	51	65	45	26
d_Archaea;p_Candidatus Korarchaeota	0	0	0	0	0	0	0	0	0	0	0	0	0	0	0	0	0	0	0	0	0	0	0	0	0	0	0	0	0	0	0	0	0	0	0	0	0	0	0	0	0	0
d_Archaea;p_Candidatus Korarchaeota;g_Candidatus Korarchaeum	0	0	0	0	0	0	0	0	0	0	0	0	0	0	0	0	0	0	0	0	0	0	0	0	0	0	0	0	0	0	0	0	0	0	0	0	0	0	0	0	0	0
d_Archaea;p_Candidatus Korarchaeota;g_Candidatus Korarchaeum;s_Candidatus Korarchaeum cryptofilum	0	0	0	0	0	0	0	0	0	0	0	0	0	0	0	0	0	0	0	0	0	0	0	0	0	0	0	0	0	0	0	0	0	0	0	0	0	0	0	0	0	0
d_Archaea;p_Crenarchaeota	0	0	0	0	0	0	0	1	0	0	1	0	0	0	0	4	0	0	2	0	3	0	0	1	0	0	0	0	0	13	1	2	3	3	1	6	0	0	4	1	0	0
d_Archaea;p_Crenarchaeota;c_Thermoprotei	0	0	0	0	0	0	0	1	0	0	1	0	0	0	0	4	0	0	2	0	3	0	0	1	0	0	0	0	0	13	1	2	3	3	1	6	0	0	4	1	0	0
d_Archaea;p_Crenarchaeota;c_Thermoprotei;o_Acidilobales	0	0	0	0	0	0	0	0	0	0	0	0	0	0	0	0	0	0	0	0	0	0	0	0	0	0	0	0	0	0	0	0	0	0	0	0	0	0	0	0	0	0
d_Archaea;p_Crenarchaeota;c_Thermoprotei;o_Acidilobales;f_Caldisphaeraceae	0	0	0	0	0	0	0	0	0	0	0	0	0	0	0	0	0	0	0	0	0	0	0	0	0	0	0	0	0	0	0	0	0	0	0	0	0	0	0	0	0	0
d_Archaea;p_Crenarchaeota;c_Thermoprotei;o_Acidilobales;f_Caldisphaeraceae;g_Caldisphaera	0	0	0	0	0	0	0	0	0	0	0	0	0	0	0	0	0	0	0	0	0	0	0	0	0	0	0	0	0	0	0	0	0	0	0	0	0	0	0	0	0	0
d_Archaea;p_Crenarchaeota;c_Thermoprotei;o_Acidilobales;f_Caldisphaeraceae;g_Caldisphaera;s_Caldisphaera lagunensis	0	0	0	0	0	0	0	0	0	0	0	0	0	0	0	0	0	0	0	0	0	0	0	0	0	0	0	0	0	0	0	0	0	0	0	0	0	0	0	0	0	0
d_Archaea;p_Crenarchaeota;c_Thermoprotei;o_Desulfurococcales	0	0	0	0	0	0	0	0	0	0	0	0	0	0	0	1	0	0	0	0	0	0	0	0	0	0	0	0	0	12	0	0	0	3	0	4	0	0	1	1	0	0
d_Archaea;p_Crenarchaeota;c_Thermoprotei;o_Desulfurococcales;f_Desulfurococcaceae	0	0	0	0	0	0	0	0	0	0	0	0	0	0	0	1	0	0	0	0	0	0	0	0	0	0	0	0	0	12	0	0	0	3	0	4	0	0	1	1	0	0
d_Archaea;p_Crenarchaeota;c_Thermoprotei;o_Desulfurococcales;f_Desulfurococcaceae;g_Ignicoccus	0	0	0	0	0	0	0	0	0	0	0	0	0	0	0	0	0	0	0	0	0	0	0	0	0	0	0	0	0	0	0	0	0	0	0	0	0	0	1	0	0	0
d_Archaea;p_Crenarchaeota;c_Thermoprotei;o_Desulfurococcales;f_Desulfurococcaceae;g_Ignicoccus;s_Ignicoccus hospitalis	0	0	0	0	0	0	0	0	0	0	0	0	0	0	0	0	0	0	0	0	0	0	0	0	0	0	0	0	0	0	0	0	0	0	0	0	0	0	1	0	0	0
d_Archaea;p_Crenarchaeota;c_Thermoprotei;o_Desulfurococcales;f_Desulfurococcaceae;g_Staphylothermus	0	0	0	0	0	0	0	0	0	0	0	0	0	0	0	1	0	0	0	0	0	0	0	0	0	0	0	0	0	0	0	0	0	0	0	0	0	0	0	0	0	0
d_Archaea;p_Crenarchaeota;c_Thermoprotei;o_Desulfurococcales;f_Desulfurococcaceae;g_Staphylothermus;s_Staphylothermus hellenicus	0	0	0	0	0	0	0	0	0	0	0	0	0	0	0	1	0	0	0	0	0	0	0	0	0	0	0	0	0	0	0	0	0	0	0	0	0	0	0	0	0	0
d_Archaea;p_Crenarchaeota;c_Thermoprotei;o_Desulfurococcales;f_Desulfurococcaceae;g_Thermogladius	0	0	0	0	0	0	0	0	0	0	0	0	0	0	0	0	0	0	0	0	0	0	0	0	0	0	0	0	0	0	0	0	0	3	0	4	0	0	0	1	0	0
d_Archaea;p_Crenarchaeota;c_Thermoprotei;o_Desulfurococcales;f_Desulfurococcaceae;g_Thermogladius;s_Thermogladius calderae	0	0	0	0	0	0	0	0	0	0	0	0	0	0	0	0	0	0	0	0	0	0	0	0	0	0	0	0	0	0	0	0	0	3	0	4	0	0	0	1	0	0
d_Archaea;p_Crenarchaeota;c_Thermoprotei;o_Desulfurococcales;f_Pyrodictiaceae	0	0	0	0	0	0	0	0	0	0	0	0	0	0	0	0	0	0	0	0	0	0	0	0	0	0	0	0	0	0	0	0	0	0	0	0	0	0	0	0	0	0
d_Archaea;p_Crenarchaeota;c_Thermoprotei;o_Desulfurococcales;f_Pyrodictiaceae;g_Hyperthermus	0	0	0	0	0	0	0	0	0	0	0	0	0	0	0	0	0	0	0	0	0	0	0	0	0	0	0	0	0	0	0	0	0	0	0	0	0	0	0	0	0	0
d_Archaea;p_Crenarchaeota;c_Thermoprotei;o_Desulfurococcales;f_Pyrodictiaceae;g_Hyperthermus;s_Hyperthermus butylicus	0	0	0	0	0	0	0	0	0	0	0	0	0	0	0	0	0	0	0	0	0	0	0	0	0	0	0	0	0	0	0	0	0	0	0	0	0	0	0	0	0	0
d_Archaea;p_Crenarchaeota;c_Thermoprotei;o_Sulfolobales	0	0	0	0	0	0	0	0	0	0	1	0	0	0	0	3	0	0	1	0	3	0	0	1	0	0	0	0	0	0	0	0	0	0	0	1	0	0	1	0	0	0
d_Archaea;p_Crenarchaeota;c_Thermoprotei;o_Sulfolobales;f_Sulfolobaceae	0	0	0	0	0	0	0	0	0	0	1	0	0	0	0	3	0	0	1	0	3	0	0	1	0	0	0	0	0	0	0	0	0	0	0	1	0	0	1	0	0	0
d_Archaea;p_Crenarchaeota;c_Thermoprotei;o_Sulfolobales;f_Sulfolobaceae;g_Acidianus	0	0	0	0	0	0	0	0	0	0	0	0	0	0	0	0	0	0	0	0	1	0	0	1	0	0	0	0	0	0	0	0	0	0	0	0	0	0	1	0	0	0
d_Archaea;p_Crenarchaeota;c_Thermoprotei;o_Sulfolobales;f_Sulfolobaceae;g_Acidianus;s_Acidianus brierleyi	0	0	0	0	0	0	0	0	0	0	0	0	0	0	0	0	0	0	0	0	1	0	0	1	0	0	0	0	0	0	0	0	0	0	0	0	0	0	0	0	0	0
d_Archaea;p_Crenarchaeota;c_Thermoprotei;o_Sulfolobales;f_Sulfolobaceae;g_Acidianus;s_Acidianus hospitalis	0	0	0	0	0	0	0	0	0	0	0	0	0	0	0	0	0	0	0	0	0	0	0	0	0	0	0	0	0	0	0	0	0	0	0	0	0	0	1	0	0	0
d_Archaea;p_Crenarchaeota;c_Thermoprotei;o_Sulfolobales;f_Sulfolobaceae;g_Metallosphaera	0	0	0	0	0	0	0	0	0	0	0	0	0	0	0	0	0	0	0	0	0	0	0	0	0	0	0	0	0	0	0	0	0	0	0	0	0	0	0	0	0	0
d_Archaea;p_Crenarchaeota;c_Thermoprotei;o_Sulfolobales;f_Sulfolobaceae;g_Saccharolobus	0	0	0	0	0	0	0	0	0	0	0	0	0	0	0	0	0	0	0	0	0	0	0	0	0	0	0	0	0	0	0	0	0	0	0	0	0	0	0	0	0	0
d_Archaea;p_Crenarchaeota;c_Thermoprotei;o_Sulfolobales;f_Sulfolobaceae;g_Saccharolobus;s_Saccharolobus solfataricus	0	0	0	0	0	0	0	0	0	0	0	0	0	0	0	0	0	0	0	0	0	0	0	0	0	0	0	0	0	0	0	0	0	0	0	0	0	0	0	0	0	0
d_Archaea;p_Crenarchaeota;c_Thermoprotei;o_Sulfolobales;f_Sulfolobaceae;g_Sulfolobus	0	0	0	0	0	0	0	0	0	0	0	0	0	0	0	0	0	0	0	0	1	0	0	0	0	0	0	0	0	0	0	0	0	0	0	1	0	0	0	0	0	0
d_Archaea;p_Crenarchaeota;c_Thermoprotei;o_Sulfolobales;f_Sulfolobaceae;g_Sulfolobus;s_Sulfolobus acidocaldarius	0	0	0	0	0	0	0	0	0	0	0	0	0	0	0	0	0	0	0	0	0	0	0	0	0	0	0	0	0	0	0	0	0	0	0	0	0	0	0	0	0	0
d_Archaea;p_Crenarchaeota;c_Thermoprotei;o_Sulfolobales;f_Sulfolobaceae;g_Sulfolobus;s_Sulfolobus islandicus	0	0	0	0	0	0	0	0	0	0	0	0	0	0	0	0	0	0	0	0	1	0	0	0	0	0	0	0	0	0	0	0	0	0	0	1	0	0	0	0	0	0
d_Archaea;p_Crenarchaeota;c_Thermoprotei;o_Sulfolobales;f_Sulfolobaceae;g_Sulfolobus;s_Sulfolobus sp. A20	0	0	0	0	0	0	0	0	0	0	0	0	0	0	0	0	0	0	0	0	0	0	0	0	0	0	0	0	0	0	0	0	0	0	0	0	0	0	0	0	0	0
d_Archaea;p_Crenarchaeota;c_Thermoprotei;o_Sulfolobales;f_Sulfolobaceae;g_Sulfurisphaera	0	0	0	0	0	0	0	0	0	0	1	0	0	0	0	0	0	0	1	0	1	0	0	0	0	0	0	0	0	0	0	0	0	0	0	0	0	0	0	0	0	0
d_Archaea;p_Crenarchaeota;c_Thermoprotei;o_Sulfolobales;f_Sulfolobaceae;g_Sulfurisphaera;s_Sulfurisphaera tokodaii	0	0	0	0	0	0	0	0	0	0	1	0	0	0	0	0	0	0	1	0	1	0	0	0	0	0	0	0	0	0	0	0	0	0	0	0	0	0	0	0	0	0
d_Archaea;p_Crenarchaeota;c_Thermoprotei;o_Thermoproteales	0	0	0	0	0	0	0	1	0	0	0	0	0	0	0	0	0	0	1	0	0	0	0	0	0	0	0	0	0	1	1	2	3	0	1	1	0	0	2	0	0	0
d_Archaea;p_Crenarchaeota;c_Thermoprotei;o_Thermoproteales;f_Thermofilaceae	0	0	0	0	0	0	0	1	0	0	0	0	0	0	0	0	0	0	1	0	0	0	0	0	0	0	0	0	0	0	0	2	3	0	1	0	0	0	1	0	0	0
d_Archaea;p_Crenarchaeota;c_Thermoprotei;o_Thermoproteales;f_Thermofilaceae;g_Thermofilum	0	0	0	0	0	0	0	1	0	0	0	0	0	0	0	0	0	0	1	0	0	0	0	0	0	0	0	0	0	0	0	2	3	0	1	0	0	0	1	0	0	0
d_Archaea;p_Crenarchaeota;c_Thermoprotei;o_Thermoproteales;f_Thermofilaceae;g_Thermofilum;s_Thermofilum adornatus	0	0	0	0	0	0	0	0	0	0	0	0	0	0	0	0	0	0	1	0	0	0	0	0	0	0	0	0	0	0	0	0	0	0	0	0	0	0	0	0	0	0
d_Archaea;p_Crenarchaeota;c_Thermoprotei;o_Thermoproteales;f_Thermofilaceae;g_Thermofilum;s_Thermofilum pendens	0	0	0	0	0	0	0	0	0	0	0	0	0	0	0	0	0	0	0	0	0	0	0	0	0	0	0	0	0	0	0	0	0	0	0	0	0	0	0	0	0	0
d_Archaea;p_Crenarchaeota;c_Thermoprotei;o_Thermoproteales;f_Thermofilaceae;g_Thermofilum;s_Thermofilum uzonense	0	0	0	0	0	0	0	1	0	0	0	0	0	0	0	0	0	0	0	0	0	0	0	0	0	0	0	0	0	0	0	0	0	0	0	0	0	0	0	0	0	0
d_Archaea;p_Crenarchaeota;c_Thermoprotei;o_Thermoproteales;f_Thermoproteaceae	0	0	0	0	0	0	0	0	0	0	0	0	0	0	0	0	0	0	0	0	0	0	0	0	0	0	0	0	0	1	1	0	0	0	0	1	0	0	1	0	0	0
d_Archaea;p_Crenarchaeota;c_Thermoprotei;o_Thermoproteales;f_Thermoproteaceae;g_Caldivirga	0	0	0	0	0	0	0	0	0	0	0	0	0	0	0	0	0	0	0	0	0	0	0	0	0	0	0	0	0	0	1	0	0	0	0	0	0	0	0	0	0	0
d_Archaea;p_Crenarchaeota;c_Thermoprotei;o_Thermoproteales;f_Thermoproteaceae;g_Caldivirga;s_Caldivirga maquilingensis	0	0	0	0	0	0	0	0	0	0	0	0	0	0	0	0	0	0	0	0	0	0	0	0	0	0	0	0	0	0	1	0	0	0	0	0	0	0	0	0	0	0
d_Archaea;p_Crenarchaeota;c_Thermoprotei;o_Thermoproteales;f_Thermoproteaceae;g_Pyrobaculum	0	0	0	0	0	0	0	0	0	0	0	0	0	0	0	0	0	0	0	0	0	0	0	0	0	0	0	0	0	1	0	0	0	0	0	0	0	0	0	0	0	0
d_Archaea;p_Crenarchaeota;c_Thermoprotei;o_Thermoproteales;f_Thermoproteaceae;g_Pyrobaculum;s_Pyrobaculum islandicum	0	0	0	0	0	0	0	0	0	0	0	0	0	0	0	0	0	0	0	0	0	0	0	0	0	0	0	0	0	1	0	0	0	0	0	0	0	0	0	0	0	0
d_Archaea;p_Crenarchaeota;c_Thermoprotei;o_Thermoproteales;f_Thermoproteaceae;g_Thermoproteus	0	0	0	0	0	0	0	0	0	0	0	0	0	0	0	0	0	0	0	0	0	0	0	0	0	0	0	0	0	0	0	0	0	0	0	1	0	0	0	0	0	0
d_Archaea;p_Crenarchaeota;c_Thermoprotei;o_Thermoproteales;f_Thermoproteaceae;g_Thermoproteus;s_Thermoproteus uzoniensis	0	0	0	0	0	0	0	0	0	0	0	0	0	0	0	0	0	0	0	0	0	0	0	0	0	0	0	0	0	0	0	0	0	0	0	1	0	0	0	0	0	0
d_Archaea;p_Crenarchaeota;c_Thermoprotei;o_Thermoproteales;f_Thermoproteaceae;g_Vulcanisaeta	0	0	0	0	0	0	0	0	0	0	0	0	0	0	0	0	0	0	0	0	0	0	0	0	0	0	0	0	0	0	0	0	0	0	0	0	0	0	1	0	0	0
d_Archaea;p_Crenarchaeota;c_Thermoprotei;o_Thermoproteales;f_Thermoproteaceae;g_Vulcanisaeta;s_Vulcanisaeta moutnovskia	0	0	0	0	0	0	0	0	0	0	0	0	0	0	0	0	0	0	0	0	0	0	0	0	0	0	0	0	0	0	0	0	0	0	0	0	0	0	1	0	0	0
d_Archaea;p_Euryarchaeota	17	28	115	225	13	67	16	165	214	47	19	248	268	76	61	72	204	35	169	119	106	13	93	39	63	171	32	818	106	118	1987	41	41	400	88	288	28	99	47	62	45	24
d_Archaea;p_Euryarchaeota;c_Archaeoglobi	0	0	1	0	0	0	0	0	0	0	1	0	0	0	0	0	0	0	0	0	0	0	0	0	0	0	0	1	1	0	0	0	0	0	0	0	0	0	0	1	0	0
d_Archaea;p_Euryarchaeota;c_Archaeoglobi;o_Archaeoglobales	0	0	1	0	0	0	0	0	0	0	1	0	0	0	0	0	0	0	0	0	0	0	0	0	0	0	0	1	1	0	0	0	0	0	0	0	0	0	0	1	0	0
d_Archaea;p_Euryarchaeota;c_Archaeoglobi;o_Archaeoglobales;f_Archaeoglobaceae	0	0	1	0	0	0	0	0	0	0	1	0	0	0	0	0	0	0	0	0	0	0	0	0	0	0	0	1	1	0	0	0	0	0	0	0	0	0	0	1	0	0
d_Archaea;p_Euryarchaeota;c_Archaeoglobi;o_Archaeoglobales;f_Archaeoglobaceae;g_Archaeoglobus	0	0	0	0	0	0	0	0	0	0	0	0	0	0	0	0	0	0	0	0	0	0	0	0	0	0	0	0	1	0	0	0	0	0	0	0	0	0	0	1	0	0
d_Archaea;p_Euryarchaeota;c_Archaeoglobi;o_Archaeoglobales;f_Archaeoglobaceae;g_Archaeoglobus;s_Archaeoglobus profundus	0	0	0	0	0	0	0	0	0	0	0	0	0	0	0	0	0	0	0	0	0	0	0	0	0	0	0	0	0	0	0	0	0	0	0	0	0	0	0	0	0	0
d_Archaea;p_Euryarchaeota;c_Archaeoglobi;o_Archaeoglobales;f_Archaeoglobaceae;g_Archaeoglobus;s_Archaeoglobus sulfaticallidus	0	0	0	0	0	0	0	0	0	0	0	0	0	0	0	0	0	0	0	0	0	0	0	0	0	0	0	0	1	0	0	0	0	0	0	0	0	0	0	0	0	0
d_Archaea;p_Euryarchaeota;c_Archaeoglobi;o_Archaeoglobales;f_Archaeoglobaceae;g_Archaeoglobus;s_Archaeoglobus veneficus	0	0	0	0	0	0	0	0	0	0	0	0	0	0	0	0	0	0	0	0	0	0	0	0	0	0	0	0	0	0	0	0	0	0	0	0	0	0	0	1	0	0
d_Archaea;p_Euryarchaeota;c_Archaeoglobi;o_Archaeoglobales;f_Archaeoglobaceae;g_Geoglobus	0	0	1	0	0	0	0	0	0	0	1	0	0	0	0	0	0	0	0	0	0	0	0	0	0	0	0	1	0	0	0	0	0	0	0	0	0	0	0	0	0	0
d_Archaea;p_Euryarchaeota;c_Archaeoglobi;o_Archaeoglobales;f_Archaeoglobaceae;g_Geoglobus;s_Geoglobus acetivorans	0	0	1	0	0	0	0	0	0	0	1	0	0	0	0	0	0	0	0	0	0	0	0	0	0	0	0	0	0	0	0	0	0	0	0	0	0	0	0	0	0	0
d_Archaea;p_Euryarchaeota;c_Archaeoglobi;o_Archaeoglobales;f_Archaeoglobaceae;g_Geoglobus;s_Geoglobus ahangari	0	0	0	0	0	0	0	0	0	0	0	0	0	0	0	0	0	0	0	0	0	0	0	0	0	0	0	1	0	0	0	0	0	0	0	0	0	0	0	0	0	0
d_Archaea;p_Euryarchaeota;c_Halobacteria	3	1	100	7	0	2	7	2	3	1	0	2	10	3	53	2	2	7	2	5	1	0	3	1	0	3	3	39	2	14	6	5	7	3	8	8	3	31	11	9	9	2
d_Archaea;p_Euryarchaeota;c_Halobacteria;o_Halobacteriales	1	1	98	5	0	0	4	2	1	1	0	1	3	2	50	1	1	6	1	2	1	0	1	0	0	2	3	35	0	7	3	1	2	2	0	1	1	3	0	4	2	2
d_Archaea;p_Euryarchaeota;c_Halobacteria;o_Halobacteriales;f_Haloarculaceae	1	1	0	4	0	0	3	2	1	0	0	1	0	1	0	0	0	3	1	2	1	0	1	0	0	0	1	34	0	1	0	1	1	0	0	1	0	1	0	0	0	1
d_Archaea;p_Euryarchaeota;c_Halobacteria;o_Halobacteriales;f_Haloarculaceae;g_Haloarcula	0	1	0	1	0	0	3	0	1	0	0	1	0	0	0	0	0	2	0	1	1	0	1	0	0	0	1	2	0	0	0	0	1	0	0	0	0	0	0	0	0	0
d_Archaea;p_Euryarchaeota;c_Halobacteria;o_Halobacteriales;f_Haloarculaceae;g_Haloarcula;s_Haloarcula hispanica	0	0	0	0	0	0	2	0	0	0	0	0	0	0	0	0	0	0	0	0	0	0	0	0	0	0	0	0	0	0	0	0	0	0	0	0	0	0	0	0	0	0
d_Archaea;p_Euryarchaeota;c_Halobacteria;o_Halobacteriales;f_Haloarculaceae;g_Haloarcula;s_Haloarcula marismortui	0	0	0	0	0	0	1	0	0	0	0	0	0	0	0	0	0	0	0	1	0	0	0	0	0	0	0	1	0	0	0	0	0	0	0	0	0	0	0	0	0	0
d_Archaea;p_Euryarchaeota;c_Halobacteria;o_Halobacteriales;f_Haloarculaceae;g_Haloarcula;s_Haloarcula taiwanensis	0	0	0	0	0	0	0	0	0	0	0	1	0	0	0	0	0	0	0	0	1	0	0	0	0	0	0	0	0	0	0	0	1	0	0	0	0	0	0	0	0	0
d_Archaea;p_Euryarchaeota;c_Halobacteria;o_Halobacteriales;f_Haloarculaceae;g_Halomicrobium	0	0	0	0	0	0	0	0	0	0	0	0	0	0	0	0	0	0	0	0	0	0	0	0	0	0	0	0	0	0	0	0	0	0	0	0	0	0	0	0	0	0
d_Archaea;p_Euryarchaeota;c_Halobacteria;o_Halobacteriales;f_Haloarculaceae;g_Halomicrobium;s_Halomicrobium mukohataei	0	0	0	0	0	0	0	0	0	0	0	0	0	0	0	0	0	0	0	0	0	0	0	0	0	0	0	0	0	0	0	0	0	0	0	0	0	0	0	0	0	0
d_Archaea;p_Euryarchaeota;c_Halobacteria;o_Halobacteriales;f_Haloarculaceae;g_Halorhabdus	0	0	0	1	0	0	0	0	0	0	0	0	0	0	0	0	0	0	0	1	0	0	0	0	0	0	0	0	0	1	0	0	0	0	0	1	0	0	0	0	0	0
d_Archaea;p_Euryarchaeota;c_Halobacteria;o_Halobacteriales;f_Haloarculaceae;g_Halorhabdus;s_Halorhabdus tiamatea	0	0	0	1	0	0	0	0	0	0	0	0	0	0	0	0	0	0	0	1	0	0	0	0	0	0	0	0	0	0	0	0	0	0	0	1	0	0	0	0	0	0
d_Archaea;p_Euryarchaeota;c_Halobacteria;o_Halobacteriales;f_Haloarculaceae;g_Halorhabdus;s_Halorhabdus utahensis	0	0	0	0	0	0	0	0	0	0	0	0	0	0	0	0	0	0	0	0	0	0	0	0	0	0	0	0	0	1	0	0	0	0	0	0	0	0	0	0	0	0
d_Archaea;p_Euryarchaeota;c_Halobacteria;o_Halobacteriales;f_Haloarculaceae;g_Halorientalis	0	0	0	0	0	0	0	0	0	0	0	0	0	0	0	0	0	0	0	0	0	0	0	0	0	0	0	0	0	0	0	0	0	0	0	0	0	0	0	0	0	0
d_Archaea;p_Euryarchaeota;c_Halobacteria;o_Halobacteriales;f_Haloarculaceae;g_Halorientalis;s_Halorientalis sp. IM1011	0	0	0	0	0	0	0	0	0	0	0	0	0	0	0	0	0	0	0	0	0	0	0	0	0	0	0	0	0	0	0	0	0	0	0	0	0	0	0	0	0	0
d_Archaea;p_Euryarchaeota;c_Halobacteria;o_Halobacteriales;f_Haloarculaceae;g_Natronomonas	0	0	0	2	0	0	0	2	0	0	0	0	0	0	0	0	0	1	1	0	0	0	0	0	0	0	0	32	0	0	0	0	0	0	0	0	0	0	0	0	0	1
d_Archaea;p_Euryarchaeota;c_Halobacteria;o_Halobacteriales;f_Haloarculaceae;g_Natronomonas;s_Natronomonas moolapensis	0	0	0	1	0	0	0	2	0	0	0	0	0	0	0	0	0	1	0	0	0	0	0	0	0	0	0	0	0	0	0	0	0	0	0	0	0	0	0	0	0	1
d_Archaea;p_Euryarchaeota;c_Halobacteria;o_Halobacteriales;f_Haloarculaceae;g_Natronomonas;s_Natronomonas pharaonis	0	0	0	0	0	0	0	0	0	0	0	0	0	0	0	0	0	0	1	0	0	0	0	0	0	0	0	32	0	0	0	0	0	0	0	0	0	0	0	0	0	0
d_Archaea;p_Euryarchaeota;c_Halobacteria;o_Halobacteriales;f_Haloarculaceae;s_Haloarculaceae archaeon HArcel1	1	0	0	0	0	0	0	0	0	0	0	0	0	0	0	0	0	0	0	0	0	0	0	0	0	0	0	0	0	0	0	1	0	0	0	0	0	1	0	0	0	0
d_Archaea;p_Euryarchaeota;c_Halobacteria;o_Halobacteriales;f_Halobacteriaceae	0	0	98	0	0	0	1	0	0	1	0	0	3	1	50	1	1	1	0	0	0	0	0	0	0	2	1	1	0	5	3	0	1	2	0	0	1	2	0	4	2	0
d_Archaea;p_Euryarchaeota;c_Halobacteria;o_Halobacteriales;f_Halobacteriaceae;g_Halalkalicoccus	0	0	0	0	0	0	0	0	0	0	0	0	0	0	0	0	0	0	0	0	0	0	0	0	0	0	0	0	0	0	0	0	1	0	0	0	0	0	0	0	0	0
d_Archaea;p_Euryarchaeota;c_Halobacteria;o_Halobacteriales;f_Halobacteriaceae;g_Halalkalicoccus;s_Halalkalicoccus jeotgali	0	0	0	0	0	0	0	0	0	0	0	0	0	0	0	0	0	0	0	0	0	0	0	0	0	0	0	0	0	0	0	0	1	0	0	0	0	0	0	0	0	0
d_Archaea;p_Euryarchaeota;c_Halobacteria;o_Halobacteriales;f_Halobacteriaceae;g_Halanaeroarchaeum	0	0	2	0	0	0	0	0	0	0	0	0	0	0	0	0	0	0	0	0	0	0	0	0	0	0	0	0	0	1	0	0	0	1	0	0	0	0	0	0	0	0
d_Archaea;p_Euryarchaeota;c_Halobacteria;o_Halobacteriales;f_Halobacteriaceae;g_Halanaeroarchaeum;s_Halanaeroarchaeum sulfurireducens	0	0	2	0	0	0	0	0	0	0	0	0	0	0	0	0	0	0	0	0	0	0	0	0	0	0	0	0	0	1	0	0	0	1	0	0	0	0	0	0	0	0
d_Archaea;p_Euryarchaeota;c_Halobacteria;o_Halobacteriales;f_Halobacteriaceae;g_Halobacterium	0	0	0	0	0	0	1	0	0	0	0	0	0	0	1	1	0	0	0	0	0	0	0	0	0	0	1	0	0	1	0	0	0	0	0	0	0	2	0	3	0	0
d_Archaea;p_Euryarchaeota;c_Halobacteria;o_Halobacteriales;f_Halobacteriaceae;g_Halobacterium;s_Halobacterium hubeiense	0	0	0	0	0	0	0	0	0	0	0	0	0	0	0	1	0	0	0	0	0	0	0	0	0	0	0	0	0	0	0	0	0	0	0	0	0	1	0	1	0	0
d_Archaea;p_Euryarchaeota;c_Halobacteria;o_Halobacteriales;f_Halobacteriaceae;g_Halobacterium;s_Halobacterium salinarum	0	0	0	0	0	0	1	0	0	0	0	0	0	0	0	0	0	0	0	0	0	0	0	0	0	0	0	0	0	0	0	0	0	0	0	0	0	1	0	0	0	0
d_Archaea;p_Euryarchaeota;c_Halobacteria;o_Halobacteriales;f_Halobacteriaceae;g_Halobacterium;s_Halobacterium sp. DL1	0	0	0	0	0	0	0	0	0	0	0	0	0	0	1	0	0	0	0	0	0	0	0	0	0	0	1	0	0	1	0	0	0	0	0	0	0	0	0	0	0	0
d_Archaea;p_Euryarchaeota;c_Halobacteria;o_Halobacteriales;f_Halobacteriaceae;g_Halodesulfurarchaeum	0	0	0	0	0	0	0	0	0	1	0	0	3	1	0	0	1	0	0	0	0	0	0	0	0	2	0	1	0	0	3	0	0	1	0	0	1	0	0	1	2	0
d_Archaea;p_Euryarchaeota;c_Halobacteria;o_Halobacteriales;f_Halobacteriaceae;g_Halodesulfurarchaeum;s_Halodesulfurarchaeum formicicum	0	0	0	0	0	0	0	0	0	1	0	0	3	1	0	0	1	0	0	0	0	0	0	0	0	2	0	1	0	0	3	0	0	1	0	0	1	0	0	1	2	0
d_Archaea;p_Euryarchaeota;c_Halobacteria;o_Haloferacales	1	0	2	0	0	2	1	0	0	0	0	0	3	0	1	0	0	1	1	1	0	0	0	1	0	0	0	1	0	0	0	0	1	1	2	0	0	1	4	1	2	0
d_Archaea;p_Euryarchaeota;c_Halobacteria;o_Haloferacales;f_Haloferacaceae	0	0	1	0	0	0	0	0	0	0	0	0	2	0	0	0	0	1	1	0	0	0	0	0	0	0	0	1	0	0	0	0	1	1	2	0	0	0	4	0	0	0
d_Archaea;p_Euryarchaeota;c_Halobacteria;o_Haloferacales;f_Haloferacaceae;g_Haloferax	0	0	1	0	0	0	0	0	0	0	0	0	2	0	0	0	0	0	1	0	0	0	0	0	0	0	0	0	0	0	0	0	1	0	0	0	0	0	1	0	0	0
d_Archaea;p_Euryarchaeota;c_Halobacteria;o_Haloferacales;f_Haloferacaceae;g_Haloferax;s_Haloferax gibbonsii	0	0	1	0	0	0	0	0	0	0	0	0	0	0	0	0	0	0	0	0	0	0	0	0	0	0	0	0	0	0	0	0	0	0	0	0	0	0	0	0	0	0
d_Archaea;p_Euryarchaeota;c_Halobacteria;o_Haloferacales;f_Haloferacaceae;g_Haloferax;s_Haloferax mediterranei	0	0	0	0	0	0	0	0	0	0	0	0	2	0	0	0	0	0	0	0	0	0	0	0	0	0	0	0	0	0	0	0	0	0	0	0	0	0	0	0	0	0
d_Archaea;p_Euryarchaeota;c_Halobacteria;o_Haloferacales;f_Haloferacaceae;g_Haloferax;s_Haloferax volcanii	0	0	0	0	0	0	0	0	0	0	0	0	0	0	0	0	0	0	0	0	0	0	0	0	0	0	0	0	0	0	0	0	0	0	0	0	0	0	0	0	0	0
d_Archaea;p_Euryarchaeota;c_Halobacteria;o_Haloferacales;f_Haloferacaceae;g_Halogeometricum	0	0	0	0	0	0	0	0	0	0	0	0	0	0	0	0	0	0	0	0	0	0	0	0	0	0	0	0	0	0	0	0	0	0	0	0	0	0	0	0	0	0
d_Archaea;p_Euryarchaeota;c_Halobacteria;o_Haloferacales;f_Haloferacaceae;g_Halogeometricum;s_Halogeometricum borinquense	0	0	0	0	0	0	0	0	0	0	0	0	0	0	0	0	0	0	0	0	0	0	0	0	0	0	0	0	0	0	0	0	0	0	0	0	0	0	0	0	0	0
d_Archaea;p_Euryarchaeota;c_Halobacteria;o_Haloferacales;f_Haloferacaceae;g_Haloplanus	0	0	0	0	0	0	0	0	0	0	0	0	0	0	0	0	0	1	0	0	0	0	0	0	0	0	0	0	0	0	0	0	0	0	2	0	0	0	0	0	0	0
d_Archaea;p_Euryarchaeota;c_Halobacteria;o_Haloferacales;f_Haloferacaceae;g_Haloplanus;s_Haloplanus sp. CBA1112	0	0	0	0	0	0	0	0	0	0	0	0	0	0	0	0	0	0	0	0	0	0	0	0	0	0	0	0	0	0	0	0	0	0	2	0	0	0	0	0	0	0
d_Archaea;p_Euryarchaeota;c_Halobacteria;o_Haloferacales;f_Haloferacaceae;g_Haloplanus;s_Haloplanus sp. CBA1113	0	0	0	0	0	0	0	0	0	0	0	0	0	0	0	0	0	0	0	0	0	0	0	0	0	0	0	0	0	0	0	0	0	0	0	0	0	0	0	0	0	0
d_Archaea;p_Euryarchaeota;c_Halobacteria;o_Haloferacales;f_Haloferacaceae;g_Haloquadratum	0	0	0	0	0	0	0	0	0	0	0	0	0	0	0	0	0	0	0	0	0	0	0	0	0	0	0	1	0	0	0	0	0	0	0	0	0	0	3	0	0	0
d_Archaea;p_Euryarchaeota;c_Halobacteria;o_Haloferacales;f_Haloferacaceae;g_Haloquadratum;s_Haloquadratum walsbyi	0	0	0	0	0	0	0	0	0	0	0	0	0	0	0	0	0	0	0	0	0	0	0	0	0	0	0	1	0	0	0	0	0	0	0	0	0	0	3	0	0	0
d_Archaea;p_Euryarchaeota;c_Halobacteria;o_Haloferacales;f_Halorubraceae	0	0	0	0	0	1	1	0	0	0	0	0	1	0	0	0	0	0	0	0	0	0	0	1	0	0	0	0	0	0	0	0	0	0	0	0	0	1	0	1	2	0
d_Archaea;p_Euryarchaeota;c_Halobacteria;o_Haloferacales;f_Halorubraceae;g_Halohasta	0	0	0	0	0	0	0	0	0	0	0	0	0	0	0	0	0	0	0	0	0	0	0	0	0	0	0	0	0	0	0	0	0	0	0	0	0	0	0	0	0	0
d_Archaea;p_Euryarchaeota;c_Halobacteria;o_Haloferacales;f_Halorubraceae;g_Halohasta;s_Halohasta litchfieldiae	0	0	0	0	0	0	0	0	0	0	0	0	0	0	0	0	0	0	0	0	0	0	0	0	0	0	0	0	0	0	0	0	0	0	0	0	0	0	0	0	0	0
d_Archaea;p_Euryarchaeota;c_Halobacteria;o_Haloferacales;f_Halorubraceae;g_Halopenitus	0	0	0	0	0	1	1	0	0	0	0	0	1	0	0	0	0	0	0	0	0	0	0	1	0	0	0	0	0	0	0	0	0	0	0	0	0	1	0	0	2	0
d_Archaea;p_Euryarchaeota;c_Halobacteria;o_Haloferacales;f_Halorubraceae;g_Halopenitus;s_Halopenitus persicus	0	0	0	0	0	1	1	0	0	0	0	0	1	0	0	0	0	0	0	0	0	0	0	1	0	0	0	0	0	0	0	0	0	0	0	0	0	1	0	0	2	0
d_Archaea;p_Euryarchaeota;c_Halobacteria;o_Haloferacales;f_Halorubraceae;g_Halorubrum	0	0	0	0	0	0	0	0	0	0	0	0	0	0	0	0	0	0	0	0	0	0	0	0	0	0	0	0	0	0	0	0	0	0	0	0	0	0	0	0	0	0
d_Archaea;p_Euryarchaeota;c_Halobacteria;o_Haloferacales;f_Halorubraceae;g_Halorubrum;s_Halorubrum lacusprofundi	0	0	0	0	0	0	0	0	0	0	0	0	0	0	0	0	0	0	0	0	0	0	0	0	0	0	0	0	0	0	0	0	0	0	0	0	0	0	0	0	0	0
d_Archaea;p_Euryarchaeota;c_Halobacteria;o_Haloferacales;f_Halorubraceae;g_Halorubrum;s_Halorubrum trapanicum	0	0	0	0	0	0	0	0	0	0	0	0	0	0	0	0	0	0	0	0	0	0	0	0	0	0	0	0	0	0	0	0	0	0	0	0	0	0	0	0	0	0
d_Archaea;p_Euryarchaeota;c_Halobacteria;o_Haloferacales;f_Halorubraceae;g_Salinigranum	0	0	0	0	0	0	0	0	0	0	0	0	0	0	0	0	0	0	0	0	0	0	0	0	0	0	0	0	0	0	0	0	0	0	0	0	0	0	0	1	0	0
d_Archaea;p_Euryarchaeota;c_Halobacteria;o_Haloferacales;f_Halorubraceae;g_Salinigranum;s_Salinigranum rubrum	0	0	0	0	0	0	0	0	0	0	0	0	0	0	0	0	0	0	0	0	0	0	0	0	0	0	0	0	0	0	0	0	0	0	0	0	0	0	0	1	0	0
d_Archaea;p_Euryarchaeota;c_Halobacteria;o_Haloferacales;s_halophilic archaeon DL31	1	0	0	0	0	1	0	0	0	0	0	0	0	0	0	0	0	0	0	1	0	0	0	0	0	0	0	0	0	0	0	0	0	0	0	0	0	0	0	0	0	0
d_Archaea;p_Euryarchaeota;c_Halobacteria;o_Natrialbales	0	0	0	1	0	0	1	0	0	0	0	0	2	1	0	0	0	0	0	1	0	0	0	0	0	1	0	1	0	6	0	2	2	0	4	7	0	5	2	0	3	0
d_Archaea;p_Euryarchaeota;c_Halobacteria;o_Natrialbales;f_Natrialbaceae	0	0	0	1	0	0	1	0	0	0	0	0	2	1	0	0	0	0	0	1	0	0	0	0	0	1	0	1	0	6	0	2	2	0	4	7	0	5	2	0	3	0
d_Archaea;p_Euryarchaeota;c_Halobacteria;o_Natrialbales;f_Natrialbaceae;g_Halobiforma	0	0	0	0	0	0	0	0	0	0	0	0	0	0	0	0	0	0	0	0	0	0	0	0	0	1	0	0	0	0	0	0	1	0	0	0	0	1	0	0	0	0
d_Archaea;p_Euryarchaeota;c_Halobacteria;o_Natrialbales;f_Natrialbaceae;g_Halobiforma;s_Halobiforma lacisalsi	0	0	0	0	0	0	0	0	0	0	0	0	0	0	0	0	0	0	0	0	0	0	0	0	0	1	0	0	0	0	0	0	1	0	0	0	0	1	0	0	0	0
d_Archaea;p_Euryarchaeota;c_Halobacteria;o_Natrialbales;f_Natrialbaceae;g_Halopiger	0	0	0	0	0	0	0	0	0	0	0	0	0	0	0	0	0	0	0	0	0	0	0	0	0	0	0	0	0	0	0	0	0	0	0	0	0	0	2	0	0	0
d_Archaea;p_Euryarchaeota;c_Halobacteria;o_Natrialbales;f_Natrialbaceae;g_Halopiger;s_Halopiger xanaduensis	0	0	0	0	0	0	0	0	0	0	0	0	0	0	0	0	0	0	0	0	0	0	0	0	0	0	0	0	0	0	0	0	0	0	0	0	0	0	2	0	0	0
d_Archaea;p_Euryarchaeota;c_Halobacteria;o_Natrialbales;f_Natrialbaceae;g_Halostagnicola	0	0	0	0	0	0	0	0	0	0	0	0	1	0	0	0	0	0	0	0	0	0	0	0	0	0	0	0	0	3	0	1	0	0	0	0	0	0	0	0	0	0
d_Archaea;p_Euryarchaeota;c_Halobacteria;o_Natrialbales;f_Natrialbaceae;g_Halostagnicola;s_Halostagnicola larsenii	0	0	0	0	0	0	0	0	0	0	0	0	1	0	0	0	0	0	0	0	0	0	0	0	0	0	0	0	0	3	0	1	0	0	0	0	0	0	0	0	0	0
d_Archaea;p_Euryarchaeota;c_Halobacteria;o_Natrialbales;f_Natrialbaceae;g_Haloterrigena	0	0	0	0	0	0	1	0	0	0	0	0	0	1	0	0	0	0	0	0	0	0	0	0	0	0	0	1	0	0	0	0	0	0	0	3	0	2	0	0	0	0
d_Archaea;p_Euryarchaeota;c_Halobacteria;o_Natrialbales;f_Natrialbaceae;g_Haloterrigena;s_Haloterrigena daqingensis	0	0	0	0	0	0	0	0	0	0	0	0	0	1	0	0	0	0	0	0	0	0	0	0	0	0	0	0	0	0	0	0	0	0	0	3	0	0	0	0	0	0
d_Archaea;p_Euryarchaeota;c_Halobacteria;o_Natrialbales;f_Natrialbaceae;g_Haloterrigena;s_Haloterrigena turkmenica	0	0	0	0	0	0	1	0	0	0	0	0	0	0	0	0	0	0	0	0	0	0	0	0	0	0	0	1	0	0	0	0	0	0	0	0	0	2	0	0	0	0
d_Archaea;p_Euryarchaeota;c_Halobacteria;o_Natrialbales;f_Natrialbaceae;g_Natrialba	0	0	0	0	0	0	0	0	0	0	0	0	0	0	0	0	0	0	0	0	0	0	0	0	0	0	0	0	0	0	0	1	1	0	1	0	0	1	0	0	0	0
d_Archaea;p_Euryarchaeota;c_Halobacteria;o_Natrialbales;f_Natrialbaceae;g_Natrialba;s_Natrialba magadii	0	0	0	0	0	0	0	0	0	0	0	0	0	0	0	0	0	0	0	0	0	0	0	0	0	0	0	0	0	0	0	1	1	0	1	0	0	1	0	0	0	0
d_Archaea;p_Euryarchaeota;c_Halobacteria;o_Natrialbales;f_Natrialbaceae;g_Natrinema	0	0	0	0	0	0	0	0	0	0	0	0	0	0	0	0	0	0	0	0	0	0	0	0	0	0	0	0	0	0	0	0	0	0	0	1	0	0	0	0	0	0
d_Archaea;p_Euryarchaeota;c_Halobacteria;o_Natrialbales;f_Natrialbaceae;g_Natrinema;s_Natrinema pellirubrum	0	0	0	0	0	0	0	0	0	0	0	0	0	0	0	0	0	0	0	0	0	0	0	0	0	0	0	0	0	0	0	0	0	0	0	1	0	0	0	0	0	0
d_Archaea;p_Euryarchaeota;c_Halobacteria;o_Natrialbales;f_Natrialbaceae;g_Natrinema;s_Natrinema sp. J7-2	0	0	0	0	0	0	0	0	0	0	0	0	0	0	0	0	0	0	0	0	0	0	0	0	0	0	0	0	0	0	0	0	0	0	0	0	0	0	0	0	0	0
d_Archaea;p_Euryarchaeota;c_Halobacteria;o_Natrialbales;f_Natrialbaceae;g_Natronobacterium	0	0	0	1	0	0	0	0	0	0	0	0	0	0	0	0	0	0	0	0	0	0	0	0	0	0	0	0	0	0	0	0	0	0	1	0	0	0	0	0	0	0
d_Archaea;p_Euryarchaeota;c_Halobacteria;o_Natrialbales;f_Natrialbaceae;g_Natronobacterium;s_Natronobacterium gregoryi	0	0	0	1	0	0	0	0	0	0	0	0	0	0	0	0	0	0	0	0	0	0	0	0	0	0	0	0	0	0	0	0	0	0	1	0	0	0	0	0	0	0
d_Archaea;p_Euryarchaeota;c_Halobacteria;o_Natrialbales;f_Natrialbaceae;g_Natronococcus	0	0	0	0	0	0	0	0	0	0	0	0	0	0	0	0	0	0	0	0	0	0	0	0	0	0	0	0	0	0	0	0	0	0	0	0	0	0	0	0	0	0
d_Archaea;p_Euryarchaeota;c_Halobacteria;o_Natrialbales;f_Natrialbaceae;g_Natronococcus;s_Natronococcus occultus	0	0	0	0	0	0	0	0	0	0	0	0	0	0	0	0	0	0	0	0	0	0	0	0	0	0	0	0	0	0	0	0	0	0	0	0	0	0	0	0	0	0
d_Archaea;p_Euryarchaeota;c_Halobacteria;o_Natrialbales;f_Natrialbaceae;g_Natronolimnobius	0	0	0	0	0	0	0	0	0	0	0	0	1	0	0	0	0	0	0	0	0	0	0	0	0	0	0	0	0	2	0	0	0	0	1	3	0	0	0	0	3	0
d_Archaea;p_Euryarchaeota;c_Halobacteria;o_Natrialbales;f_Natrialbaceae;g_Natronolimnobius;s_Natronolimnobius aegyptiacus	0	0	0	0	0	0	0	0	0	0	0	0	1	0	0	0	0	0	0	0	0	0	0	0	0	0	0	0	0	0	0	0	0	0	0	0	0	0	0	0	0	0
d_Archaea;p_Euryarchaeota;c_Halobacteria;o_Natrialbales;f_Natrialbaceae;g_Natronolimnobius;s_Natronolimnobius sp. AArc-Mg	0	0	0	0	0	0	0	0	0	0	0	0	0	0	0	0	0	0	0	0	0	0	0	0	0	0	0	0	0	0	0	0	0	0	1	3	0	0	0	0	3	0
d_Archaea;p_Euryarchaeota;c_Halobacteria;o_Natrialbales;f_Natrialbaceae;g_Salinarchaeum	0	0	0	0	0	0	0	0	0	0	0	0	0	0	0	0	0	0	0	0	0	0	0	0	0	0	0	0	0	0	0	0	0	0	0	0	0	0	0	0	0	0
d_Archaea;p_Euryarchaeota;c_Halobacteria;o_Natrialbales;f_Natrialbaceae;g_Salinarchaeum;s_Salinarchaeum sp. Harcht-Bsk1	0	0	0	0	0	0	0	0	0	0	0	0	0	0	0	0	0	0	0	0	0	0	0	0	0	0	0	0	0	0	0	0	0	0	0	0	0	0	0	0	0	0
d_Archaea;p_Euryarchaeota;c_Methanobacteria	3	5	1	3	8	38	5	28	5	36	1	212	14	55	1	34	6	2	39	88	85	0	6	20	6	23	10	189	2	25	2	11	1	2	15	16	19	9	10	10	12	1
d_Archaea;p_Euryarchaeota;c_Methanobacteria;o_Methanobacteriales	3	5	1	3	8	38	5	28	5	36	1	212	14	55	1	34	6	2	39	88	85	0	6	20	6	23	10	189	2	25	2	11	1	2	15	16	19	9	10	10	12	1
d_Archaea;p_Euryarchaeota;c_Methanobacteria;o_Methanobacteriales;f_Methanobacteriaceae	3	5	1	3	8	38	5	28	5	36	1	212	14	55	1	34	6	2	39	88	85	0	6	20	6	23	10	189	2	25	2	11	1	1	15	16	19	9	10	10	11	1
d_Archaea;p_Euryarchaeota;c_Methanobacteria;o_Methanobacteriales;f_Methanobacteriaceae;g_Methanobacterium	0	0	1	0	0	0	1	0	0	0	1	0	0	0	1	0	0	0	0	1	0	0	0	2	0	0	0	0	0	3	0	5	0	0	4	3	0	1	0	0	0	0
d_Archaea;p_Euryarchaeota;c_Methanobacteria;o_Methanobacteriales;f_Methanobacteriaceae;g_Methanobacterium;s_Methanobacterium congolense	0	0	1	0	0	0	1	0	0	0	1	0	0	0	1	0	0	0	0	1	0	0	0	2	0	0	0	0	0	1	0	5	0	0	3	2	0	0	0	0	0	0
d_Archaea;p_Euryarchaeota;c_Methanobacteria;o_Methanobacteriales;f_Methanobacteriaceae;g_Methanobacterium;s_Methanobacterium formicicum	0	0	0	0	0	0	0	0	0	0	0	0	0	0	0	0	0	0	0	0	0	0	0	0	0	0	0	0	0	1	0	0	0	0	0	0	0	1	0	0	0	0
d_Archaea;p_Euryarchaeota;c_Methanobacteria;o_Methanobacteriales;f_Methanobacteriaceae;g_Methanobacterium;s_Methanobacterium lacus	0	0	0	0	0	0	0	0	0	0	0	0	0	0	0	0	0	0	0	0	0	0	0	0	0	0	0	0	0	1	0	0	0	0	1	0	0	0	0	0	0	0
d_Archaea;p_Euryarchaeota;c_Methanobacteria;o_Methanobacteriales;f_Methanobacteriaceae;g_Methanobacterium;s_Methanobacterium paludis	0	0	0	0	0	0	0	0	0	0	0	0	0	0	0	0	0	0	0	0	0	0	0	0	0	0	0	0	0	0	0	0	0	0	0	0	0	0	0	0	0	0
d_Archaea;p_Euryarchaeota;c_Methanobacteria;o_Methanobacteriales;f_Methanobacteriaceae;g_Methanobacterium;s_Methanobacterium sp. MB1	0	0	0	0	0	0	0	0	0	0	0	0	0	0	0	0	0	0	0	0	0	0	0	0	0	0	0	0	0	0	0	0	0	0	0	0	0	0	0	0	0	0
d_Archaea;p_Euryarchaeota;c_Methanobacteria;o_Methanobacteriales;f_Methanobacteriaceae;g_Methanobacterium;s_Methanobacterium subterraneum	0	0	0	0	0	0	0	0	0	0	0	0	0	0	0	0	0	0	0	0	0	0	0	0	0	0	0	0	0	0	0	0	0	0	0	1	0	0	0	0	0	0
d_Archaea;p_Euryarchaeota;c_Methanobacteria;o_Methanobacteriales;f_Methanobacteriaceae;g_Methanobrevibacter	2	5	0	2	8	12	0	22	5	1	0	212	12	55	0	13	5	2	36	11	84	0	6	0	3	21	10	180	0	22	2	4	1	1	6	4	19	6	10	5	9	1
d_Archaea;p_Euryarchaeota;c_Methanobacteria;o_Methanobacteriales;f_Methanobacteriaceae;g_Methanobrevibacter;s_Methanobrevibacter millerae	0	0	0	0	0	10	0	0	3	0	0	0	1	0	0	2	0	0	0	5	0	0	0	0	0	1	0	1	0	3	0	0	0	0	1	1	0	1	0	1	0	0
d_Archaea;p_Euryarchaeota;c_Methanobacteria;o_Methanobacteriales;f_Methanobacteriaceae;g_Methanobrevibacter;s_Methanobrevibacter olleyae	0	3	0	0	6	2	0	1	0	1	0	0	11	0	0	11	0	1	35	5	5	0	2	0	3	0	8	83	0	13	0	0	1	0	0	1	0	0	3	1	8	0
d_Archaea;p_Euryarchaeota;c_Methanobacteria;o_Methanobacteriales;f_Methanobacteriaceae;g_Methanobrevibacter;s_Methanobrevibacter ruminantium	0	2	0	0	0	0	0	0	0	0	0	0	0	0	0	0	0	0	0	1	0	0	0	0	0	0	1	3	0	0	1	0	0	0	1	0	0	1	1	0	0	0
d_Archaea;p_Euryarchaeota;c_Methanobacteria;o_Methanobacteriales;f_Methanobacteriaceae;g_Methanobrevibacter;s_Methanobrevibacter smithii	0	0	0	2	0	0	0	19	1	0	0	212	0	55	0	0	5	1	0	0	79	0	0	0	0	20	1	1	0	2	1	4	0	0	1	1	19	2	6	3	1	0
d_Archaea;p_Euryarchaeota;c_Methanobacteria;o_Methanobacteriales;f_Methanobacteriaceae;g_Methanobrevibacter;s_Methanobrevibacter sp. AbM4	2	0	0	0	2	0	0	0	0	0	0	0	0	0	0	0	0	0	1	0	0	0	4	0	0	0	0	91	0	0	0	0	0	0	1	0	0	0	0	0	0	0
d_Archaea;p_Euryarchaeota;c_Methanobacteria;o_Methanobacteriales;f_Methanobacteriaceae;g_Methanobrevibacter;s_Methanobrevibacter sp. YE315	0	0	0	0	0	0	0	0	0	0	0	0	0	0	0	0	0	0	0	0	0	0	0	0	0	0	0	1	0	0	0	0	0	0	1	1	0	0	0	0	0	0
d_Archaea;p_Euryarchaeota;c_Methanobacteria;o_Methanobacteriales;f_Methanobacteriaceae;g_Methanosphaera	0	0	0	0	0	0	0	0	0	0	0	0	0	0	0	0	1	0	0	1	1	0	0	0	0	0	0	1	0	0	0	0	0	0	0	0	0	0	0	1	0	0
d_Archaea;p_Euryarchaeota;c_Methanobacteria;o_Methanobacteriales;f_Methanobacteriaceae;g_Methanosphaera;s_Methanosphaera sp. BMS	0	0	0	0	0	0	0	0	0	0	0	0	0	0	0	0	1	0	0	1	0	0	0	0	0	0	0	0	0	0	0	0	0	0	0	0	0	0	0	1	0	0
d_Archaea;p_Euryarchaeota;c_Methanobacteria;o_Methanobacteriales;f_Methanobacteriaceae;g_Methanosphaera;s_Methanosphaera stadtmanae	0	0	0	0	0	0	0	0	0	0	0	0	0	0	0	0	0	0	0	0	1	0	0	0	0	0	0	1	0	0	0	0	0	0	0	0	0	0	0	0	0	0
d_Archaea;p_Euryarchaeota;c_Methanobacteria;o_Methanobacteriales;f_Methanobacteriaceae;g_Methanothermobacter	0	0	0	0	0	0	0	0	0	0	0	0	2	0	0	0	0	0	0	0	0	0	0	0	0	2	0	0	2	0	0	0	0	0	0	0	0	0	0	0	0	0
d_Archaea;p_Euryarchaeota;c_Methanobacteria;o_Methanobacteriales;f_Methanothermaceae	0	0	0	0	0	0	0	0	0	0	0	0	0	0	0	0	0	0	0	0	0	0	0	0	0	0	0	0	0	0	0	0	0	1	0	0	0	0	0	0	1	0
d_Archaea;p_Euryarchaeota;c_Methanobacteria;o_Methanobacteriales;f_Methanothermaceae;g_Methanothermus	0	0	0	0	0	0	0	0	0	0	0	0	0	0	0	0	0	0	0	0	0	0	0	0	0	0	0	0	0	0	0	0	0	1	0	0	0	0	0	0	1	0
d_Archaea;p_Euryarchaeota;c_Methanobacteria;o_Methanobacteriales;f_Methanothermaceae;g_Methanothermus;s_Methanothermus fervidus	0	0	0	0	0	0	0	0	0	0	0	0	0	0	0	0	0	0	0	0	0	0	0	0	0	0	0	0	0	0	0	0	0	1	0	0	0	0	0	0	1	0
d_Archaea;p_Euryarchaeota;c_Methanococci	0	3	2	1	1	0	1	29	4	0	0	1	1	0	0	1	8	1	2	8	0	5	0	3	0	0	1	19	0	1	0	5	4	4	2	8	0	15	1	12	2	0
d_Archaea;p_Euryarchaeota;c_Methanococci;o_Methanococcales	0	3	2	1	1	0	1	29	4	0	0	1	1	0	0	1	8	1	2	8	0	5	0	3	0	0	1	19	0	1	0	5	4	4	2	8	0	15	1	12	2	0
d_Archaea;p_Euryarchaeota;c_Methanococci;o_Methanococcales;f_Methanocaldococcaceae	0	0	0	0	0	0	0	0	0	0	0	0	0	0	0	0	0	0	0	1	0	0	0	0	0	0	0	0	0	1	0	0	0	1	1	1	0	0	0	0	0	0
d_Archaea;p_Euryarchaeota;c_Methanococci;o_Methanococcales;f_Methanocaldococcaceae;g_Methanocaldococcus	0	0	0	0	0	0	0	0	0	0	0	0	0	0	0	0	0	0	0	1	0	0	0	0	0	0	0	0	0	1	0	0	0	1	1	1	0	0	0	0	0	0
d_Archaea;p_Euryarchaeota;c_Methanococci;o_Methanococcales;f_Methanocaldococcaceae;g_Methanocaldococcus;s_Methanocaldococcus fervens	0	0	0	0	0	0	0	0	0	0	0	0	0	0	0	0	0	0	0	0	0	0	0	0	0	0	0	0	0	1	0	0	0	1	0	0	0	0	0	0	0	0
d_Archaea;p_Euryarchaeota;c_Methanococci;o_Methanococcales;f_Methanocaldococcaceae;g_Methanocaldococcus;s_Methanocaldococcus jannaschii	0	0	0	0	0	0	0	0	0	0	0	0	0	0	0	0	0	0	0	0	0	0	0	0	0	0	0	0	0	0	0	0	0	0	0	0	0	0	0	0	0	0
d_Archaea;p_Euryarchaeota;c_Methanococci;o_Methanococcales;f_Methanocaldococcaceae;g_Methanocaldococcus;s_Methanocaldococcus sp. FS406-22	0	0	0	0	0	0	0	0	0	0	0	0	0	0	0	0	0	0	0	0	0	0	0	0	0	0	0	0	0	0	0	0	0	0	1	0	0	0	0	0	0	0
d_Archaea;p_Euryarchaeota;c_Methanococci;o_Methanococcales;f_Methanocaldococcaceae;g_Methanocaldococcus;s_Methanocaldococcus vulcanius	0	0	0	0	0	0	0	0	0	0	0	0	0	0	0	0	0	0	0	1	0	0	0	0	0	0	0	0	0	0	0	0	0	0	0	1	0	0	0	0	0	0
d_Archaea;p_Euryarchaeota;c_Methanococci;o_Methanococcales;f_Methanocaldococcaceae;g_Methanotorris	0	0	0	0	0	0	0	0	0	0	0	0	0	0	0	0	0	0	0	0	0	0	0	0	0	0	0	0	0	0	0	0	0	0	0	0	0	0	0	0	0	0
d_Archaea;p_Euryarchaeota;c_Methanococci;o_Methanococcales;f_Methanocaldococcaceae;g_Methanotorris;s_Methanotorris igneus	0	0	0	0	0	0	0	0	0	0	0	0	0	0	0	0	0	0	0	0	0	0	0	0	0	0	0	0	0	0	0	0	0	0	0	0	0	0	0	0	0	0
d_Archaea;p_Euryarchaeota;c_Methanococci;o_Methanococcales;f_Methanococcaceae	0	3	2	1	0	0	1	29	4	0	0	1	1	0	0	1	6	1	2	7	0	0	0	3	0	0	1	19	0	0	0	5	4	3	1	4	0	15	1	11	0	0
d_Archaea;p_Euryarchaeota;c_Methanococci;o_Methanococcales;f_Methanococcaceae;g_Methanococcus	0	3	2	1	0	0	1	29	4	0	0	1	1	0	0	1	6	1	2	7	0	0	0	3	0	0	1	19	0	0	0	5	4	0	1	4	0	15	1	11	0	0
d_Archaea;p_Euryarchaeota;c_Methanococci;o_Methanococcales;f_Methanococcaceae;g_Methanococcus;s_Methanococcus aeolicus	0	3	2	0	0	0	0	4	3	0	0	1	0	0	0	1	1	1	2	5	0	0	0	2	0	0	1	17	0	0	0	2	4	0	1	3	0	0	0	0	0	0
d_Archaea;p_Euryarchaeota;c_Methanococci;o_Methanococcales;f_Methanococcaceae;g_Methanococcus;s_Methanococcus maripaludis	0	0	0	1	0	0	0	0	0	0	0	0	0	0	0	0	5	0	0	2	0	0	0	0	0	0	0	2	0	0	0	2	0	0	0	1	0	0	1	0	0	0
d_Archaea;p_Euryarchaeota;c_Methanococci;o_Methanococcales;f_Methanococcaceae;g_Methanococcus;s_Methanococcus vannielii	0	0	0	0	0	0	0	0	1	0	0	0	0	0	0	0	0	0	0	0	0	0	0	0	0	0	0	0	0	0	0	0	0	0	0	0	0	0	0	0	0	0
d_Archaea;p_Euryarchaeota;c_Methanococci;o_Methanococcales;f_Methanococcaceae;g_Methanococcus;s_Methanococcus voltae	0	0	0	0	0	0	0	25	0	0	0	0	1	0	0	0	0	0	0	0	0	0	0	0	0	0	0	0	0	0	0	0	0	0	0	0	0	0	0	11	0	0
d_Archaea;p_Euryarchaeota;c_Methanococci;o_Methanococcales;f_Methanococcaceae;g_Methanothermococcus	0	0	0	0	0	0	0	0	0	0	0	0	0	0	0	0	0	0	0	0	0	0	0	0	0	0	0	0	0	0	0	0	0	3	0	0	0	0	0	0	0	0
d_Archaea;p_Euryarchaeota;c_Methanococci;o_Methanococcales;f_Methanococcaceae;g_Methanothermococcus;s_Methanothermococcus okinawensis	0	0	0	0	0	0	0	0	0	0	0	0	0	0	0	0	0	0	0	0	0	0	0	0	0	0	0	0	0	0	0	0	0	3	0	0	0	0	0	0	0	0
d_Archaea;p_Euryarchaeota;c_Methanomicrobia	10	2	8	205	4	23	1	97	200	7	10	31	242	16	2	22	184	4	124	7	20	8	81	3	56	139	9	567	99	14	1944	18	13	244	50	222	3	31	11	13	18	21
d_Archaea;p_Euryarchaeota;c_Methanomicrobia;o_Methanocellales	0	0	0	0	0	0	0	0	0	0	0	1	1	0	0	0	0	0	0	0	0	0	0	0	0	0	0	0	0	1	0	0	0	0	2	1	0	0	2	0	0	0
d_Archaea;p_Euryarchaeota;c_Methanomicrobia;o_Methanocellales;f_Methanocellaceae	0	0	0	0	0	0	0	0	0	0	0	1	1	0	0	0	0	0	0	0	0	0	0	0	0	0	0	0	0	1	0	0	0	0	2	1	0	0	2	0	0	0
d_Archaea;p_Euryarchaeota;c_Methanomicrobia;o_Methanocellales;f_Methanocellaceae;g_Methanocella	0	0	0	0	0	0	0	0	0	0	0	1	1	0	0	0	0	0	0	0	0	0	0	0	0	0	0	0	0	1	0	0	0	0	2	1	0	0	2	0	0	0
d_Archaea;p_Euryarchaeota;c_Methanomicrobia;o_Methanocellales;f_Methanocellaceae;g_Methanocella;s_Methanocella arvoryzae	0	0	0	0	0	0	0	0	0	0	0	0	1	0	0	0	0	0	0	0	0	0	0	0	0	0	0	0	0	1	0	0	0	0	2	1	0	0	2	0	0	0
d_Archaea;p_Euryarchaeota;c_Methanomicrobia;o_Methanocellales;f_Methanocellaceae;g_Methanocella;s_Methanocella conradii	0	0	0	0	0	0	0	0	0	0	0	1	0	0	0	0	0	0	0	0	0	0	0	0	0	0	0	0	0	0	0	0	0	0	0	0	0	0	0	0	0	0
d_Archaea;p_Euryarchaeota;c_Methanomicrobia;o_Methanomicrobiales	3	2	7	53	1	6	1	38	11	4	10	13	233	0	2	4	11	4	106	5	0	8	0	0	54	124	8	294	95	7	1933	8	9	243	43	197	2	2	4	6	12	21
d_Archaea;p_Euryarchaeota;c_Methanomicrobia;o_Methanomicrobiales;f_Methanocorpusculaceae	0	0	0	0	0	0	0	0	0	0	0	0	0	0	0	0	0	0	0	0	0	0	0	0	0	1	0	0	0	2	0	0	0	0	1	0	0	0	0	0	0	0
d_Archaea;p_Euryarchaeota;c_Methanomicrobia;o_Methanomicrobiales;f_Methanocorpusculaceae;g_Methanocorpusculum	0	0	0	0	0	0	0	0	0	0	0	0	0	0	0	0	0	0	0	0	0	0	0	0	0	1	0	0	0	2	0	0	0	0	1	0	0	0	0	0	0	0
d_Archaea;p_Euryarchaeota;c_Methanomicrobia;o_Methanomicrobiales;f_Methanocorpusculaceae;g_Methanocorpusculum;s_Methanocorpusculum labreanum	0	0	0	0	0	0	0	0	0	0	0	0	0	0	0	0	0	0	0	0	0	0	0	0	0	1	0	0	0	2	0	0	0	0	1	0	0	0	0	0	0	0
d_Archaea;p_Euryarchaeota;c_Methanomicrobia;o_Methanomicrobiales;f_Methanomicrobiaceae	2	2	0	48	1	5	0	0	11	3	0	13	229	0	0	0	7	4	0	0	0	1	0	0	1	107	8	1	56	2	1933	6	8	243	4	2	1	1	3	6	0	0
d_Archaea;p_Euryarchaeota;c_Methanomicrobia;o_Methanomicrobiales;f_Methanomicrobiaceae;g_Methanoculleus	2	2	0	48	1	5	0	0	11	3	0	12	0	0	0	0	4	3	0	0	0	0	0	0	0	0	8	0	2	2	5	4	8	240	2	0	0	1	2	6	0	0
d_Archaea;p_Euryarchaeota;c_Methanomicrobia;o_Methanomicrobiales;f_Methanomicrobiaceae;g_Methanoculleus;s_Methanoculleus bourgensis	0	0	0	0	0	0	0	0	0	0	0	0	0	0	0	0	0	0	0	0	0	0	0	0	0	0	0	0	0	0	0	0	0	0	0	0	0	1	0	0	0	0
d_Archaea;p_Euryarchaeota;c_Methanomicrobia;o_Methanomicrobiales;f_Methanomicrobiaceae;g_Methanoculleus;s_Methanoculleus marisnigri	0	0	0	0	0	0	0	0	0	0	0	0	0	0	0	0	0	0	0	0	0	0	0	0	0	0	0	0	0	1	0	1	0	0	1	0	0	0	0	0	0	0
d_Archaea;p_Euryarchaeota;c_Methanomicrobia;o_Methanomicrobiales;f_Methanomicrobiaceae;g_Methanoculleus;s_Methanoculleus sp. MAB1	2	0	0	0	0	0	0	0	0	0	0	0	0	0	0	0	0	0	0	0	0	0	0	0	0	0	0	0	0	0	0	0	0	0	0	0	0	0	0	0	0	0
d_Archaea;p_Euryarchaeota;c_Methanomicrobia;o_Methanomicrobiales;f_Methanomicrobiaceae;g_Methanofollis	0	0	0	0	0	0	0	0	0	0	0	0	0	0	0	0	0	0	0	0	0	0	0	0	0	3	0	0	2	0	0	1	0	0	0	0	0	0	0	0	0	0
d_Archaea;p_Euryarchaeota;c_Methanomicrobia;o_Methanomicrobiales;f_Methanomicrobiaceae;g_Methanofollis;s_Methanofollis liminatans	0	0	0	0	0	0	0	0	0	0	0	0	0	0	0	0	0	0	0	0	0	0	0	0	0	3	0	0	2	0	0	1	0	0	0	0	0	0	0	0	0	0
d_Archaea;p_Euryarchaeota;c_Methanomicrobia;o_Methanomicrobiales;f_Methanomicrobiaceae;g_Methanolacinia	0	0	0	0	0	0	0	0	0	0	0	0	229	0	0	0	1	0	0	0	0	0	0	0	1	104	0	0	52	0	1928	1	0	0	0	1	0	0	1	0	0	0
d_Archaea;p_Euryarchaeota;c_Methanomicrobia;o_Methanomicrobiales;f_Methanomicrobiaceae;g_Methanolacinia;s_Methanolacinia petrolearia	0	0	0	0	0	0	0	0	0	0	0	0	229	0	0	0	1	0	0	0	0	0	0	0	1	104	0	0	52	0	1928	1	0	0	0	1	0	0	1	0	0	0
d_Archaea;p_Euryarchaeota;c_Methanomicrobia;o_Methanomicrobiales;f_Methanomicrobiaceae;g_Methanoplanus	0	0	0	0	0	0	0	0	0	0	0	1	0	0	0	0	2	0	0	0	0	1	0	0	0	0	0	1	0	0	0	0	0	2	0	1	1	0	0	0	0	0
d_Archaea;p_Euryarchaeota;c_Methanomicrobia;o_Methanomicrobiales;f_Methanomicrobiaceae;g_Methanoplanus;s_Methanoplanus limicola	0	0	0	0	0	0	0	0	0	0	0	1	0	0	0	0	2	0	0	0	0	1	0	0	0	0	0	1	0	0	0	0	0	2	0	1	1	0	0	0	0	0
d_Archaea;p_Euryarchaeota;c_Methanomicrobia;o_Methanomicrobiales;f_Methanoregulaceae	1	0	7	5	0	1	1	38	0	1	10	0	4	0	2	4	4	0	106	5	0	7	0	0	53	1	0	293	35	3	0	2	1	0	9	195	1	1	1	0	12	21
d_Archaea;p_Euryarchaeota;c_Methanomicrobia;o_Methanomicrobiales;f_Methanoregulaceae;g_Methanolinea	0	0	1	0	0	0	0	0	0	0	4	0	1	0	1	0	0	0	0	0	0	0	0	0	0	0	0	0	0	0	0	0	0	0	0	0	0	0	0	0	0	0
d_Archaea;p_Euryarchaeota;c_Methanomicrobia;o_Methanomicrobiales;f_Methanoregulaceae;g_Methanolinea;s_Methanolinea tarda	0	0	1	0	0	0	0	0	0	0	4	0	1	0	1	0	0	0	0	0	0	0	0	0	0	0	0	0	0	0	0	0	0	0	0	0	0	0	0	0	0	0
d_Archaea;p_Euryarchaeota;c_Methanomicrobia;o_Methanomicrobiales;f_Methanoregulaceae;g_Methanoregula	1	0	6	5	0	1	1	38	0	1	6	0	1	0	1	4	4	0	106	5	0	7	0	0	53	1	0	293	35	3	0	2	1	0	9	195	1	0	1	0	12	21
d_Archaea;p_Euryarchaeota;c_Methanomicrobia;o_Methanomicrobiales;f_Methanoregulaceae;g_Methanoregula;s_Methanoregula boonei	0	0	0	0	0	0	0	0	0	0	0	0	0	0	0	0	0	0	0	0	0	0	0	0	0	0	0	0	0	0	0	0	0	0	0	1	0	0	0	0	0	0
d_Archaea;p_Euryarchaeota;c_Methanomicrobia;o_Methanomicrobiales;f_Methanoregulaceae;g_Methanoregula;s_Methanoregula formicica	1	0	6	5	0	1	1	38	0	1	6	0	1	0	1	4	4	0	106	5	0	7	0	0	53	1	0	293	35	3	0	2	1	0	9	194	1	0	1	0	12	21
d_Archaea;p_Euryarchaeota;c_Methanomicrobia;o_Methanomicrobiales;f_Methanoregulaceae;g_Methanosphaerula	0	0	0	0	0	0	0	0	0	0	0	0	2	0	0	0	0	0	0	0	0	0	0	0	0	0	0	0	0	0	0	0	0	0	0	0	0	1	0	0	0	0
d_Archaea;p_Euryarchaeota;c_Methanomicrobia;o_Methanomicrobiales;f_Methanoregulaceae;g_Methanosphaerula;s_Methanosphaerula palustris	0	0	0	0	0	0	0	0	0	0	0	0	2	0	0	0	0	0	0	0	0	0	0	0	0	0	0	0	0	0	0	0	0	0	0	0	0	1	0	0	0	0
d_Archaea;p_Euryarchaeota;c_Methanomicrobia;o_Methanomicrobiales;f_Methanospirillaceae	0	0	0	0	0	0	0	0	0	0	0	0	0	0	0	0	0	0	0	0	0	0	0	0	0	0	0	0	0	0	0	0	0	0	0	0	0	0	0	0	0	0
d_Archaea;p_Euryarchaeota;c_Methanomicrobia;o_Methanomicrobiales;f_Methanospirillaceae;g_Methanospirillum	0	0	0	0	0	0	0	0	0	0	0	0	0	0	0	0	0	0	0	0	0	0	0	0	0	0	0	0	0	0	0	0	0	0	0	0	0	0	0	0	0	0
d_Archaea;p_Euryarchaeota;c_Methanomicrobia;o_Methanomicrobiales;f_Methanospirillaceae;g_Methanospirillum;s_Methanospirillum hungatei	0	0	0	0	0	0	0	0	0	0	0	0	0	0	0	0	0	0	0	0	0	0	0	0	0	0	0	0	0	0	0	0	0	0	0	0	0	0	0	0	0	0
d_Archaea;p_Euryarchaeota;c_Methanomicrobia;o_Methanosarcinales	7	0	1	152	3	16	0	59	189	3	0	17	8	16	0	18	173	0	18	2	20	0	81	3	2	15	1	272	4	6	11	10	4	1	5	24	1	24	5	7	5	0
d_Archaea;p_Euryarchaeota;c_Methanomicrobia;o_Methanosarcinales;f_Methanosaetaceae	0	0	0	0	0	0	0	38	0	0	0	0	0	1	0	0	173	0	0	0	0	0	0	1	1	0	0	1	1	3	1	0	0	1	0	0	0	9	0	0	0	0
d_Archaea;p_Euryarchaeota;c_Methanomicrobia;o_Methanosarcinales;f_Methanosaetaceae;g_Methanothrix	0	0	0	0	0	0	0	38	0	0	0	0	0	1	0	0	173	0	0	0	0	0	0	1	1	0	0	1	1	3	1	0	0	1	0	0	0	9	0	0	0	0
d_Archaea;p_Euryarchaeota;c_Methanomicrobia;o_Methanosarcinales;f_Methanosaetaceae;g_Methanothrix;s_Methanosaeta harundinacea	0	0	0	0	0	0	0	0	0	0	0	0	0	0	0	0	0	0	0	0	0	0	0	0	0	0	0	1	0	3	1	0	0	1	0	0	0	0	0	0	0	0
d_Archaea;p_Euryarchaeota;c_Methanomicrobia;o_Methanosarcinales;f_Methanosaetaceae;g_Methanothrix;s_Methanothrix soehngenii	0	0	0	0	0	0	0	38	0	0	0	0	0	1	0	0	172	0	0	0	0	0	0	1	1	0	0	0	0	0	0	0	0	0	0	0	0	0	0	0	0	0
d_Archaea;p_Euryarchaeota;c_Methanomicrobia;o_Methanosarcinales;f_Methanosarcinaceae	7	0	1	152	3	16	0	21	189	3	0	17	8	15	0	18	0	0	18	2	20	0	81	2	1	15	1	271	3	3	10	10	4	0	5	24	1	15	5	7	5	0
d_Archaea;p_Euryarchaeota;c_Methanomicrobia;o_Methanosarcinales;f_Methanosarcinaceae;g_Methanococcoides	0	0	0	0	0	1	0	0	1	0	0	0	0	0	0	0	0	0	0	1	0	0	0	0	0	0	0	2	0	0	0	0	1	0	0	0	0	0	0	0	0	0
d_Archaea;p_Euryarchaeota;c_Methanomicrobia;o_Methanosarcinales;f_Methanosarcinaceae;g_Methanococcoides;s_Methanococcoides burtonii	0	0	0	0	0	1	0	0	1	0	0	0	0	0	0	0	0	0	0	1	0	0	0	0	0	0	0	2	0	0	0	0	1	0	0	0	0	0	0	0	0	0
d_Archaea;p_Euryarchaeota;c_Methanomicrobia;o_Methanosarcinales;f_Methanosarcinaceae;g_Methanococcoides;s_Methanococcoides methylutens	0	0	0	0	0	0	0	0	0	0	0	0	0	0	0	0	0	0	0	0	0	0	0	0	0	0	0	0	0	0	0	0	0	0	0	0	0	0	0	0	0	0
d_Archaea;p_Euryarchaeota;c_Methanomicrobia;o_Methanosarcinales;f_Methanosarcinaceae;g_Methanohalobium	0	0	0	0	0	0	0	0	0	2	0	0	0	0	0	0	0	0	1	0	0	0	0	0	0	0	0	0	0	0	0	0	0	0	1	0	0	0	0	0	0	0
d_Archaea;p_Euryarchaeota;c_Methanomicrobia;o_Methanosarcinales;f_Methanosarcinaceae;g_Methanohalobium;s_Methanohalobium evestigatum	0	0	0	0	0	0	0	0	0	2	0	0	0	0	0	0	0	0	1	0	0	0	0	0	0	0	0	0	0	0	0	0	0	0	1	0	0	0	0	0	0	0
d_Archaea;p_Euryarchaeota;c_Methanomicrobia;o_Methanosarcinales;f_Methanosarcinaceae;g_Methanohalophilus	0	0	0	0	0	0	0	0	0	0	0	0	0	0	0	0	0	0	0	0	0	0	0	0	0	0	0	0	0	0	0	0	0	0	0	0	0	1	1	0	0	0
d_Archaea;p_Euryarchaeota;c_Methanomicrobia;o_Methanosarcinales;f_Methanosarcinaceae;g_Methanohalophilus;s_Methanohalophilus halophilus	0	0	0	0	0	0	0	0	0	0	0	0	0	0	0	0	0	0	0	0	0	0	0	0	0	0	0	0	0	0	0	0	0	0	0	0	0	0	0	0	0	0
d_Archaea;p_Euryarchaeota;c_Methanomicrobia;o_Methanosarcinales;f_Methanosarcinaceae;g_Methanohalophilus;s_Methanohalophilus mahii	0	0	0	0	0	0	0	0	0	0	0	0	0	0	0	0	0	0	0	0	0	0	0	0	0	0	0	0	0	0	0	0	0	0	0	0	0	1	0	0	0	0
d_Archaea;p_Euryarchaeota;c_Methanomicrobia;o_Methanosarcinales;f_Methanosarcinaceae;g_Methanohalophilus;s_Methanohalophilus portucalensis	0	0	0	0	0	0	0	0	0	0	0	0	0	0	0	0	0	0	0	0	0	0	0	0	0	0	0	0	0	0	0	0	0	0	0	0	0	0	1	0	0	0
d_Archaea;p_Euryarchaeota;c_Methanomicrobia;o_Methanosarcinales;f_Methanosarcinaceae;g_Methanolobus	0	0	0	1	0	0	0	1	1	0	0	0	0	0	0	0	0	0	1	0	0	0	0	0	1	1	0	32	0	0	10	3	0	0	0	0	0	0	0	0	0	0
d_Archaea;p_Euryarchaeota;c_Methanomicrobia;o_Methanosarcinales;f_Methanosarcinaceae;g_Methanolobus;s_Methanolobus psychrophilus	0	0	0	1	0	0	0	1	1	0	0	0	0	0	0	0	0	0	1	0	0	0	0	0	1	1	0	32	0	0	10	3	0	0	0	0	0	0	0	0	0	0
d_Archaea;p_Euryarchaeota;c_Methanomicrobia;o_Methanosarcinales;f_Methanosarcinaceae;g_Methanomethylovorans	0	0	0	0	0	0	0	0	0	0	0	0	0	0	0	0	0	0	0	0	0	0	0	0	0	2	0	0	0	0	0	0	0	0	0	0	0	0	0	0	0	0
d_Archaea;p_Euryarchaeota;c_Methanomicrobia;o_Methanosarcinales;f_Methanosarcinaceae;g_Methanomethylovorans;s_Methanomethylovorans hollandica	0	0	0	0	0	0	0	0	0	0	0	0	0	0	0	0	0	0	0	0	0	0	0	0	0	2	0	0	0	0	0	0	0	0	0	0	0	0	0	0	0	0
d_Archaea;p_Euryarchaeota;c_Methanomicrobia;o_Methanosarcinales;f_Methanosarcinaceae;g_Methanosalsum	0	0	0	0	0	0	0	0	0	0	0	0	0	0	0	1	0	0	0	0	0	0	1	0	0	0	0	0	0	0	0	0	0	0	0	0	0	0	0	0	0	0
d_Archaea;p_Euryarchaeota;c_Methanomicrobia;o_Methanosarcinales;f_Methanosarcinaceae;g_Methanosalsum;s_Methanosalsum zhilinae	0	0	0	0	0	0	0	0	0	0	0	0	0	0	0	1	0	0	0	0	0	0	1	0	0	0	0	0	0	0	0	0	0	0	0	0	0	0	0	0	0	0
d_Archaea;p_Euryarchaeota;c_Methanomicrobia;o_Methanosarcinales;f_Methanosarcinaceae;g_Methanosarcina	7	0	1	147	3	15	0	11	181	1	0	17	8	15	0	17	0	0	6	0	20	0	80	2	0	11	1	21	3	3	0	7	3	0	4	24	1	14	1	4	5	0
d_Archaea;p_Euryarchaeota;c_Methanomicrobia;o_Methanosarcinales;f_Methanosarcinaceae;g_Methanosarcina;s_Methanosarcina acetivorans	0	0	0	0	0	0	0	0	0	0	0	0	0	0	0	0	0	0	0	0	0	0	0	0	0	0	0	0	0	0	0	0	0	0	0	0	0	0	0	1	1	0
d_Archaea;p_Euryarchaeota;c_Methanomicrobia;o_Methanosarcinales;f_Methanosarcinaceae;g_Methanosarcina;s_Methanosarcina barkeri	0	0	0	0	0	1	0	0	0	1	0	0	0	0	0	0	0	0	0	0	0	0	0	0	0	0	0	0	0	0	0	0	1	0	2	15	1	1	0	1	0	0
d_Archaea;p_Euryarchaeota;c_Methanomicrobia;o_Methanosarcinales;f_Methanosarcinaceae;g_Methanosarcina;s_Methanosarcina horonobensis	0	0	0	54	0	0	0	1	20	0	0	0	0	0	0	0	0	0	2	0	0	0	0	0	0	0	0	9	0	0	0	1	0	0	0	0	0	0	0	0	0	0
d_Archaea;p_Euryarchaeota;c_Methanomicrobia;o_Methanosarcinales;f_Methanosarcinaceae;g_Methanosarcina;s_Methanosarcina lacustris	0	0	0	0	0	0	0	0	0	0	0	0	1	0	0	0	0	0	1	0	0	0	0	0	0	0	0	0	0	0	0	0	0	0	1	0	0	2	0	0	0	0
d_Archaea;p_Euryarchaeota;c_Methanomicrobia;o_Methanosarcinales;f_Methanosarcinaceae;g_Methanosarcina;s_Methanosarcina mazei	0	0	0	0	0	1	0	0	0	0	0	0	0	0	0	1	0	0	0	0	0	0	0	0	0	0	0	1	0	0	0	0	0	0	0	0	0	5	0	0	0	0
d_Archaea;p_Euryarchaeota;c_Methanomicrobia;o_Methanosarcinales;f_Methanosarcinaceae;g_Methanosarcina;s_Methanosarcina siciliae	0	0	0	0	0	0	0	0	0	0	0	0	0	0	0	0	0	0	0	0	0	0	0	0	0	0	0	0	0	0	0	0	0	0	0	0	0	0	0	0	2	0
d_Archaea;p_Euryarchaeota;c_Methanomicrobia;o_Methanosarcinales;f_Methanosarcinaceae;g_Methanosarcina;s_Methanosarcina sp. MTP4	0	0	0	0	0	0	0	0	0	0	0	0	0	0	0	0	0	0	0	0	0	0	0	0	0	0	0	0	0	0	0	0	0	0	0	0	0	1	0	1	0	0
d_Archaea;p_Euryarchaeota;c_Methanomicrobia;o_Methanosarcinales;f_Methanosarcinaceae;g_Methanosarcina;s_Methanosarcina sp. WWM596	0	0	0	0	0	0	0	0	0	0	0	0	0	1	0	0	0	0	0	0	1	0	0	0	0	0	0	0	0	0	0	0	0	0	0	0	0	0	0	0	0	0
d_Archaea;p_Euryarchaeota;c_Methanomicrobia;o_Methanosarcinales;f_Methanosarcinaceae;g_Methanosarcina;s_Methanosarcina thermophila	0	0	0	1	0	0	0	0	0	0	0	0	0	0	0	0	0	0	0	0	0	0	0	0	0	0	0	0	0	0	0	0	0	0	1	0	0	0	0	0	0	0
d_Archaea;p_Euryarchaeota;c_Methanomicrobia;o_Methanosarcinales;f_Methanosarcinaceae;g_Methanosarcina;s_Methanosarcina vacuolata	0	0	0	0	0	0	0	0	0	0	0	0	0	0	0	0	0	0	0	0	0	0	0	0	0	0	0	0	0	1	0	0	0	0	0	0	0	0	0	0	1	0
d_Archaea;p_Euryarchaeota;c_Methanopyri	0	0	0	0	0	0	0	0	0	0	0	0	0	0	0	0	0	0	0	0	0	0	0	0	0	0	0	0	0	0	0	0	0	0	0	0	0	0	0	0	0	0
d_Archaea;p_Euryarchaeota;c_Methanopyri;o_Methanopyrales	0	0	0	0	0	0	0	0	0	0	0	0	0	0	0	0	0	0	0	0	0	0	0	0	0	0	0	0	0	0	0	0	0	0	0	0	0	0	0	0	0	0
d_Archaea;p_Euryarchaeota;c_Methanopyri;o_Methanopyrales;f_Methanopyraceae	0	0	0	0	0	0	0	0	0	0	0	0	0	0	0	0	0	0	0	0	0	0	0	0	0	0	0	0	0	0	0	0	0	0	0	0	0	0	0	0	0	0
d_Archaea;p_Euryarchaeota;c_Methanopyri;o_Methanopyrales;f_Methanopyraceae;g_Methanopyrus	0	0	0	0	0	0	0	0	0	0	0	0	0	0	0	0	0	0	0	0	0	0	0	0	0	0	0	0	0	0	0	0	0	0	0	0	0	0	0	0	0	0
d_Archaea;p_Euryarchaeota;c_Methanopyri;o_Methanopyrales;f_Methanopyraceae;g_Methanopyrus;s_Methanopyrus sp. KOL6	0	0	0	0	0	0	0	0	0	0	0	0	0	0	0	0	0	0	0	0	0	0	0	0	0	0	0	0	0	0	0	0	0	0	0	0	0	0	0	0	0	0
d_Archaea;p_Euryarchaeota;c_Thermococci	1	0	3	0	0	2	0	1	0	0	7	0	0	1	5	3	1	0	0	0	0	0	0	0	0	3	0	2	1	3	1	1	0	8	2	26	0	3	3	3	4	0
d_Archaea;p_Euryarchaeota;c_Thermococci;o_Thermococcales	1	0	3	0	0	2	0	1	0	0	7	0	0	1	5	3	1	0	0	0	0	0	0	0	0	3	0	2	1	3	1	1	0	8	2	26	0	3	3	3	4	0
d_Archaea;p_Euryarchaeota;c_Thermococci;o_Thermococcales;f_Thermococcaceae	1	0	3	0	0	2	0	1	0	0	7	0	0	1	5	3	1	0	0	0	0	0	0	0	0	3	0	2	1	3	1	1	0	8	2	26	0	3	3	3	4	0
d_Archaea;p_Euryarchaeota;c_Thermococci;o_Thermococcales;f_Thermococcaceae;g_Palaeococcus	0	0	0	0	0	0	0	0	0	0	0	0	0	0	0	0	0	0	0	0	0	0	0	0	0	0	0	0	0	0	0	0	0	0	0	1	0	0	0	0	0	0
d_Archaea;p_Euryarchaeota;c_Thermococci;o_Thermococcales;f_Thermococcaceae;g_Palaeococcus;s_Palaeococcus pacificus	0	0	0	0	0	0	0	0	0	0	0	0	0	0	0	0	0	0	0	0	0	0	0	0	0	0	0	0	0	0	0	0	0	0	0	1	0	0	0	0	0	0
d_Archaea;p_Euryarchaeota;c_Thermococci;o_Thermococcales;f_Thermococcaceae;g_Pyrococcus	0	0	1	0	0	0	0	0	0	0	0	0	0	0	0	0	0	0	0	0	0	0	0	0	0	0	0	1	0	0	0	0	0	0	0	0	0	0	1	1	0	0
d_Archaea;p_Euryarchaeota;c_Thermococci;o_Thermococcales;f_Thermococcaceae;g_Pyrococcus;s_Pyrococcus furiosus	0	0	1	0	0	0	0	0	0	0	0	0	0	0	0	0	0	0	0	0	0	0	0	0	0	0	0	1	0	0	0	0	0	0	0	0	0	0	0	0	0	0
d_Archaea;p_Euryarchaeota;c_Thermococci;o_Thermococcales;f_Thermococcaceae;g_Pyrococcus;s_Pyrococcus horikoshii	0	0	0	0	0	0	0	0	0	0	0	0	0	0	0	0	0	0	0	0	0	0	0	0	0	0	0	0	0	0	0	0	0	0	0	0	0	0	0	0	0	0
d_Archaea;p_Euryarchaeota;c_Thermococci;o_Thermococcales;f_Thermococcaceae;g_Pyrococcus;s_Pyrococcus kukulkanii	0	0	0	0	0	0	0	0	0	0	0	0	0	0	0	0	0	0	0	0	0	0	0	0	0	0	0	0	0	0	0	0	0	0	0	0	0	0	0	0	0	0
d_Archaea;p_Euryarchaeota;c_Thermococci;o_Thermococcales;f_Thermococcaceae;g_Pyrococcus;s_Pyrococcus sp. ST04	0	0	0	0	0	0	0	0	0	0	0	0	0	0	0	0	0	0	0	0	0	0	0	0	0	0	0	0	0	0	0	0	0	0	0	0	0	0	1	1	0	0
d_Archaea;p_Euryarchaeota;c_Thermococci;o_Thermococcales;f_Thermococcaceae;g_Pyrococcus;s_Pyrococcus yayanosii	0	0	0	0	0	0	0	0	0	0	0	0	0	0	0	0	0	0	0	0	0	0	0	0	0	0	0	0	0	0	0	0	0	0	0	0	0	0	0	0	0	0
d_Archaea;p_Euryarchaeota;c_Thermococci;o_Thermococcales;f_Thermococcaceae;g_Thermococcus	1	0	2	0	0	2	0	1	0	0	7	0	0	1	5	3	1	0	0	0	0	0	0	0	0	3	0	1	1	3	0	1	0	7	2	25	0	3	2	2	4	0
d_Archaea;p_Euryarchaeota;c_Thermococci;o_Thermococcales;f_Thermococcaceae;g_Thermococcus;s_Thermococcus barophilus	0	0	0	0	0	0	0	0	0	0	0	0	0	0	0	0	0	0	0	0	0	0	0	0	0	0	0	0	0	0	0	0	0	0	0	0	0	0	0	0	0	0
d_Archaea;p_Euryarchaeota;c_Thermococci;o_Thermococcales;f_Thermococcaceae;g_Thermococcus;s_Thermococcus barossii	0	0	0	0	0	0	0	0	0	0	0	0	0	0	0	0	0	0	0	0	0	0	0	0	0	0	0	0	0	0	0	0	0	0	0	0	0	0	0	0	0	0
d_Archaea;p_Euryarchaeota;c_Thermococci;o_Thermococcales;f_Thermococcaceae;g_Thermococcus;s_Thermococcus celer	0	0	0	0	0	0	0	0	0	0	0	0	0	0	0	0	0	0	0	0	0	0	0	0	0	1	0	0	0	0	0	0	0	0	0	0	0	0	0	0	0	0
d_Archaea;p_Euryarchaeota;c_Thermococci;o_Thermococcales;f_Thermococcaceae;g_Thermococcus;s_Thermococcus cleftensis	0	0	0	0	0	0	0	0	0	0	0	0	0	0	0	0	0	0	0	0	0	0	0	0	0	0	0	0	0	0	0	0	0	1	0	0	0	0	0	0	0	0
d_Archaea;p_Euryarchaeota;c_Thermococci;o_Thermococcales;f_Thermococcaceae;g_Thermococcus;s_Thermococcus eurythermalis	0	0	0	0	0	0	0	0	0	0	0	0	0	0	0	0	0	0	0	0	0	0	0	0	0	0	0	0	0	1	0	0	0	0	0	0	0	2	0	0	0	0
d_Archaea;p_Euryarchaeota;c_Thermococci;o_Thermococcales;f_Thermococcaceae;g_Thermococcus;s_Thermococcus guaymasensis	0	0	0	0	0	0	0	0	0	0	0	0	0	0	0	1	0	0	0	0	0	0	0	0	0	0	0	0	0	0	0	0	0	0	0	0	0	0	0	0	0	0
d_Archaea;p_Euryarchaeota;c_Thermococci;o_Thermococcales;f_Thermococcaceae;g_Thermococcus;s_Thermococcus litoralis	0	0	0	0	0	0	0	0	0	0	0	0	0	0	0	0	0	0	0	0	0	0	0	0	0	0	0	0	0	0	0	0	0	0	0	0	0	0	0	0	0	0
d_Archaea;p_Euryarchaeota;c_Thermococci;o_Thermococcales;f_Thermococcaceae;g_Thermococcus;s_Thermococcus nautili	0	0	0	0	0	0	0	0	0	0	0	0	0	0	0	0	0	0	0	0	0	0	0	0	0	0	0	0	0	2	0	0	0	0	0	0	0	0	0	0	0	0
d_Archaea;p_Euryarchaeota;c_Thermococci;o_Thermococcales;f_Thermococcaceae;g_Thermococcus;s_Thermococcus onnurineus	0	0	0	0	0	0	0	0	0	0	0	0	0	0	0	0	0	0	0	0	0	0	0	0	0	0	0	0	0	0	0	0	0	0	0	0	0	0	1	0	0	0
d_Archaea;p_Euryarchaeota;c_Thermococci;o_Thermococcales;f_Thermococcaceae;g_Thermococcus;s_Thermococcus pacificus	1	0	0	0	0	0	0	0	0	0	0	0	0	0	0	0	0	0	0	0	0	0	0	0	0	0	0	0	0	0	0	0	0	0	0	0	0	0	0	0	2	0
d_Archaea;p_Euryarchaeota;c_Thermococci;o_Thermococcales;f_Thermococcaceae;g_Thermococcus;s_Thermococcus paralvinellae	0	0	0	0	0	0	0	0	0	0	0	0	0	0	0	0	0	0	0	0	0	0	0	0	0	0	0	1	0	0	0	0	0	0	0	0	0	0	0	0	0	0
d_Archaea;p_Euryarchaeota;c_Thermococci;o_Thermococcales;f_Thermococcaceae;g_Thermococcus;s_Thermococcus peptonophilus	0	0	0	0	0	0	0	0	0	0	0	0	0	0	0	0	0	0	0	0	0	0	0	0	0	0	0	0	0	0	0	0	0	1	0	0	0	0	0	0	0	0
d_Archaea;p_Euryarchaeota;c_Thermococci;o_Thermococcales;f_Thermococcaceae;g_Thermococcus;s_Thermococcus profundus	0	0	0	0	0	0	0	0	0	0	1	0	0	0	0	0	0	0	0	0	0	0	0	0	0	0	0	0	0	0	0	0	0	0	0	0	0	0	0	0	0	0
d_Archaea;p_Euryarchaeota;c_Thermococci;o_Thermococcales;f_Thermococcaceae;g_Thermococcus;s_Thermococcus radiotolerans	0	0	0	0	0	0	0	0	0	0	0	0	0	0	0	0	0	0	0	0	0	0	0	0	0	0	0	0	0	0	0	0	0	0	0	0	0	0	0	0	0	0
d_Archaea;p_Euryarchaeota;c_Thermococci;o_Thermococcales;f_Thermococcaceae;g_Thermococcus;s_Thermococcus sibiricus	0	0	0	0	0	0	0	0	0	0	0	0	0	0	0	0	0	0	0	0	0	0	0	0	0	0	0	0	0	0	0	1	0	0	0	0	0	0	0	0	0	0
d_Archaea;p_Euryarchaeota;c_Thermococci;o_Thermococcales;f_Thermococcaceae;g_Thermococcus;s_Thermococcus siculi	0	0	0	0	0	0	0	0	0	0	0	0	0	0	0	0	0	0	0	0	0	0	0	0	0	0	0	0	0	0	0	0	0	0	0	0	0	0	0	1	0	0
d_Archaea;p_Euryarchaeota;c_Thermococci;o_Thermococcales;f_Thermococcaceae;g_Thermococcus;s_Thermococcus sp. 2319x1	0	0	0	0	0	0	0	0	0	0	0	0	0	0	1	0	0	0	0	0	0	0	0	0	0	0	0	0	0	0	0	0	0	0	0	0	0	0	0	0	0	0
d_Archaea;p_Euryarchaeota;c_Thermococci;o_Thermococcales;f_Thermococcaceae;g_Thermococcus;s_Thermococcus sp. 5-4	0	0	0	0	0	0	0	0	0	0	0	0	0	0	0	0	0	0	0	0	0	0	0	0	0	0	0	0	0	0	0	0	0	0	0	0	0	0	0	0	0	0
d_Archaea;p_Euryarchaeota;c_Thermococci;o_Thermococcales;f_Thermococcaceae;g_Thermococcus;s_Thermococcus sp. AM4	0	0	0	0	0	0	0	0	0	0	0	0	0	0	0	0	0	0	0	0	0	0	0	0	0	0	0	0	0	0	0	0	0	0	0	0	0	0	0	0	0	0
d_Archaea;p_Euryarchaeota;c_Thermococci;o_Thermococcales;f_Thermococcaceae;g_Thermococcus;s_Thermococcus thioreducens	0	0	0	0	0	0	0	0	0	0	0	0	0	0	0	0	0	0	0	0	0	0	0	0	0	0	0	0	0	0	0	0	0	0	0	0	0	0	0	0	0	0
d_Archaea;p_Euryarchaeota;c_Thermoplasmata	0	16	0	4	0	1	2	2	1	1	0	0	1	1	0	6	0	21	2	10	0	0	0	3	0	3	8	0	1	61	32	1	4	134	7	1	0	4	8	10	0	0
d_Archaea;p_Euryarchaeota;c_Thermoplasmata;o_Methanomassiliicoccales	0	6	0	4	0	0	2	0	1	1	0	0	0	0	0	1	0	15	0	0	0	0	0	0	0	0	6	0	0	61	31	0	4	134	0	1	0	0	4	8	0	0
d_Archaea;p_Euryarchaeota;c_Thermoplasmata;o_Methanomassiliicoccales;f_Methanomassiliicoccaceae	0	6	0	4	0	0	2	0	1	1	0	0	0	0	0	1	0	15	0	0	0	0	0	0	0	0	6	0	0	61	31	0	4	134	0	1	0	0	4	8	0	0
d_Archaea;p_Euryarchaeota;c_Thermoplasmata;o_Methanomassiliicoccales;f_Methanomassiliicoccaceae;g_Candidatus Methanomethylophilus	0	0	0	0	0	0	0	0	0	0	0	0	0	0	0	0	0	0	0	0	0	0	0	0	0	0	0	0	0	0	0	0	0	1	0	0	0	0	1	2	0	0
d_Archaea;p_Euryarchaeota;c_Thermoplasmata;o_Methanomassiliicoccales;f_Methanomassiliicoccaceae;g_Candidatus Methanomethylophilus;s_Candidatus Methanomethylophilus alvus	0	0	0	0	0	0	0	0	0	0	0	0	0	0	0	0	0	0	0	0	0	0	0	0	0	0	0	0	0	0	0	0	0	1	0	0	0	0	1	2	0	0
d_Archaea;p_Euryarchaeota;c_Thermoplasmata;o_Methanomassiliicoccales;f_Methanomassiliicoccaceae;g_Candidatus Methanoplasma	0	0	0	0	0	0	0	0	0	0	0	0	0	0	0	0	0	0	0	0	0	0	0	0	0	0	0	0	0	0	0	0	0	0	0	1	0	0	1	0	0	0
d_Archaea;p_Euryarchaeota;c_Thermoplasmata;o_Methanomassiliicoccales;f_Methanomassiliicoccaceae;g_Candidatus Methanoplasma;s_Candidatus Methanoplasma termitum	0	0	0	0	0	0	0	0	0	0	0	0	0	0	0	0	0	0	0	0	0	0	0	0	0	0	0	0	0	0	0	0	0	0	0	1	0	0	1	0	0	0
d_Archaea;p_Euryarchaeota;c_Thermoplasmata;o_Methanomassiliicoccales;f_Methanomassiliicoccaceae;g_Methanomassiliicoccus	0	6	0	4	0	0	2	0	1	1	0	0	0	0	0	1	0	15	0	0	0	0	0	0	0	0	6	0	0	61	31	0	4	133	0	0	0	0	2	6	0	0
d_Archaea;p_Euryarchaeota;c_Thermoplasmata;o_Methanomassiliicoccales;f_Methanomassiliicoccaceae;g_Methanomassiliicoccus;s_Candidatus Methanomassiliicoccus intestinalis	0	6	0	4	0	0	2	0	1	1	0	0	0	0	0	1	0	15	0	0	0	0	0	0	0	0	6	0	0	61	31	0	4	133	0	0	0	0	2	6	0	0
d_Archaea;p_Euryarchaeota;c_Thermoplasmata;o_Thermoplasmatales	0	0	0	0	0	0	0	1	0	0	0	0	0	0	0	3	0	0	0	5	0	0	0	3	0	0	0	0	1	0	0	0	0	0	1	0	0	4	1	1	0	0
d_Archaea;p_Euryarchaeota;c_Thermoplasmata;o_Thermoplasmatales;f_Cuniculiplasmataceae	0	0	0	0	0	0	0	0	0	0	0	0	0	0	0	0	0	0	0	0	0	0	0	0	0	0	0	0	0	0	0	0	0	0	0	0	0	0	0	1	0	0
d_Archaea;p_Euryarchaeota;c_Thermoplasmata;o_Thermoplasmatales;f_Cuniculiplasmataceae;g_Cuniculiplasma	0	0	0	0	0	0	0	0	0	0	0	0	0	0	0	0	0	0	0	0	0	0	0	0	0	0	0	0	0	0	0	0	0	0	0	0	0	0	0	1	0	0
d_Archaea;p_Euryarchaeota;c_Thermoplasmata;o_Thermoplasmatales;f_Cuniculiplasmataceae;g_Cuniculiplasma;s_Cuniculiplasma divulgatum	0	0	0	0	0	0	0	0	0	0	0	0	0	0	0	0	0	0	0	0	0	0	0	0	0	0	0	0	0	0	0	0	0	0	0	0	0	0	0	1	0	0
d_Archaea;p_Euryarchaeota;c_Thermoplasmata;o_Thermoplasmatales;f_Ferroplasmaceae	0	0	0	0	0	0	0	0	0	0	0	0	0	0	0	0	0	0	0	0	0	0	0	0	0	0	0	0	0	0	0	0	0	0	0	0	0	1	0	0	0	0
d_Archaea;p_Euryarchaeota;c_Thermoplasmata;o_Thermoplasmatales;f_Ferroplasmaceae;g_Ferroplasma	0	0	0	0	0	0	0	0	0	0	0	0	0	0	0	0	0	0	0	0	0	0	0	0	0	0	0	0	0	0	0	0	0	0	0	0	0	1	0	0	0	0
d_Archaea;p_Euryarchaeota;c_Thermoplasmata;o_Thermoplasmatales;f_Ferroplasmaceae;g_Ferroplasma;s_Ferroplasma acidiphilum	0	0	0	0	0	0	0	0	0	0	0	0	0	0	0	0	0	0	0	0	0	0	0	0	0	0	0	0	0	0	0	0	0	0	0	0	0	0	0	0	0	0
d_Archaea;p_Euryarchaeota;c_Thermoplasmata;o_Thermoplasmatales;f_Picrophilaceae	0	0	0	0	0	0	0	0	0	0	0	0	0	0	0	0	0	0	0	0	0	0	0	0	0	0	0	0	0	0	0	0	0	0	0	0	0	0	0	0	0	0
d_Archaea;p_Euryarchaeota;c_Thermoplasmata;o_Thermoplasmatales;f_Picrophilaceae;g_Picrophilus	0	0	0	0	0	0	0	0	0	0	0	0	0	0	0	0	0	0	0	0	0	0	0	0	0	0	0	0	0	0	0	0	0	0	0	0	0	0	0	0	0	0
d_Archaea;p_Euryarchaeota;c_Thermoplasmata;o_Thermoplasmatales;f_Picrophilaceae;g_Picrophilus;s_Picrophilus torridus	0	0	0	0	0	0	0	0	0	0	0	0	0	0	0	0	0	0	0	0	0	0	0	0	0	0	0	0	0	0	0	0	0	0	0	0	0	0	0	0	0	0
d_Archaea;p_Euryarchaeota;c_Thermoplasmata;o_Thermoplasmatales;f_Thermoplasmataceae	0	0	0	0	0	0	0	0	0	0	0	0	0	0	0	0	0	0	0	0	0	0	0	0	0	0	0	0	0	0	0	0	0	0	0	0	0	3	0	0	0	0
d_Archaea;p_Euryarchaeota;c_Thermoplasmata;o_Thermoplasmatales;f_Thermoplasmataceae;g_Thermoplasma	0	0	0	0	0	0	0	0	0	0	0	0	0	0	0	0	0	0	0	0	0	0	0	0	0	0	0	0	0	0	0	0	0	0	0	0	0	3	0	0	0	0
d_Archaea;p_Euryarchaeota;c_Thermoplasmata;o_Thermoplasmatales;f_Thermoplasmataceae;g_Thermoplasma;s_Thermoplasma acidophilum	0	0	0	0	0	0	0	0	0	0	0	0	0	0	0	0	0	0	0	0	0	0	0	0	0	0	0	0	0	0	0	0	0	0	0	0	0	1	0	0	0	0
d_Archaea;p_Euryarchaeota;c_Thermoplasmata;o_Thermoplasmatales;f_Thermoplasmataceae;g_Thermoplasma;s_Thermoplasma volcanium	0	0	0	0	0	0	0	0	0	0	0	0	0	0	0	0	0	0	0	0	0	0	0	0	0	0	0	0	0	0	0	0	0	0	0	0	0	2	0	0	0	0
d_Archaea;p_Euryarchaeota;c_Thermoplasmata;o_Thermoplasmatales;s_Thermoplasmatales archaeon BRNA1	0	0	0	0	0	0	0	1	0	0	0	0	0	0	0	3	0	0	0	5	0	0	0	3	0	0	0	0	1	0	0	0	0	0	1	0	0	0	1	0	0	0
d_Archaea;p_Euryarchaeota;c_Thermoplasmata;s_methanogenic archaeon ISO4-H5	0	10	0	0	0	1	0	1	0	0	0	0	1	1	0	2	0	6	2	5	0	0	0	0	0	3	2	0	0	0	1	0	0	0	6	0	0	0	2	0	0	0
d_Archaea;p_Euryarchaeota;g_Aciduliprofundum	0	0	0	0	0	0	0	0	0	0	0	0	0	0	0	0	0	0	0	0	0	0	0	0	0	0	0	0	0	0	0	0	0	0	0	0	0	0	0	0	0	0
d_Archaea;p_Euryarchaeota;g_Aciduliprofundum;s_Aciduliprofundum boonei	0	0	0	0	0	0	0	0	0	0	0	0	0	0	0	0	0	0	0	0	0	0	0	0	0	0	0	0	0	0	0	0	0	0	0	0	0	0	0	0	0	0
d_Archaea;p_Thaumarchaeota	0	0	0	0	0	1	0	0	0	0	0	0	0	1	0	1	0	0	0	0	0	0	0	0	0	0	0	1	1	3	0	0	0	0	1	1	0	0	0	0	0	0
d_Archaea;p_Thaumarchaeota;c_Nitrososphaeria	0	0	0	0	0	0	0	0	0	0	0	0	0	0	0	0	0	0	0	0	0	0	0	0	0	0	0	0	1	0	0	0	0	0	0	0	0	0	0	0	0	0
d_Archaea;p_Thaumarchaeota;c_Nitrososphaeria;o_Candidatus Nitrosocaldales	0	0	0	0	0	0	0	0	0	0	0	0	0	0	0	0	0	0	0	0	0	0	0	0	0	0	0	0	1	0	0	0	0	0	0	0	0	0	0	0	0	0
d_Archaea;p_Thaumarchaeota;c_Nitrososphaeria;o_Candidatus Nitrosocaldales;f_Candidatus Nitrosocaldaceae	0	0	0	0	0	0	0	0	0	0	0	0	0	0	0	0	0	0	0	0	0	0	0	0	0	0	0	0	1	0	0	0	0	0	0	0	0	0	0	0	0	0
d_Archaea;p_Thaumarchaeota;c_Nitrososphaeria;o_Candidatus Nitrosocaldales;f_Candidatus Nitrosocaldaceae;g_Candidatus Nitrosocaldus	0	0	0	0	0	0	0	0	0	0	0	0	0	0	0	0	0	0	0	0	0	0	0	0	0	0	0	0	1	0	0	0	0	0	0	0	0	0	0	0	0	0
d_Archaea;p_Thaumarchaeota;c_Nitrososphaeria;o_Candidatus Nitrosocaldales;f_Candidatus Nitrosocaldaceae;g_Candidatus Nitrosocaldus;s_Candidatus Nitrosocaldus islandicus	0	0	0	0	0	0	0	0	0	0	0	0	0	0	0	0	0	0	0	0	0	0	0	0	0	0	0	0	1	0	0	0	0	0	0	0	0	0	0	0	0	0
d_Archaea;p_Thaumarchaeota;c_Nitrososphaeria;o_Nitrososphaerales	0	0	0	0	0	0	0	0	0	0	0	0	0	0	0	0	0	0	0	0	0	0	0	0	0	0	0	0	0	0	0	0	0	0	0	0	0	0	0	0	0	0
d_Archaea;p_Thaumarchaeota;c_Nitrososphaeria;o_Nitrososphaerales;f_Nitrososphaeraceae	0	0	0	0	0	0	0	0	0	0	0	0	0	0	0	0	0	0	0	0	0	0	0	0	0	0	0	0	0	0	0	0	0	0	0	0	0	0	0	0	0	0
d_Archaea;p_Thaumarchaeota;c_Nitrososphaeria;o_Nitrososphaerales;f_Nitrososphaeraceae;g_Nitrososphaera	0	0	0	0	0	0	0	0	0	0	0	0	0	0	0	0	0	0	0	0	0	0	0	0	0	0	0	0	0	0	0	0	0	0	0	0	0	0	0	0	0	0
d_Archaea;p_Thaumarchaeota;c_Nitrososphaeria;o_Nitrososphaerales;f_Nitrososphaeraceae;g_Nitrososphaera;s_Nitrososphaera viennensis	0	0	0	0	0	0	0	0	0	0	0	0	0	0	0	0	0	0	0	0	0	0	0	0	0	0	0	0	0	0	0	0	0	0	0	0	0	0	0	0	0	0
d_Archaea;p_Thaumarchaeota;g_Candidatus Nitrosopelagicus	0	0	0	0	0	0	0	0	0	0	0	0	0	0	0	0	0	0	0	0	0	0	0	0	0	0	0	0	0	0	0	0	0	0	0	1	0	0	0	0	0	0
d_Archaea;p_Thaumarchaeota;g_Candidatus Nitrosopelagicus;s_Candidatus Nitrosopelagicus brevis	0	0	0	0	0	0	0	0	0	0	0	0	0	0	0	0	0	0	0	0	0	0	0	0	0	0	0	0	0	0	0	0	0	0	0	1	0	0	0	0	0	0
d_Archaea;p_Thaumarchaeota;g_Candidatus Nitrosotenuis	0	0	0	0	0	1	0	0	0	0	0	0	0	0	0	1	0	0	0	0	0	0	0	0	0	0	0	1	0	1	0	0	0	0	0	0	0	0	0	0	0	0
d_Archaea;p_Thaumarchaeota;g_Candidatus Nitrosotenuis;s_Candidatus Nitrosotenuis aquarius	0	0	0	0	0	1	0	0	0	0	0	0	0	0	0	1	0	0	0	0	0	0	0	0	0	0	0	1	0	1	0	0	0	0	0	0	0	0	0	0	0	0
d_Archaea;p_Thaumarchaeota;o_Nitrosopumilales	0	0	0	0	0	0	0	0	0	0	0	0	0	1	0	0	0	0	0	0	0	0	0	0	0	0	0	0	0	2	0	0	0	0	1	0	0	0	0	0	0	0
d_Archaea;p_Thaumarchaeota;o_Nitrosopumilales;f_Nitrosopumilaceae	0	0	0	0	0	0	0	0	0	0	0	0	0	1	0	0	0	0	0	0	0	0	0	0	0	0	0	0	0	2	0	0	0	0	1	0	0	0	0	0	0	0
d_Archaea;p_Thaumarchaeota;o_Nitrosopumilales;f_Nitrosopumilaceae;g_Candidatus Nitrosomarinus	0	0	0	0	0	0	0	0	0	0	0	0	0	1	0	0	0	0	0	0	0	0	0	0	0	0	0	0	0	1	0	0	0	0	1	0	0	0	0	0	0	0
d_Archaea;p_Thaumarchaeota;o_Nitrosopumilales;f_Nitrosopumilaceae;g_Candidatus Nitrosomarinus;s_Candidatus Nitrosomarinus catalina	0	0	0	0	0	0	0	0	0	0	0	0	0	1	0	0	0	0	0	0	0	0	0	0	0	0	0	0	0	1	0	0	0	0	1	0	0	0	0	0	0	0
d_Archaea;p_Thaumarchaeota;o_Nitrosopumilales;f_Nitrosopumilaceae;g_Nitrosopumilus	0	0	0	0	0	0	0	0	0	0	0	0	0	0	0	0	0	0	0	0	0	0	0	0	0	0	0	0	0	1	0	0	0	0	0	0	0	0	0	0	0	0
d_Archaea;p_Thaumarchaeota;o_Nitrosopumilales;f_Nitrosopumilaceae;g_Nitrosopumilus;s_Candidatus Nitrosopumilus adriaticus	0	0	0	0	0	0	0	0	0	0	0	0	0	0	0	0	0	0	0	0	0	0	0	0	0	0	0	0	0	1	0	0	0	0	0	0	0	0	0	0	0	0
d_Archaea;s_archaeon AArc-Sl	0	0	0	0	0	0	0	0	0	0	0	0	0	0	0	0	0	0	0	0	0	0	0	0	0	0	0	0	0	0	0	0	0	0	0	0	0	0	0	0	0	0
d_Bacteria	43519061	67212889	68561570	25995328	51273343	37378286	88912287	78471124	9448934	49547303	9203964	51673408	28480228	63311255	14994077	45493353	35407292	83577205	56596321	27370966	50408173	53523595	47262684	56287421	63760127	29074144	58838033	25674559	16835145	46114170	32347539	54335683	74313217	41912744	107128570	36366492	63050352	35939360	71977246	47560760	74155277	57297726
d_Bacteria;g_Thermobaculum	0	0	0	0	0	0	0	0	0	0	0	0	0	0	0	1	0	0	0	0	0	0	0	0	0	2	0	0	2	0	0	0	0	0	0	0	0	0	0	0	0	0
d_Bacteria;g_Thermobaculum;s_Thermobaculum terrenum	0	0	0	0	0	0	0	0	0	0	0	0	0	0	0	1	0	0	0	0	0	0	0	0	0	2	0	0	2	0	0	0	0	0	0	0	0	0	0	0	0	0
d_Bacteria;p_Acidobacteria	1	1	6	0	0	2	3	10	1	0	0	1	56	0	2	7	2	1	4	12	1	1	0	2	7	19	0	8	7	9	1	42	28	11	4	18	1	10	17	15	3	0
d_Bacteria;p_Acidobacteria;c_Acidobacteria subdivision 6	0	0	0	0	0	2	0	0	0	0	0	0	0	0	0	3	0	1	0	8	0	0	0	2	0	0	0	0	0	1	0	1	0	3	1	2	0	1	1	0	1	0
d_Bacteria;p_Acidobacteria;c_Acidobacteria subdivision 6;f_Vicinamibacteraceae	0	0	0	0	0	2	0	0	0	0	0	0	0	0	0	3	0	1	0	8	0	0	0	2	0	0	0	0	0	1	0	1	0	3	1	2	0	1	1	0	1	0
d_Bacteria;p_Acidobacteria;c_Acidobacteria subdivision 6;f_Vicinamibacteraceae;g_Luteitalea	0	0	0	0	0	2	0	0	0	0	0	0	0	0	0	3	0	1	0	8	0	0	0	2	0	0	0	0	0	1	0	1	0	3	1	2	0	1	1	0	1	0
d_Bacteria;p_Acidobacteria;c_Acidobacteria subdivision 6;f_Vicinamibacteraceae;g_Luteitalea;s_Luteitalea pratensis	0	0	0	0	0	2	0	0	0	0	0	0	0	0	0	3	0	1	0	8	0	0	0	2	0	0	0	0	0	1	0	1	0	3	1	2	0	1	1	0	1	0
d_Bacteria;p_Acidobacteria;c_Acidobacteriia	1	1	5	0	0	0	3	10	1	0	0	1	54	0	2	3	1	0	3	4	1	1	0	0	7	18	0	8	7	5	1	40	28	7	3	13	1	8	14	15	2	0
d_Bacteria;p_Acidobacteria;c_Acidobacteriia;o_Acidobacteriales	1	1	5	0	0	0	3	10	1	0	0	1	54	0	2	3	1	0	3	4	1	1	0	0	7	18	0	8	7	5	1	40	28	7	3	13	1	8	14	15	2	0
d_Bacteria;p_Acidobacteria;c_Acidobacteriia;o_Acidobacteriales;f_Acidobacteriaceae	1	1	5	0	0	0	3	10	1	0	0	1	54	0	2	3	1	0	3	4	1	1	0	0	7	18	0	8	7	5	1	40	28	7	3	13	1	8	14	15	2	0
d_Bacteria;p_Acidobacteria;c_Acidobacteriia;o_Acidobacteriales;f_Acidobacteriaceae;g_Acidobacterium	0	0	0	0	0	0	0	0	0	0	0	1	50	0	0	1	0	0	0	2	0	0	0	0	6	0	0	0	1	0	0	0	0	2	0	11	0	2	2	1	2	0
d_Bacteria;p_Acidobacteria;c_Acidobacteriia;o_Acidobacteriales;f_Acidobacteriaceae;g_Acidobacterium;s_Acidobacterium capsulatum	0	0	0	0	0	0	0	0	0	0	0	1	50	0	0	1	0	0	0	2	0	0	0	0	6	0	0	0	1	0	0	0	0	2	0	11	0	2	2	1	2	0
d_Bacteria;p_Acidobacteria;c_Acidobacteriia;o_Acidobacteriales;f_Acidobacteriaceae;g_Candidatus Koribacter	0	0	3	0	0	0	0	0	0	0	0	0	1	0	0	0	0	0	0	0	0	0	0	0	1	0	0	0	0	0	0	39	1	1	0	1	0	2	5	0	0	0
d_Bacteria;p_Acidobacteria;c_Acidobacteriia;o_Acidobacteriales;f_Acidobacteriaceae;g_Candidatus Koribacter;s_Candidatus Koribacter versatilis	0	0	3	0	0	0	0	0	0	0	0	0	1	0	0	0	0	0	0	0	0	0	0	0	1	0	0	0	0	0	0	39	1	1	0	1	0	2	5	0	0	0
d_Bacteria;p_Acidobacteria;c_Acidobacteriia;o_Acidobacteriales;f_Acidobacteriaceae;g_Granulicella	0	0	0	0	0	0	0	2	1	0	0	0	1	0	1	1	0	0	0	1	1	0	0	0	0	3	0	0	4	0	1	0	0	0	1	0	1	0	1	0	0	0
d_Bacteria;p_Acidobacteria;c_Acidobacteriia;o_Acidobacteriales;f_Acidobacteriaceae;g_Granulicella;s_Granulicella mallensis	0	0	0	0	0	0	0	1	1	0	0	0	0	0	1	0	0	0	0	1	0	0	0	0	0	1	0	0	3	0	1	0	0	0	0	0	1	0	1	0	0	0
d_Bacteria;p_Acidobacteria;c_Acidobacteriia;o_Acidobacteriales;f_Acidobacteriaceae;g_Granulicella;s_Granulicella tundricola	0	0	0	0	0	0	0	1	0	0	0	0	1	0	0	0	0	0	0	0	1	0	0	0	0	2	0	0	1	0	0	0	0	0	1	0	0	0	0	0	0	0
d_Bacteria;p_Acidobacteria;c_Acidobacteriia;o_Acidobacteriales;f_Acidobacteriaceae;g_Terriglobus	1	1	2	0	0	0	3	7	0	0	0	0	1	0	1	1	0	0	3	0	0	1	0	0	0	14	0	8	2	4	0	1	27	4	2	1	0	2	6	7	0	0
d_Bacteria;p_Acidobacteria;c_Acidobacteriia;o_Acidobacteriales;f_Acidobacteriaceae;g_Terriglobus;s_Terriglobus roseus	1	1	2	0	0	0	2	1	0	0	0	0	1	0	1	0	0	0	2	0	0	1	0	0	0	11	0	2	1	1	0	1	27	3	2	0	0	1	2	7	0	0
d_Bacteria;p_Acidobacteria;c_Acidobacteriia;o_Acidobacteriales;f_Acidobacteriaceae;g_Terriglobus;s_Terriglobus saanensis	0	0	0	0	0	0	0	1	0	0	0	0	0	0	0	0	0	0	1	0	0	0	0	0	0	0	0	0	0	3	0	0	0	0	0	1	0	1	2	0	0	0
d_Bacteria;p_Acidobacteria;c_Acidobacteriia;o_Acidobacteriales;f_Acidobacteriaceae;s_Acidobacteriaceae bacterium SBC82	0	0	0	0	0	0	0	1	0	0	0	0	0	0	0	0	1	0	0	1	0	0	0	0	0	0	0	0	0	1	0	0	0	0	0	0	0	1	0	7	0	0
d_Bacteria;p_Acidobacteria;c_Blastocatellia	0	0	0	0	0	0	0	0	0	0	0	0	0	0	0	0	0	0	0	0	0	0	0	0	0	0	0	0	0	0	0	0	0	0	0	0	0	0	2	0	0	0
d_Bacteria;p_Acidobacteria;c_Blastocatellia;g_Chloracidobacterium	0	0	0	0	0	0	0	0	0	0	0	0	0	0	0	0	0	0	0	0	0	0	0	0	0	0	0	0	0	0	0	0	0	0	0	0	0	0	2	0	0	0
d_Bacteria;p_Acidobacteria;c_Blastocatellia;g_Chloracidobacterium;s_Chloracidobacterium thermophilum	0	0	0	0	0	0	0	0	0	0	0	0	0	0	0	0	0	0	0	0	0	0	0	0	0	0	0	0	0	0	0	0	0	0	0	0	0	0	2	0	0	0
d_Bacteria;p_Acidobacteria;c_Solibacteres	0	0	1	0	0	0	0	0	0	0	0	0	0	0	0	1	1	0	1	0	0	0	0	0	0	1	0	0	0	3	0	1	0	1	0	3	0	1	0	0	0	0
d_Bacteria;p_Acidobacteria;c_Solibacteres;o_Solibacterales	0	0	1	0	0	0	0	0	0	0	0	0	0	0	0	1	1	0	1	0	0	0	0	0	0	1	0	0	0	3	0	1	0	1	0	3	0	1	0	0	0	0
d_Bacteria;p_Acidobacteria;c_Solibacteres;o_Solibacterales;f_Solibacteraceae	0	0	1	0	0	0	0	0	0	0	0	0	0	0	0	1	1	0	1	0	0	0	0	0	0	1	0	0	0	3	0	1	0	1	0	3	0	1	0	0	0	0
d_Bacteria;p_Acidobacteria;c_Solibacteres;o_Solibacterales;f_Solibacteraceae;g_Candidatus Solibacter	0	0	1	0	0	0	0	0	0	0	0	0	0	0	0	1	1	0	1	0	0	0	0	0	0	1	0	0	0	3	0	1	0	1	0	3	0	1	0	0	0	0
d_Bacteria;p_Acidobacteria;c_Solibacteres;o_Solibacterales;f_Solibacteraceae;g_Candidatus Solibacter;s_Candidatus Solibacter usitatus	0	0	1	0	0	0	0	0	0	0	0	0	0	0	0	1	1	0	1	0	0	0	0	0	0	1	0	0	0	3	0	1	0	1	0	3	0	1	0	0	0	0
d_Bacteria;p_Actinobacteria	117577	72140	608153	1887263	151904	469160	2608942	246696	387999	1222399	411493	532200	2642073	1066367	196634	1601594	694865	26056	438196	1438102	3243235	5749	257221	2013425	51102	645890	188086	220471	48074	254873	280661	17541	695698	683676	512138	455836	120204	156277	293689	277241	19980209	28597
d_Bacteria;p_Actinobacteria;c_Acidimicrobiia	0	0	0	0	0	0	0	1	0	0	0	0	0	0	0	0	0	0	0	0	0	0	0	0	0	0	0	0	0	0	0	0	0	0	0	0	0	0	0	0	0	0
d_Bacteria;p_Actinobacteria;c_Acidimicrobiia;o_Acidimicrobiales	0	0	0	0	0	0	0	1	0	0	0	0	0	0	0	0	0	0	0	0	0	0	0	0	0	0	0	0	0	0	0	0	0	0	0	0	0	0	0	0	0	0
d_Bacteria;p_Actinobacteria;c_Acidimicrobiia;o_Acidimicrobiales;f_Acidimicrobiaceae	0	0	0	0	0	0	0	1	0	0	0	0	0	0	0	0	0	0	0	0	0	0	0	0	0	0	0	0	0	0	0	0	0	0	0	0	0	0	0	0	0	0
d_Bacteria;p_Actinobacteria;c_Acidimicrobiia;o_Acidimicrobiales;f_Acidimicrobiaceae;g_Acidimicrobium	0	0	0	0	0	0	0	1	0	0	0	0	0	0	0	0	0	0	0	0	0	0	0	0	0	0	0	0	0	0	0	0	0	0	0	0	0	0	0	0	0	0
d_Bacteria;p_Actinobacteria;c_Acidimicrobiia;o_Acidimicrobiales;f_Acidimicrobiaceae;g_Acidimicrobium;s_Acidimicrobium ferrooxidans	0	0	0	0	0	0	0	1	0	0	0	0	0	0	0	0	0	0	0	0	0	0	0	0	0	0	0	0	0	0	0	0	0	0	0	0	0	0	0	0	0	0
d_Bacteria;p_Actinobacteria;c_Actinobacteria	116404	60025	475161	1825038	147941	285885	2553064	133324	367369	1192551	378387	453852	2402286	1036556	169825	1054834	681711	15067	371966	1129452	3115908	3933	254549	1928109	9495	536124	176961	65093	27222	202904	251904	7860	631567	639004	285206	205850	118707	136373	263787	248450	19605531	24328
d_Bacteria;p_Actinobacteria;c_Actinobacteria;g_Thermobispora	0	0	1	0	0	0	0	0	0	0	0	0	0	0	0	1	0	0	0	0	0	0	0	0	0	0	0	0	0	0	0	0	0	0	0	0	0	1	0	0	0	0
d_Bacteria;p_Actinobacteria;c_Actinobacteria;g_Thermobispora;s_Thermobispora bispora	0	0	1	0	0	0	0	0	0	0	0	0	0	0	0	1	0	0	0	0	0	0	0	0	0	0	0	0	0	0	0	0	0	0	0	0	0	1	0	0	0	0
d_Bacteria;p_Actinobacteria;c_Actinobacteria;o_Acidothermales	0	0	0	0	0	0	0	0	2	0	0	1	0	0	0	0	0	0	0	0	0	0	0	0	0	0	0	1	0	1	0	1	0	0	0	0	0	0	0	0	0	0
d_Bacteria;p_Actinobacteria;c_Actinobacteria;o_Acidothermales;f_Acidothermaceae	0	0	0	0	0	0	0	0	2	0	0	1	0	0	0	0	0	0	0	0	0	0	0	0	0	0	0	1	0	1	0	1	0	0	0	0	0	0	0	0	0	0
d_Bacteria;p_Actinobacteria;c_Actinobacteria;o_Acidothermales;f_Acidothermaceae;g_Acidothermus	0	0	0	0	0	0	0	0	2	0	0	1	0	0	0	0	0	0	0	0	0	0	0	0	0	0	0	1	0	1	0	1	0	0	0	0	0	0	0	0	0	0
d_Bacteria;p_Actinobacteria;c_Actinobacteria;o_Acidothermales;f_Acidothermaceae;g_Acidothermus;s_Acidothermus cellulolyticus	0	0	0	0	0	0	0	0	2	0	0	1	0	0	0	0	0	0	0	0	0	0	0	0	0	0	0	1	0	1	0	1	0	0	0	0	0	0	0	0	0	0
d_Bacteria;p_Actinobacteria;c_Actinobacteria;o_Actinomycetales	566	111	456	2696	411	1373	568	1122	803	321	511	639	499	413	389	2410	1193	85	382	1875	450	495	512	1345	767	597	123	2219	545	833	34	726	1463	672	586	769	196	973	1170	1025	1832	354
d_Bacteria;p_Actinobacteria;c_Actinobacteria;o_Actinomycetales;f_Actinomycetaceae	566	111	456	2696	411	1373	568	1122	803	321	511	639	499	413	389	2410	1193	85	382	1875	450	495	512	1345	767	597	123	2219	545	833	34	726	1463	672	586	769	196	973	1170	1025	1832	354
d_Bacteria;p_Actinobacteria;c_Actinobacteria;o_Actinomycetales;f_Actinomycetaceae;g_Actinomyces	561	75	440	2466	404	829	551	921	573	307	507	628	131	385	388	756	1171	74	267	1042	422	494	509	1060	706	406	109	1306	157	751	33	657	1127	668	486	764	194	775	254	765	1224	348
d_Bacteria;p_Actinobacteria;c_Actinobacteria;o_Actinomycetales;f_Actinomycetaceae;g_Actinomyces;s_Actinomyces gaoshouyii	1	1	0	1	0	0	0	1	0	1	1	0	1	0	0	0	0	0	0	1	0	0	0	1	0	0	0	6	1	1	0	0	0	0	0	0	0	0	0	1	0	0
d_Bacteria;p_Actinobacteria;c_Actinobacteria;o_Actinomycetales;f_Actinomycetaceae;g_Actinomyces;s_Actinomyces hongkongensis	13	1	16	100	20	50	38	68	32	60	23	22	1	11	15	57	35	2	12	56	8	2	8	61	2	2	1	77	2	14	0	13	10	22	19	37	1	3	5	49	91	25
d_Bacteria;p_Actinobacteria;c_Actinobacteria;o_Actinomycetales;f_Actinomycetaceae;g_Actinomyces;s_Actinomyces meyeri	30	11	48	452	57	207	94	251	145	36	87	40	6	42	74	184	147	11	44	225	16	2	13	214	6	13	12	247	12	38	7	42	34	106	27	139	11	23	15	201	319	75
d_Bacteria;p_Actinobacteria;c_Actinobacteria;o_Actinomycetales;f_Actinomycetaceae;g_Actinomyces;s_Actinomyces oris	77	1	5	134	3	37	36	55	91	73	3	78	16	80	7	36	1	5	15	26	69	0	0	262	34	83	15	81	24	30	3	0	8	304	1	126	54	0	13	130	192	27
d_Bacteria;p_Actinobacteria;c_Actinobacteria;o_Actinomycetales;f_Actinomycetaceae;g_Actinomyces;s_Actinomyces pacaensis	408	46	320	1381	275	372	281	375	176	72	344	450	31	206	253	313	903	48	143	579	287	490	472	390	635	269	64	448	96	599	18	561	853	152	353	339	116	683	62	175	250	146
d_Bacteria;p_Actinobacteria;c_Actinobacteria;o_Actinomycetales;f_Actinomycetaceae;g_Actinomyces;s_Actinomyces radicidentis	0	0	0	6	0	2	4	5	3	1	4	0	0	2	1	3	4	0	2	6	0	0	0	3	1	0	1	26	0	2	0	1	0	4	3	2	0	3	2	6	1	1
d_Bacteria;p_Actinobacteria;c_Actinobacteria;o_Actinomycetales;f_Actinomycetaceae;g_Actinomyces;s_Actinomyces radingae	0	2	15	76	2	1	2	4	24	1	0	0	11	0	0	0	2	5	2	1	9	0	1	2	4	3	2	44	0	3	2	15	187	3	59	4	0	2	1	1	152	1
d_Bacteria;p_Actinobacteria;c_Actinobacteria;o_Actinomycetales;f_Actinomycetaceae;g_Actinomyces;s_Actinomyces sp. 2129	1	0	0	0	0	0	2	1	0	0	0	0	0	1	0	0	0	0	0	0	0	0	0	0	0	0	0	5	0	0	0	0	1	0	0	0	1	42	0	1	3	1
d_Bacteria;p_Actinobacteria;c_Actinobacteria;o_Actinomycetales;f_Actinomycetaceae;g_Actinomyces;s_Actinomyces sp. Chiba101	0	0	0	1	1	2	1	0	1	0	0	1	0	0	1	1	0	0	1	1	0	0	1	0	0	0	0	4	0	1	0	0	1	0	0	0	0	0	0	1	2	0
d_Bacteria;p_Actinobacteria;c_Actinobacteria;o_Actinomycetales;f_Actinomycetaceae;g_Actinomyces;s_Actinomyces sp. VUL4_3	0	0	0	0	0	1	0	0	0	1	0	0	3	0	0	0	0	0	0	0	1	0	0	0	0	2	0	0	7	0	0	0	0	0	0	0	0	2	0	0	0	0
d_Bacteria;p_Actinobacteria;c_Actinobacteria;o_Actinomycetales;f_Actinomycetaceae;g_Actinomyces;s_Actinomyces sp. Z16	0	0	0	8	0	14	20	0	0	27	0	0	2	1	1	32	0	0	1	19	1	0	1	2	12	2	0	50	0	1	0	1	4	1	4	3	0	4	133	1	2	2
d_Bacteria;p_Actinobacteria;c_Actinobacteria;o_Actinomycetales;f_Actinomycetaceae;g_Actinomyces;s_Actinomyces sp. oral taxon 414	1	0	0	1	1	3	2	0	1	0	0	0	55	0	2	1	0	0	1	3	2	0	0	0	0	4	0	13	4	18	0	0	1	1	0	1	0	5	7	19	0	1
d_Bacteria;p_Actinobacteria;c_Actinobacteria;o_Actinomycetales;f_Actinomycetaceae;g_Actinomyces;s_Actinomyces sp. oral taxon 897	0	0	0	0	0	0	0	0	2	0	0	1	0	0	0	2	1	0	1	0	0	0	0	0	1	0	0	5	0	1	0	0	0	0	0	1	0	2	0	29	1	0
d_Bacteria;p_Actinobacteria;c_Actinobacteria;o_Actinomycetales;f_Actinomycetaceae;g_Actinotignum	0	0	0	1	0	4	2	1	5	4	0	0	0	0	0	8	0	0	0	4	0	0	0	5	0	0	0	0	3	0	0	0	3	1	1	0	0	0	1	2	0	0
d_Bacteria;p_Actinobacteria;c_Actinobacteria;o_Actinomycetales;f_Actinomycetaceae;g_Actinotignum;s_Actinotignum schaalii	0	0	0	1	0	2	2	1	5	4	0	0	0	0	0	5	0	0	0	1	0	0	0	5	0	0	0	0	0	0	0	0	3	1	1	0	0	0	0	2	0	0
d_Bacteria;p_Actinobacteria;c_Actinobacteria;o_Actinomycetales;f_Actinomycetaceae;g_Actinotignum;s_Actinotignum sp. 313	0	0	0	0	0	2	0	0	0	0	0	0	0	0	0	3	0	0	0	3	0	0	0	0	0	0	0	0	3	0	0	0	0	0	0	0	0	0	1	0	0	0
d_Bacteria;p_Actinobacteria;c_Actinobacteria;o_Actinomycetales;f_Actinomycetaceae;g_Arcanobacterium	0	0	0	2	1	1	0	7	4	0	0	1	361	0	0	3	0	0	16	4	7	0	2	3	0	127	0	33	310	4	0	0	7	0	8	0	0	0	3	5	7	1
d_Bacteria;p_Actinobacteria;c_Actinobacteria;o_Actinomycetales;f_Actinomycetaceae;g_Arcanobacterium;s_Arcanobacterium haemolyticum	0	0	0	2	1	1	0	7	4	0	0	0	1	0	0	3	0	0	16	4	7	0	2	2	0	3	0	33	13	4	0	0	7	0	8	0	0	0	3	5	6	1
d_Bacteria;p_Actinobacteria;c_Actinobacteria;o_Actinomycetales;f_Actinomycetaceae;g_Arcanobacterium;s_Arcanobacterium phocae	0	0	0	0	0	0	0	0	0	0	0	0	360	0	0	0	0	0	0	0	0	0	0	1	0	124	0	0	297	0	0	0	0	0	0	0	0	0	0	0	1	0
d_Bacteria;p_Actinobacteria;c_Actinobacteria;o_Actinomycetales;f_Actinomycetaceae;g_Mobiluncus	3	0	12	7	0	40	2	23	8	5	0	5	4	21	0	41	13	0	53	66	14	1	0	44	45	13	1	77	16	68	0	53	87	1	55	1	0	58	51	6	14	4
d_Bacteria;p_Actinobacteria;c_Actinobacteria;o_Actinomycetales;f_Actinomycetaceae;g_Mobiluncus;s_Mobiluncus curtisii	3	0	12	7	0	40	2	23	8	5	0	5	4	21	0	41	13	0	53	66	14	1	0	44	45	13	1	77	16	68	0	53	87	1	55	1	0	58	51	6	14	4
d_Bacteria;p_Actinobacteria;c_Actinobacteria;o_Actinomycetales;f_Actinomycetaceae;g_Trueperella	1	36	0	208	1	495	10	119	204	5	1	2	3	5	0	1595	3	11	42	755	4	0	1	223	12	47	13	797	58	8	0	15	238	1	9	1	2	139	861	244	581	0
d_Bacteria;p_Actinobacteria;c_Actinobacteria;o_Actinomycetales;f_Actinomycetaceae;g_Trueperella;s_Trueperella pyogenes	1	36	0	208	1	495	10	119	204	5	1	2	3	5	0	1595	3	11	42	755	4	0	1	223	12	47	13	797	58	8	0	15	238	1	9	1	2	139	861	244	581	0
d_Bacteria;p_Actinobacteria;c_Actinobacteria;o_Actinopolysporales	0	0	0	0	0	1	0	0	0	0	0	0	0	0	0	1	0	0	1	0	0	0	0	0	0	0	0	0	1	0	0	0	0	0	1	0	0	7	1	0	0	0
d_Bacteria;p_Actinobacteria;c_Actinobacteria;o_Actinopolysporales;f_Actinopolysporaceae	0	0	0	0	0	1	0	0	0	0	0	0	0	0	0	1	0	0	1	0	0	0	0	0	0	0	0	0	1	0	0	0	0	0	1	0	0	7	1	0	0	0
d_Bacteria;p_Actinobacteria;c_Actinobacteria;o_Actinopolysporales;f_Actinopolysporaceae;g_Actinopolyspora	0	0	0	0	0	1	0	0	0	0	0	0	0	0	0	1	0	0	1	0	0	0	0	0	0	0	0	0	1	0	0	0	0	0	1	0	0	7	1	0	0	0
d_Bacteria;p_Actinobacteria;c_Actinobacteria;o_Actinopolysporales;f_Actinopolysporaceae;g_Actinopolyspora;s_Actinopolyspora erythraea	0	0	0	0	0	1	0	0	0	0	0	0	0	0	0	1	0	0	1	0	0	0	0	0	0	0	0	0	1	0	0	0	0	0	1	0	0	7	1	0	0	0
d_Bacteria;p_Actinobacteria;c_Actinobacteria;o_Bifidobacteriales	113227	58209	470913	1816038	145692	277867	2547272	128487	363478	1189610	374032	451414	2392843	1034330	165028	1041983	677651	13864	368618	1118432	3112597	2854	252234	1916947	7802	527584	175635	58594	21195	189459	249914	4150	627240	635607	281222	201840	118188	128107	248739	234106	19588744	16417
d_Bacteria;p_Actinobacteria;c_Actinobacteria;o_Bifidobacteriales;f_Bifidobacteriaceae	113227	58209	470913	1816038	145692	277867	2547272	128487	363478	1189610	374032	451414	2392843	1034330	165028	1041983	677651	13864	368618	1118432	3112597	2854	252234	1916947	7802	527584	175635	58594	21195	189459	249914	4150	627240	635607	281222	201840	118188	128107	248739	234106	19588744	16417
d_Bacteria;p_Actinobacteria;c_Actinobacteria;o_Bifidobacteriales;f_Bifidobacteriaceae;g_Bifidobacterium	113175	58175	470731	1815168	145631	277741	2546212	128260	363298	1189015	373881	450910	2391835	1033731	164977	1041540	677047	13858	368135	1117993	3111160	2851	252138	1915931	7776	527279	175557	58571	21159	189392	249820	4145	626833	635461	281102	201708	118152	127994	248604	234000	19583415	16411
d_Bacteria;p_Actinobacteria;c_Actinobacteria;o_Bifidobacteriales;f_Bifidobacteriaceae;g_Bifidobacterium;s_Bifidobacterium actinocoloniiforme	0	0	1	3	0	1	0	1	1	1	0	1	1	4	0	0	0	0	0	3	9	0	1	3	0	0	1	0	1	2	0	0	0	0	0	1	0	0	0	2	6	0
d_Bacteria;p_Actinobacteria;c_Actinobacteria;o_Bifidobacteriales;f_Bifidobacteriaceae;g_Bifidobacterium;s_Bifidobacterium adolescentis	48264	130	630	101233	65399	373	937511	488	7296	232817	990	207	9351	276	180	873	2388	53	1809	568210	848	885	32373	820086	38	820	190	775	78	693	9284	301	372	286	106795	243	254	1830	445	13802	13781	24
d_Bacteria;p_Actinobacteria;c_Actinobacteria;o_Bifidobacteriales;f_Bifidobacteriaceae;g_Bifidobacterium;s_Bifidobacterium angulatum	224	10	12	516	333	103	5054	18	26	1287	33	1	1632	3	24	343	303	1	51	415	8	4	175	4245	1	258	24	4	113	11	121	1	64	10	576	9	13	30	58	88	7073	4
d_Bacteria;p_Actinobacteria;c_Actinobacteria;o_Bifidobacteriales;f_Bifidobacteriaceae;g_Bifidobacterium;s_Bifidobacterium animalis	54	84	5	13	295	207	124	35	2	121	25	4	119	7	4	1711	20748	529	35	253	28	1	141	232	47	88	202	45004	12	284	59	64	47	2	10	3	0	59	1131	394	294	7
d_Bacteria;p_Actinobacteria;c_Actinobacteria;o_Bifidobacteriales;f_Bifidobacteriaceae;g_Bifidobacterium;s_Bifidobacterium asteroides	1	2	0	2	0	1	2	0	0	0	0	0	44	0	0	1	34	0	1	4	0	0	0	5	0	0	2	0	0	2	0	1	1	4	0	1	0	1	1	3	8	0
d_Bacteria;p_Actinobacteria;c_Actinobacteria;o_Bifidobacteriales;f_Bifidobacteriaceae;g_Bifidobacterium;s_Bifidobacterium bifidum	22218	242	230	709179	3618	1337	478311	984	179466	125146	514	23381	954511	76718	147	2056	1172	497	129	3705	146210	513	108325	183480	369	476577	349	887	15201	114742	99000	142	1014	729	2290	2082	87	1084	73081	15199	5122840	32
d_Bacteria;p_Actinobacteria;c_Actinobacteria;o_Bifidobacteriales;f_Bifidobacteriaceae;g_Bifidobacterium;s_Bifidobacterium breve	2386	1556	294445	25236	10462	26289	105676	5267	19938	150103	162112	332059	240109	699240	110153	265171	36399	1208	7228	214893	1938159	248	3906	99084	3519	10557	2246	4667	1548	23079	3492	1510	230651	529074	5281	38611	100268	5755	39757	13208	10894297	1461
d_Bacteria;p_Actinobacteria;c_Actinobacteria;o_Bifidobacteriales;f_Bifidobacteriaceae;g_Bifidobacterium;s_Bifidobacterium catenulatum	33	250	2031	1236	27	33	3875	13	422	1683	2715	98	41465	209	602	108	9430	11	41	2461	241	4	59	3351	9	733	160	2	990	167	1076	41	52	21	342	171	26	1847	283	2788	13893	28
d_Bacteria;p_Actinobacteria;c_Actinobacteria;o_Bifidobacteriales;f_Bifidobacteriaceae;g_Bifidobacterium;s_Bifidobacterium choerinum	0	0	1	5	0	6	1	0	1	3	0	2	7	2	1	34	0	0	0	45	3	0	0	1	0	1	0	0	2	4	3	0	0	1	0	0	0	3	11	3	10	0
d_Bacteria;p_Actinobacteria;c_Actinobacteria;o_Bifidobacteriales;f_Bifidobacteriaceae;g_Bifidobacterium;s_Bifidobacterium coryneforme	0	0	0	1	0	0	0	0	0	0	0	0	0	0	0	0	0	0	0	0	1	0	0	0	0	0	0	0	0	0	0	0	0	0	0	0	0	0	1	0	0	0
d_Bacteria;p_Actinobacteria;c_Actinobacteria;o_Bifidobacteriales;f_Bifidobacteriaceae;g_Bifidobacterium;s_Bifidobacterium dentium	51	16250	121905	12804	36	22	2619	17	15129	10879	176576	397	170	11338	35522	42	583819	933	17	802	9482	27	23	13799	24	22	9266	13	33	3	41432	781	13423	1	381	9	1036	70	7	30	19370	454
d_Bacteria;p_Actinobacteria;c_Actinobacteria;o_Bifidobacteriales;f_Bifidobacteriaceae;g_Bifidobacterium;s_Bifidobacterium indicum	0	0	0	3	0	0	32	1	0	7	0	0	0	0	0	0	4	0	0	0	0	0	0	12	0	2	0	0	0	0	0	0	0	0	0	4	0	1	0	0	0	0
d_Bacteria;p_Actinobacteria;c_Actinobacteria;o_Bifidobacteriales;f_Bifidobacteriaceae;g_Bifidobacterium;s_Bifidobacterium kashiwanohense	181	54	346	1534	236	315	9702	103	117	3179	441	47	397018	116	94	591	691	28	315	1261	208	14	213	9006	136	6327	33	60	410	82	493	45	544	51	1463	131	41	4749	1610	4080	69027	46
d_Bacteria;p_Actinobacteria;c_Actinobacteria;o_Bifidobacteriales;f_Bifidobacteriaceae;g_Bifidobacterium;s_Bifidobacterium longum	31500	35398	2315	826151	51434	218643	814036	109797	114002	553743	908	15288	339136	57476	472	656799	1821	9331	324479	228387	86769	900	89387	631143	3319	8766	148093	5767	568	39206	77464	688	297501	21967	140344	139696	888	47691	108714	127111	639704	12832
d_Bacteria;p_Actinobacteria;c_Actinobacteria;o_Bifidobacteriales;f_Bifidobacteriaceae;g_Bifidobacterium;s_Bifidobacterium pseudocatenulatum	201	28	54	741	493	1256	3903	371	151	2014	67	15	11677	70	14	904	1031	29	422	2874	151	6	167	5202	112	405	60	252	242	104	320	165	1283	73	625	28	35	48047	648	30940	584119	30
d_Bacteria;p_Actinobacteria;c_Actinobacteria;o_Bifidobacteriales;f_Bifidobacteriaceae;g_Bifidobacterium;s_Bifidobacterium pseudolongum	0	1	1	12	0	272	53	1	0	14	0	1	47	3	0	473	1	0	0	7970	7	0	0	18	1	3	0	0	3	3	0	0	3	0	1	0	0	9	173	6	106	0
d_Bacteria;p_Actinobacteria;c_Actinobacteria;o_Bifidobacteriales;f_Bifidobacteriaceae;g_Bifidobacterium;s_Bifidobacterium scardovii	9	5	35	189	9	6	287	35	40	203	12	37747	126	66493	15	8	5	8	35	16	588705	10	70	248	83	11	21	5	12	22	32	0	76	13	88	49	27	57	52	13	491	4
d_Bacteria;p_Actinobacteria;c_Actinobacteria;o_Bifidobacteriales;f_Bifidobacteriaceae;g_Bifidobacterium;s_Bifidobacterium thermophilum	7	0	1	269	8	1	1731	3	192	435	4	0	48	3	1	2	39	0	1	36	15	2	100	1398	2	25	0	2	3	2	2	1	2	7	3	27	0	8	15	7	511	1
d_Bacteria;p_Actinobacteria;c_Actinobacteria;o_Bifidobacteriales;f_Bifidobacteriaceae;g_Gardnerella	0	0	4	4	2	0	2	63	1	3	0	58	2	136	1	4	0	0	307	13	66	2	0	25	25	59	1	3	9	5	12	2	0	0	19	1	0	9	18	23	0	3
d_Bacteria;p_Actinobacteria;c_Actinobacteria;o_Bifidobacteriales;f_Bifidobacteriaceae;g_Gardnerella;s_Gardnerella vaginalis	0	0	4	4	2	0	2	63	1	3	0	58	2	136	1	4	0	0	307	13	66	2	0	25	25	59	1	3	9	5	12	2	0	0	19	1	0	9	18	23	0	3
d_Bacteria;p_Actinobacteria;c_Actinobacteria;o_Bifidobacteriales;f_Bifidobacteriaceae;g_Parascardovia	4	0	0	101	1	4	19	106	2	77	0	6	1	78	0	2	208	0	0	8	71	0	0	114	0	34	0	0	12	1	0	1	97	0	4	0	0	30	35	2	353	0
d_Bacteria;p_Actinobacteria;c_Actinobacteria;o_Bifidobacteriales;f_Bifidobacteriaceae;g_Parascardovia;s_Parascardovia denticolens	4	0	0	101	1	4	19	106	2	77	0	6	1	78	0	2	208	0	0	8	71	0	0	114	0	34	0	0	12	1	0	1	97	0	4	0	0	30	35	2	353	0
d_Bacteria;p_Actinobacteria;c_Actinobacteria;o_Bifidobacteriales;f_Bifidobacteriaceae;g_Scardovia	0	0	0	0	0	0	0	0	0	0	0	3	4	8	0	0	0	0	0	0	47	0	1	0	0	0	0	1	0	0	0	0	3	0	0	10	0	1	2	3	79	0
d_Bacteria;p_Actinobacteria;c_Actinobacteria;o_Bifidobacteriales;f_Bifidobacteriaceae;g_Scardovia;s_Scardovia inopinata	0	0	0	0	0	0	0	0	0	0	0	3	4	8	0	0	0	0	0	0	47	0	1	0	0	0	0	1	0	0	0	0	3	0	0	10	0	1	2	3	79	0
d_Bacteria;p_Actinobacteria;c_Actinobacteria;o_Candidatus Nanopelagicales	0	0	1	4	0	3	1	2	1	0	0	0	0	0	0	2	7	0	0	1	1	0	0	1	0	1	2	4	4	6	1	2	0	6	0	1	0	1	1	3	0	0
d_Bacteria;p_Actinobacteria;c_Actinobacteria;o_Candidatus Nanopelagicales;f_Candidatus Nanopelagicaceae	0	0	1	4	0	3	1	2	1	0	0	0	0	0	0	2	7	0	0	1	1	0	0	1	0	1	2	4	4	6	1	2	0	6	0	1	0	1	1	3	0	0
d_Bacteria;p_Actinobacteria;c_Actinobacteria;o_Candidatus Nanopelagicales;f_Candidatus Nanopelagicaceae;g_Candidatus Nanopelagicus	0	0	0	2	0	1	0	0	1	0	0	0	0	0	0	0	5	0	0	0	0	0	0	0	0	0	2	2	0	0	0	0	0	1	0	0	0	0	1	0	0	0
d_Bacteria;p_Actinobacteria;c_Actinobacteria;o_Candidatus Nanopelagicales;f_Candidatus Nanopelagicaceae;g_Candidatus Nanopelagicus;s_Candidatus Nanopelagicus abundans	0	0	0	2	0	1	0	0	0	0	0	0	0	0	0	0	5	0	0	0	0	0	0	0	0	0	2	1	0	0	0	0	0	0	0	0	0	0	0	0	0	0
d_Bacteria;p_Actinobacteria;c_Actinobacteria;o_Candidatus Nanopelagicales;f_Candidatus Nanopelagicaceae;g_Candidatus Nanopelagicus;s_Candidatus Nanopelagicus hibericus	0	0	0	0	0	0	0	0	0	0	0	0	0	0	0	0	0	0	0	0	0	0	0	0	0	0	0	0	0	0	0	0	0	0	0	0	0	0	1	0	0	0
d_Bacteria;p_Actinobacteria;c_Actinobacteria;o_Candidatus Nanopelagicales;f_Candidatus Nanopelagicaceae;g_Candidatus Nanopelagicus;s_Candidatus Nanopelagicus limnes	0	0	0	0	0	0	0	0	1	0	0	0	0	0	0	0	0	0	0	0	0	0	0	0	0	0	0	0	0	0	0	0	0	0	0	0	0	0	0	0	0	0
d_Bacteria;p_Actinobacteria;c_Actinobacteria;o_Candidatus Nanopelagicales;f_Candidatus Nanopelagicaceae;g_Candidatus Planktophila	0	0	1	2	0	2	1	2	0	0	0	0	0	0	0	2	2	0	0	1	1	0	0	1	0	1	0	2	4	6	1	2	0	5	0	1	0	1	0	3	0	0
d_Bacteria;p_Actinobacteria;c_Actinobacteria;o_Candidatus Nanopelagicales;f_Candidatus Nanopelagicaceae;g_Candidatus Planktophila;s_Candidatus Planktophila dulcis	0	0	0	0	0	0	0	1	0	0	0	0	0	0	0	0	1	0	0	0	0	0	0	0	0	0	0	0	0	0	0	0	0	0	0	0	0	0	0	0	0	0
d_Bacteria;p_Actinobacteria;c_Actinobacteria;o_Candidatus Nanopelagicales;f_Candidatus Nanopelagicaceae;g_Candidatus Planktophila;s_Candidatus Planktophila lacus	0	0	0	0	0	0	0	1	0	0	0	0	0	0	0	1	1	0	0	0	0	0	0	0	0	0	0	0	0	0	0	2	0	0	0	0	0	1	0	0	0	0
d_Bacteria;p_Actinobacteria;c_Actinobacteria;o_Candidatus Nanopelagicales;f_Candidatus Nanopelagicaceae;g_Candidatus Planktophila;s_Candidatus Planktophila limnetica	0	0	0	0	0	0	0	0	0	0	0	0	0	0	0	0	0	0	0	0	0	0	0	0	0	0	0	0	1	0	0	0	0	5	0	0	0	0	0	0	0	0
d_Bacteria;p_Actinobacteria;c_Actinobacteria;o_Candidatus Nanopelagicales;f_Candidatus Nanopelagicaceae;g_Candidatus Planktophila;s_Candidatus Planktophila sulfonica	0	0	0	0	0	0	1	0	0	0	0	0	0	0	0	0	0	0	0	0	0	0	0	0	0	0	0	0	0	0	0	0	0	0	0	0	0	0	0	0	0	0
d_Bacteria;p_Actinobacteria;c_Actinobacteria;o_Candidatus Nanopelagicales;f_Candidatus Nanopelagicaceae;g_Candidatus Planktophila;s_Candidatus Planktophila vernalis	0	0	0	1	0	0	0	0	0	0	0	0	0	0	0	0	0	0	0	0	0	0	0	0	0	1	0	0	3	0	0	0	0	0	0	1	0	0	0	0	0	0
d_Bacteria;p_Actinobacteria;c_Actinobacteria;o_Candidatus Nanopelagicales;f_Candidatus Nanopelagicaceae;g_Candidatus Planktophila;s_Candidatus Planktophila versatilis	0	0	0	1	0	2	0	0	0	0	0	0	0	0	0	1	0	0	0	1	0	0	0	1	0	0	0	2	0	6	1	0	0	0	0	0	0	0	0	3	0	0
d_Bacteria;p_Actinobacteria;c_Actinobacteria;o_Catenulisporales	0	0	0	0	0	0	0	0	0	0	0	0	0	0	0	0	1	0	0	0	0	0	0	0	0	0	0	0	0	0	0	0	0	0	0	0	0	0	1	2	0	0
d_Bacteria;p_Actinobacteria;c_Actinobacteria;o_Catenulisporales;f_Catenulisporaceae	0	0	0	0	0	0	0	0	0	0	0	0	0	0	0	0	1	0	0	0	0	0	0	0	0	0	0	0	0	0	0	0	0	0	0	0	0	0	1	2	0	0
d_Bacteria;p_Actinobacteria;c_Actinobacteria;o_Catenulisporales;f_Catenulisporaceae;g_Catenulispora	0	0	0	0	0	0	0	0	0	0	0	0	0	0	0	0	1	0	0	0	0	0	0	0	0	0	0	0	0	0	0	0	0	0	0	0	0	0	1	2	0	0
d_Bacteria;p_Actinobacteria;c_Actinobacteria;o_Catenulisporales;f_Catenulisporaceae;g_Catenulispora;s_Catenulispora acidiphila	0	0	0	0	0	0	0	0	0	0	0	0	0	0	0	0	1	0	0	0	0	0	0	0	0	0	0	0	0	0	0	0	0	0	0	0	0	0	1	2	0	0
d_Bacteria;p_Actinobacteria;c_Actinobacteria;o_Corynebacteriales	60	93	79	250	92	779	404	209	126	219	50	333	558	253	599	675	579	68	201	777	359	18	116	792	78	760	81	739	594	815	59	280	472	511	555	1054	15	364	1227	738	3836	41
d_Bacteria;p_Actinobacteria;c_Actinobacteria;o_Corynebacteriales;f_Corynebacteriaceae	37	20	56	70	48	605	28	71	43	84	20	251	415	37	578	509	194	9	47	663	59	11	81	458	44	385	15	507	492	650	30	131	401	81	332	446	4	186	976	525	280	29
d_Bacteria;p_Actinobacteria;c_Actinobacteria;o_Corynebacteriales;f_Corynebacteriaceae;g_Corynebacterium	37	20	56	70	48	605	28	71	43	84	20	251	415	37	578	509	194	9	47	663	59	11	81	458	44	385	15	507	492	650	30	131	401	81	332	446	4	186	976	525	280	29
d_Bacteria;p_Actinobacteria;c_Actinobacteria;o_Corynebacteriales;f_Corynebacteriaceae;g_Corynebacterium;s_Corynebacterium ammoniagenes	0	0	0	0	0	0	0	0	0	0	0	0	0	0	0	0	0	0	0	0	0	0	0	0	0	0	0	0	0	0	0	0	0	0	0	0	0	0	0	0	0	0
d_Bacteria;p_Actinobacteria;c_Actinobacteria;o_Corynebacteriales;f_Corynebacteriaceae;g_Corynebacterium;s_Corynebacterium aquilae	0	0	0	0	0	1	0	0	0	0	0	0	0	0	1	0	0	0	0	0	0	0	0	1	0	0	0	1	0	0	0	0	1	0	0	0	0	1	3	0	1	0
d_Bacteria;p_Actinobacteria;c_Actinobacteria;o_Corynebacteriales;f_Corynebacteriaceae;g_Corynebacterium;s_Corynebacterium argentoratense	0	0	1	8	1	461	0	19	3	11	2	218	0	0	0	258	158	0	1	540	0	1	5	0	0	0	0	0	0	0	0	1	282	2	0	236	0	0	1	0	1	0
d_Bacteria;p_Actinobacteria;c_Actinobacteria;o_Corynebacteriales;f_Corynebacteriaceae;g_Corynebacterium;s_Corynebacterium atypicum	0	0	0	0	0	0	0	1	0	0	0	0	0	0	0	1	1	0	7	2	2	0	1	2	4	1	0	26	0	0	0	0	2	1	0	0	0	0	0	0	3	1
d_Bacteria;p_Actinobacteria;c_Actinobacteria;o_Corynebacteriales;f_Corynebacteriaceae;g_Corynebacterium;s_Corynebacterium aurimucosum	0	0	0	0	0	0	0	0	0	0	0	0	2	0	1	1	1	0	0	0	0	0	0	3	0	0	0	32	0	0	0	0	0	0	0	0	0	0	0	0	0	0
d_Bacteria;p_Actinobacteria;c_Actinobacteria;o_Corynebacteriales;f_Corynebacteriaceae;g_Corynebacterium;s_Corynebacterium callunae	1	0	0	0	0	0	0	0	0	0	0	0	0	0	0	0	0	0	0	0	0	0	0	0	4	1	0	0	0	0	1	0	0	1	0	0	0	1	72	92	0	0
d_Bacteria;p_Actinobacteria;c_Actinobacteria;o_Corynebacteriales;f_Corynebacteriaceae;g_Corynebacterium;s_Corynebacterium camporealensis	0	0	0	0	0	0	0	0	0	0	0	0	2	0	0	0	0	0	0	1	0	0	0	0	0	0	0	1	0	0	0	0	0	0	0	0	0	1	0	0	0	0
d_Bacteria;p_Actinobacteria;c_Actinobacteria;o_Corynebacteriales;f_Corynebacteriaceae;g_Corynebacterium;s_Corynebacterium casei	0	0	0	0	0	0	0	0	0	0	0	0	0	0	0	0	0	0	0	0	0	0	0	100	0	0	0	0	0	0	1	0	0	0	0	0	0	0	0	4	0	0
d_Bacteria;p_Actinobacteria;c_Actinobacteria;o_Corynebacteriales;f_Corynebacteriaceae;g_Corynebacterium;s_Corynebacterium crudilactis	0	0	0	1	0	0	0	0	0	1	1	0	0	0	1	0	0	0	0	1	0	0	0	0	0	0	0	0	1	0	1	0	0	0	0	0	0	1	2	2	0	0
d_Bacteria;p_Actinobacteria;c_Actinobacteria;o_Corynebacteriales;f_Corynebacteriaceae;g_Corynebacterium;s_Corynebacterium cystitidis	0	0	0	0	0	0	0	0	0	0	0	0	0	0	0	0	0	0	0	0	0	0	0	0	0	0	0	0	0	0	0	0	0	0	0	2	0	0	0	0	0	0
d_Bacteria;p_Actinobacteria;c_Actinobacteria;o_Corynebacteriales;f_Corynebacteriaceae;g_Corynebacterium;s_Corynebacterium deserti	0	0	0	0	0	0	0	0	0	0	0	0	0	0	0	0	0	0	0	0	0	0	0	0	0	0	0	0	0	0	0	0	0	0	11	1	0	0	2	0	0	0
d_Bacteria;p_Actinobacteria;c_Actinobacteria;o_Corynebacteriales;f_Corynebacteriaceae;g_Corynebacterium;s_Corynebacterium diphtheriae	0	0	2	0	1	3	0	0	1	0	0	2	239	0	1	1	2	0	2	2	2	0	0	3	0	122	2	12	300	3	0	1	2	0	0	0	0	1	4	5	0	2
d_Bacteria;p_Actinobacteria;c_Actinobacteria;o_Corynebacteriales;f_Corynebacteriaceae;g_Corynebacterium;s_Corynebacterium doosanense	0	0	2	0	0	0	0	0	0	0	0	0	0	0	0	0	0	0	0	0	0	0	0	0	0	0	0	0	0	0	0	0	0	0	0	0	0	0	0	0	0	1
d_Bacteria;p_Actinobacteria;c_Actinobacteria;o_Corynebacteriales;f_Corynebacteriaceae;g_Corynebacterium;s_Corynebacterium efficiens	0	0	0	0	1	0	0	0	0	0	0	0	0	0	0	0	0	0	0	1	0	0	0	0	0	1	0	0	0	1	0	0	1	0	0	0	0	0	0	0	0	0
d_Bacteria;p_Actinobacteria;c_Actinobacteria;o_Corynebacteriales;f_Corynebacteriaceae;g_Corynebacterium;s_Corynebacterium epidermidicanis	1	6	0	16	2	3	0	12	8	0	0	0	1	0	0	5	0	5	2	5	0	0	4	0	6	0	2	20	0	0	0	1	0	0	4	0	0	3	0	0	0	1
d_Bacteria;p_Actinobacteria;c_Actinobacteria;o_Corynebacteriales;f_Corynebacteriaceae;g_Corynebacterium;s_Corynebacterium falsenii	0	0	0	0	0	1	0	0	1	0	0	1	0	0	0	0	0	0	0	0	13	0	0	0	0	0	0	0	1	2	1	2	8	0	1	0	0	0	0	328	1	0
d_Bacteria;p_Actinobacteria;c_Actinobacteria;o_Corynebacteriales;f_Corynebacteriaceae;g_Corynebacterium;s_Corynebacterium flavescens	0	0	0	1	0	1	0	1	0	0	0	0	0	1	1	4	0	0	0	0	0	0	0	2	0	7	0	0	4	41	0	0	0	0	0	0	0	1	15	0	1	1
d_Bacteria;p_Actinobacteria;c_Actinobacteria;o_Corynebacteriales;f_Corynebacteriaceae;g_Corynebacterium;s_Corynebacterium frankenforstense	0	0	0	0	0	1	0	0	2	0	0	0	0	0	0	0	0	0	0	0	0	1	0	0	0	0	0	2	0	3	0	0	0	0	0	0	0	0	0	0	0	0
d_Bacteria;p_Actinobacteria;c_Actinobacteria;o_Corynebacteriales;f_Corynebacteriaceae;g_Corynebacterium;s_Corynebacterium genitalium	0	1	1	1	0	0	2	0	1	0	0	1	0	0	0	0	0	0	0	0	0	1	0	0	0	0	0	0	0	0	1	0	1	0	0	0	0	0	0	1	0	0
d_Bacteria;p_Actinobacteria;c_Actinobacteria;o_Corynebacteriales;f_Corynebacteriaceae;g_Corynebacterium;s_Corynebacterium glaucum	0	0	1	0	0	0	0	0	0	0	0	0	0	0	0	0	0	0	0	0	0	0	0	0	0	0	0	1	0	0	0	0	0	0	0	0	0	0	0	0	0	0
d_Bacteria;p_Actinobacteria;c_Actinobacteria;o_Corynebacteriales;f_Corynebacteriaceae;g_Corynebacterium;s_Corynebacterium glutamicum	0	0	0	0	0	0	0	0	1	1	0	0	1	0	1	1	9	1	0	3	0	0	1	0	0	1	1	2	2	1	0	1	0	4	3	16	2	0	0	6	1	1
d_Bacteria;p_Actinobacteria;c_Actinobacteria;o_Corynebacteriales;f_Corynebacteriaceae;g_Corynebacterium;s_Corynebacterium glyciniphilum	0	0	0	0	0	1	0	0	0	0	0	0	0	0	0	1	5	0	1	1	0	0	0	1	0	0	0	0	0	0	0	0	0	0	0	1	0	1	0	1	0	0
d_Bacteria;p_Actinobacteria;c_Actinobacteria;o_Corynebacteriales;f_Corynebacteriaceae;g_Corynebacterium;s_Corynebacterium halotolerans	0	0	0	0	0	0	0	0	0	0	0	0	0	0	0	0	0	0	0	0	0	0	0	0	0	0	0	0	0	4	0	0	0	4	0	1	0	0	0	3	0	0
d_Bacteria;p_Actinobacteria;c_Actinobacteria;o_Corynebacteriales;f_Corynebacteriaceae;g_Corynebacterium;s_Corynebacterium humireducens	0	0	0	0	0	13	1	0	0	0	0	0	0	0	0	36	0	0	0	0	0	0	0	0	0	1	0	1	0	30	0	0	0	0	21	0	0	4	1	0	0	0
d_Bacteria;p_Actinobacteria;c_Actinobacteria;o_Corynebacteriales;f_Corynebacteriaceae;g_Corynebacterium;s_Corynebacterium imitans	0	0	0	0	1	1	0	0	0	1	0	0	0	0	2	0	0	0	0	0	0	0	0	0	0	1	0	3	0	0	0	0	0	0	0	0	0	0	0	0	0	0
d_Bacteria;p_Actinobacteria;c_Actinobacteria;o_Corynebacteriales;f_Corynebacteriaceae;g_Corynebacterium;s_Corynebacterium jeikeium	1	1	3	1	0	0	0	0	1	0	1	0	3	0	0	2	2	0	2	0	2	0	22	0	0	2	0	5	1	7	0	1	1	1	0	0	0	1	7	0	0	1
d_Bacteria;p_Actinobacteria;c_Actinobacteria;o_Corynebacteriales;f_Corynebacteriaceae;g_Corynebacterium;s_Corynebacterium kroppenstedtii	0	0	29	3	1	0	1	0	0	6	0	0	0	0	550	0	0	2	0	2	0	0	0	1	0	0	0	0	1	0	0	0	0	0	0	0	0	0	0	0	3	1
d_Bacteria;p_Actinobacteria;c_Actinobacteria;o_Corynebacteriales;f_Corynebacteriaceae;g_Corynebacterium;s_Corynebacterium kutscheri	0	0	0	0	1	0	0	0	0	0	0	0	0	0	0	0	0	0	0	0	0	0	0	0	0	0	0	1	0	0	0	0	0	0	0	0	0	0	2	0	0	0
d_Bacteria;p_Actinobacteria;c_Actinobacteria;o_Corynebacteriales;f_Corynebacteriaceae;g_Corynebacterium;s_Corynebacterium lactis	0	0	0	1	0	0	0	0	0	0	0	0	0	0	0	0	0	0	0	0	0	0	0	0	0	1	0	0	1	0	0	0	0	0	0	5	0	0	0	3	0	0
d_Bacteria;p_Actinobacteria;c_Actinobacteria;o_Corynebacteriales;f_Corynebacteriaceae;g_Corynebacterium;s_Corynebacterium marinum	0	0	1	0	0	0	0	0	0	0	0	0	0	0	0	0	0	0	0	0	0	0	0	0	0	0	0	1	0	1	0	0	0	0	0	0	0	2	0	1	0	0
d_Bacteria;p_Actinobacteria;c_Actinobacteria;o_Corynebacteriales;f_Corynebacteriaceae;g_Corynebacterium;s_Corynebacterium maris	0	0	0	0	0	0	0	0	0	0	0	2	0	0	0	0	0	0	0	0	0	0	0	0	0	0	0	0	0	0	0	0	0	0	0	0	0	1	0	1	0	0
d_Bacteria;p_Actinobacteria;c_Actinobacteria;o_Corynebacteriales;f_Corynebacteriaceae;g_Corynebacterium;s_Corynebacterium minutissimum	0	0	0	0	0	0	0	0	0	0	0	0	0	0	0	0	1	0	1	0	0	0	0	0	0	0	0	3	0	1	0	0	0	0	7	0	0	1	2	1	1	0
d_Bacteria;p_Actinobacteria;c_Actinobacteria;o_Corynebacteriales;f_Corynebacteriaceae;g_Corynebacterium;s_Corynebacterium mustelae	0	0	2	0	0	0	0	0	0	0	8	0	5	0	4	0	0	0	0	0	0	0	0	0	0	3	0	0	7	1	17	0	0	0	0	1	0	0	0	0	0	0
d_Bacteria;p_Actinobacteria;c_Actinobacteria;o_Corynebacteriales;f_Corynebacteriaceae;g_Corynebacterium;s_Corynebacterium mycetoides	0	0	0	0	0	0	0	0	0	0	0	0	0	0	0	0	0	0	0	0	0	0	0	1	0	0	1	1	0	1	0	0	5	0	0	0	0	0	1	0	1	0
d_Bacteria;p_Actinobacteria;c_Actinobacteria;o_Corynebacteriales;f_Corynebacteriaceae;g_Corynebacterium;s_Corynebacterium phocae	0	0	0	1	0	0	0	0	0	0	0	0	0	0	0	0	0	0	0	0	0	0	0	2	0	0	0	0	0	2	0	0	0	0	1	0	0	0	0	2	0	0
d_Bacteria;p_Actinobacteria;c_Actinobacteria;o_Corynebacteriales;f_Corynebacteriaceae;g_Corynebacterium;s_Corynebacterium provencense	0	0	0	0	0	0	0	0	0	0	0	0	0	0	0	2	0	0	0	0	0	0	0	1	0	1	0	0	2	18	0	0	0	0	0	0	0	1	7	1	2	0
d_Bacteria;p_Actinobacteria;c_Actinobacteria;o_Corynebacteriales;f_Corynebacteriaceae;g_Corynebacterium;s_Corynebacterium pseudotuberculosis	0	0	1	0	0	0	2	0	0	0	0	1	0	0	0	0	1	0	0	0	0	0	0	5	0	0	0	2	0	2	0	0	0	0	0	1	0	2	0	0	0	0
d_Bacteria;p_Actinobacteria;c_Actinobacteria;o_Corynebacteriales;f_Corynebacteriaceae;g_Corynebacterium;s_Corynebacterium renale	0	0	0	0	0	33	0	0	0	0	1	0	1	1	1	9	0	0	0	42	0	0	0	0	0	4	0	1	3	0	0	0	0	1	0	0	0	0	0	0	1	0
d_Bacteria;p_Actinobacteria;c_Actinobacteria;o_Corynebacteriales;f_Corynebacteriaceae;g_Corynebacterium;s_Corynebacterium resistens	1	0	0	0	0	0	0	0	0	0	0	0	0	0	0	0	0	0	0	0	0	0	0	3	0	0	0	0	0	0	0	0	0	0	0	0	0	0	0	1	0	0
d_Bacteria;p_Actinobacteria;c_Actinobacteria;o_Corynebacteriales;f_Corynebacteriaceae;g_Corynebacterium;s_Corynebacterium riegelii	0	0	0	1	0	0	0	0	0	0	0	0	0	1	0	0	0	0	0	0	0	0	0	0	0	0	0	10	0	0	0	0	2	1	0	0	0	2	0	0	1	0
d_Bacteria;p_Actinobacteria;c_Actinobacteria;o_Corynebacteriales;f_Corynebacteriaceae;g_Corynebacterium;s_Corynebacterium simulans	0	0	0	0	0	14	2	1	0	44	0	0	1	0	3	76	0	0	0	0	1	0	0	188	1	1	0	1	0	0	0	1	1	0	0	0	0	0	1	3	1	0
d_Bacteria;p_Actinobacteria;c_Actinobacteria;o_Corynebacteriales;f_Corynebacteriaceae;g_Corynebacterium;s_Corynebacterium singulare	0	0	0	0	2	0	0	0	0	0	0	0	3	0	0	0	0	0	0	0	0	0	1	4	0	0	0	2	0	0	0	0	0	0	2	0	0	0	7	1	0	0
d_Bacteria;p_Actinobacteria;c_Actinobacteria;o_Corynebacteriales;f_Corynebacteriaceae;g_Corynebacterium;s_Corynebacterium sp. 2183	0	0	0	0	0	0	0	0	0	0	0	0	0	0	1	0	0	0	0	0	0	1	0	1	0	0	0	0	0	2	0	0	0	0	0	0	0	0	1	0	0	0
d_Bacteria;p_Actinobacteria;c_Actinobacteria;o_Corynebacteriales;f_Corynebacteriaceae;g_Corynebacterium;s_Corynebacterium sp. 2184	0	0	0	0	0	0	0	0	0	0	0	0	0	0	0	0	0	0	0	0	0	0	0	0	0	0	0	0	0	0	0	0	0	0	0	0	0	2	0	0	0	0
d_Bacteria;p_Actinobacteria;c_Actinobacteria;o_Corynebacteriales;f_Corynebacteriaceae;g_Corynebacterium;s_Corynebacterium sp. ATCC 6931	0	0	0	0	0	0	0	0	0	0	1	0	1	0	0	1	1	0	0	0	0	0	5	0	0	0	0	0	0	0	0	0	0	0	0	7	0	0	1	0	0	0
d_Bacteria;p_Actinobacteria;c_Actinobacteria;o_Corynebacteriales;f_Corynebacteriaceae;g_Corynebacterium;s_Corynebacterium sp. NML98-0116	1	0	1	4	0	1	0	1	1	0	0	0	69	0	0	4	0	0	0	1	3	0	0	0	0	49	1	228	4	0	0	0	16	2	1	1	0	0	0	0	0	0
d_Bacteria;p_Actinobacteria;c_Actinobacteria;o_Corynebacteriales;f_Corynebacteriaceae;g_Corynebacterium;s_Corynebacterium sphenisci	0	0	0	1	0	4	1	0	0	1	0	0	1	0	0	4	0	0	0	5	0	0	0	6	0	0	0	0	1	0	0	0	0	0	0	0	0	4	0	0	0	0
d_Bacteria;p_Actinobacteria;c_Actinobacteria;o_Corynebacteriales;f_Corynebacteriaceae;g_Corynebacterium;s_Corynebacterium stationis	0	0	0	0	0	0	0	0	0	0	0	0	0	0	0	0	0	0	1	1	0	0	0	2	5	0	1	1	0	1	2	0	0	0	0	0	0	0	1	0	0	0
d_Bacteria;p_Actinobacteria;c_Actinobacteria;o_Corynebacteriales;f_Corynebacteriaceae;g_Corynebacterium;s_Corynebacterium striatum	0	0	0	1	0	1	0	2	0	4	0	0	6	1	1	5	0	0	1	1	1	1	0	20	0	1	0	2	0	1	0	0	0	1	1	2	0	2	121	2	1	0
d_Bacteria;p_Actinobacteria;c_Actinobacteria;o_Corynebacteriales;f_Corynebacteriaceae;g_Corynebacterium;s_Corynebacterium terpenotabidum	0	0	0	0	0	0	0	0	1	0	0	0	0	0	0	0	0	0	0	0	0	0	0	1	0	0	0	0	0	0	0	0	0	0	0	0	0	0	2	0	0	0
d_Bacteria;p_Actinobacteria;c_Actinobacteria;o_Corynebacteriales;f_Corynebacteriaceae;g_Corynebacterium;s_Corynebacterium testudinoris	0	0	0	0	1	0	0	0	0	0	0	0	0	0	0	0	0	0	0	0	0	0	0	0	0	23	0	0	8	1	2	0	0	0	114	0	0	1	48	0	0	0
d_Bacteria;p_Actinobacteria;c_Actinobacteria;o_Corynebacteriales;f_Corynebacteriaceae;g_Corynebacterium;s_Corynebacterium timonense	0	0	0	1	0	0	0	0	1	0	0	0	2	0	0	0	0	0	0	1	1	0	0	1	0	1	0	2	2	1	0	0	0	0	0	1	0	1	0	1	1	0
d_Bacteria;p_Actinobacteria;c_Actinobacteria;o_Corynebacteriales;f_Corynebacteriaceae;g_Corynebacterium;s_Corynebacterium ulcerans	0	1	0	0	0	0	0	0	0	0	0	0	0	0	0	1	0	0	0	1	0	0	0	0	0	0	0	1	0	0	0	0	0	0	1	1	0	0	0	2	0	0
d_Bacteria;p_Actinobacteria;c_Actinobacteria;o_Corynebacteriales;f_Corynebacteriaceae;g_Corynebacterium;s_Corynebacterium urealyticum	0	0	0	1	1	2	0	0	10	0	1	0	3	0	0	3	0	0	0	1	0	0	0	2	1	1	0	22	0	1	0	0	0	0	0	0	0	4	0	12	1	0
d_Bacteria;p_Actinobacteria;c_Actinobacteria;o_Corynebacteriales;f_Corynebacteriaceae;g_Corynebacterium;s_Corynebacterium ureicelerivorans	0	0	4	1	0	0	0	0	0	0	1	0	0	0	0	0	1	0	2	0	0	0	0	0	1	0	0	4	0	1	0	0	1	0	0	0	0	0	121	0	0	0
d_Bacteria;p_Actinobacteria;c_Actinobacteria;o_Corynebacteriales;f_Corynebacteriaceae;g_Corynebacterium;s_Corynebacterium uterequi	0	3	0	0	1	0	0	0	0	0	0	1	0	0	0	0	0	0	0	1	0	2	0	0	0	1	0	0	2	15	0	0	2	1	0	2	0	1	16	0	3	0
d_Bacteria;p_Actinobacteria;c_Actinobacteria;o_Corynebacteriales;f_Corynebacteriaceae;g_Corynebacterium;s_Corynebacterium variabile	0	0	0	0	0	0	0	0	0	0	0	0	0	0	0	0	0	0	0	0	0	1	1	28	0	1	1	0	46	1	0	28	0	1	0	0	0	0	116	2	0	1
d_Bacteria;p_Actinobacteria;c_Actinobacteria;o_Corynebacteriales;f_Corynebacteriaceae;g_Corynebacterium;s_Corynebacterium vitaeruminis	0	0	0	3	0	1	0	2	0	1	0	0	0	1	1	1	1	0	3	1	0	0	0	2	6	12	0	3	4	0	0	11	25	0	0	1	0	2	4	1	1	0
d_Bacteria;p_Actinobacteria;c_Actinobacteria;o_Corynebacteriales;f_Corynebacteriaceae;g_Corynebacterium;s_Corynebacterium xerosis	1	0	0	1	0	0	0	0	0	0	0	0	0	0	0	1	0	0	2	0	0	0	0	0	0	14	0	0	0	0	0	0	0	0	2	1	0	1	0	1	1	3
d_Bacteria;p_Actinobacteria;c_Actinobacteria;o_Corynebacteriales;f_Dietziaceae	0	0	0	1	0	1	1	0	0	2	0	0	1	0	0	2	0	0	1	0	3	0	0	0	0	2	0	0	0	0	0	0	0	0	6	1	1	0	3	3	2	0
d_Bacteria;p_Actinobacteria;c_Actinobacteria;o_Corynebacteriales;f_Dietziaceae;g_Dietzia	0	0	0	1	0	1	1	0	0	2	0	0	1	0	0	2	0	0	1	0	3	0	0	0	0	2	0	0	0	0	0	0	0	0	6	1	1	0	3	3	2	0
d_Bacteria;p_Actinobacteria;c_Actinobacteria;o_Corynebacteriales;f_Dietziaceae;g_Dietzia;s_Dietzia lutea	0	0	0	0	0	0	0	0	0	0	0	0	0	0	0	0	0	0	0	0	0	0	0	0	0	1	0	0	0	0	0	0	0	0	0	0	0	0	1	0	0	0
d_Bacteria;p_Actinobacteria;c_Actinobacteria;o_Corynebacteriales;f_Dietziaceae;g_Dietzia;s_Dietzia psychralcaliphila	0	0	0	1	0	0	0	0	0	0	0	0	0	0	0	0	0	0	0	0	1	0	0	0	0	0	0	0	0	0	0	0	0	0	4	1	0	0	0	0	0	0
d_Bacteria;p_Actinobacteria;c_Actinobacteria;o_Corynebacteriales;f_Dietziaceae;g_Dietzia;s_Dietzia sp. JS16-p6b	0	0	0	0	0	0	0	0	0	1	0	0	0	0	0	1	0	0	0	0	0	0	0	0	0	1	0	0	0	0	0	0	0	0	2	0	0	0	1	0	0	0
d_Bacteria;p_Actinobacteria;c_Actinobacteria;o_Corynebacteriales;f_Dietziaceae;g_Dietzia;s_Dietzia sp. oral taxon 368	0	0	0	0	0	1	1	0	0	1	0	0	0	0	0	1	0	0	0	0	1	0	0	0	0	0	0	0	0	0	0	0	0	0	0	0	1	0	1	0	2	0
d_Bacteria;p_Actinobacteria;c_Actinobacteria;o_Corynebacteriales;f_Dietziaceae;g_Dietzia;s_Dietzia timorensis	0	0	0	0	0	0	0	0	0	0	0	0	1	0	0	0	0	0	0	0	1	0	0	0	0	0	0	0	0	0	0	0	0	0	0	0	0	0	0	2	0	0
d_Bacteria;p_Actinobacteria;c_Actinobacteria;o_Corynebacteriales;f_Gordoniaceae	0	2	0	4	0	5	0	2	1	1	0	0	1	0	0	0	3	0	0	16	0	1	0	1	0	4	3	0	0	4	0	2	1	0	0	1	0	4	3	8	6	1
d_Bacteria;p_Actinobacteria;c_Actinobacteria;o_Corynebacteriales;f_Gordoniaceae;g_Gordonia	0	2	0	4	0	5	0	2	1	1	0	0	1	0	0	0	3	0	0	16	0	1	0	1	0	4	3	0	0	4	0	2	1	0	0	1	0	4	3	8	6	1
d_Bacteria;p_Actinobacteria;c_Actinobacteria;o_Corynebacteriales;f_Gordoniaceae;g_Gordonia;s_Gordonia bronchialis	0	0	0	0	0	0	0	1	0	1	0	0	0	0	0	0	1	0	0	1	0	1	0	0	0	0	0	0	0	0	0	0	1	0	0	0	0	0	0	1	0	0
d_Bacteria;p_Actinobacteria;c_Actinobacteria;o_Corynebacteriales;f_Gordoniaceae;g_Gordonia;s_Gordonia iterans	0	0	0	0	0	0	0	0	0	0	0	0	0	0	0	0	0	0	0	0	0	0	0	0	0	2	0	0	0	0	0	0	0	0	0	0	0	0	0	0	1	0
d_Bacteria;p_Actinobacteria;c_Actinobacteria;o_Corynebacteriales;f_Gordoniaceae;g_Gordonia;s_Gordonia phthalatica	0	0	0	1	0	0	0	0	0	0	0	0	0	0	0	0	0	0	0	0	0	0	0	0	0	0	1	0	0	1	0	0	0	0	0	0	0	0	0	0	0	0
d_Bacteria;p_Actinobacteria;c_Actinobacteria;o_Corynebacteriales;f_Gordoniaceae;g_Gordonia;s_Gordonia polyisoprenivorans	0	0	0	1	0	0	0	0	0	0	0	0	1	0	0	0	0	0	0	2	0	0	0	0	0	1	0	0	0	1	0	0	0	0	0	0	0	0	0	1	4	0
d_Bacteria;p_Actinobacteria;c_Actinobacteria;o_Corynebacteriales;f_Gordoniaceae;g_Gordonia;s_Gordonia rubripertincta	0	1	0	0	0	0	0	0	0	0	0	0	0	0	0	0	0	0	0	2	0	0	0	0	0	0	0	0	0	0	0	0	0	0	0	0	0	0	0	1	0	0
d_Bacteria;p_Actinobacteria;c_Actinobacteria;o_Corynebacteriales;f_Gordoniaceae;g_Gordonia;s_Gordonia sp. 1D	0	1	0	2	0	4	0	0	0	0	0	0	0	0	0	0	0	0	0	3	0	0	0	1	0	0	1	0	0	1	0	0	0	0	0	0	0	1	0	1	0	0
d_Bacteria;p_Actinobacteria;c_Actinobacteria;o_Corynebacteriales;f_Gordoniaceae;g_Gordonia;s_Gordonia sp. KTR9	0	0	0	0	0	1	0	0	1	0	0	0	0	0	0	0	0	0	0	2	0	0	0	0	0	0	0	0	0	1	0	0	0	0	0	0	0	0	0	0	0	0
d_Bacteria;p_Actinobacteria;c_Actinobacteria;o_Corynebacteriales;f_Gordoniaceae;g_Gordonia;s_Gordonia sp. YC-JH1	0	0	0	0	0	0	0	0	0	0	0	0	0	0	0	0	0	0	0	0	0	0	0	0	0	0	0	0	0	0	0	0	0	0	0	1	0	3	3	0	0	0
d_Bacteria;p_Actinobacteria;c_Actinobacteria;o_Corynebacteriales;f_Gordoniaceae;g_Gordonia;s_Gordonia terrae	0	0	0	0	0	0	0	0	0	0	0	0	0	0	0	0	0	0	0	1	0	0	0	0	0	0	1	0	0	0	0	0	0	0	0	0	0	0	0	4	0	0
d_Bacteria;p_Actinobacteria;c_Actinobacteria;o_Corynebacteriales;f_Mycobacteriaceae	13	14	10	45	32	32	13	60	38	18	10	54	9	198	10	22	20	12	6	31	114	3	8	17	6	21	11	70	17	71	1	10	7	2	56	7	2	33	58	92	20	6
d_Bacteria;p_Actinobacteria;c_Actinobacteria;o_Corynebacteriales;f_Mycobacteriaceae;g_Hoyosella	0	0	0	0	0	0	0	0	0	0	0	0	0	0	0	0	0	0	0	0	0	0	0	0	0	0	0	0	0	0	0	0	0	0	0	0	0	0	0	0	0	0
d_Bacteria;p_Actinobacteria;c_Actinobacteria;o_Corynebacteriales;f_Mycobacteriaceae;g_Hoyosella;s_Hoyosella subflava	0	0	0	0	0	0	0	0	0	0	0	0	0	0	0	0	0	0	0	0	0	0	0	0	0	0	0	0	0	0	0	0	0	0	0	0	0	0	0	0	0	0
d_Bacteria;p_Actinobacteria;c_Actinobacteria;o_Corynebacteriales;f_Mycobacteriaceae;g_Mycobacterium	2	3	5	11	3	8	4	47	14	8	1	52	5	189	3	3	3	2	1	10	111	2	2	6	2	8	7	67	3	20	1	1	3	0	5	3	1	11	8	23	11	3
d_Bacteria;p_Actinobacteria;c_Actinobacteria;o_Corynebacteriales;f_Mycobacteriaceae;g_Mycobacterium;s_Mycobacterium avium	0	0	0	0	0	0	0	0	0	0	0	0	0	0	0	0	0	0	0	0	0	1	0	1	0	1	0	0	0	3	0	0	0	0	0	1	0	0	0	0	0	0
d_Bacteria;p_Actinobacteria;c_Actinobacteria;o_Corynebacteriales;f_Mycobacteriaceae;g_Mycobacterium;s_Mycobacterium canettii	0	0	0	0	0	0	0	0	0	0	0	0	0	0	0	0	0	0	0	0	0	0	0	1	0	0	0	0	0	0	0	0	0	0	0	0	0	1	0	1	0	0
d_Bacteria;p_Actinobacteria;c_Actinobacteria;o_Corynebacteriales;f_Mycobacteriaceae;g_Mycobacterium;s_Mycobacterium chimaera	0	0	0	0	2	1	0	0	2	0	0	0	0	0	1	0	0	0	0	0	1	0	1	0	0	0	0	0	0	0	0	0	0	0	0	0	0	0	0	0	0	0
d_Bacteria;p_Actinobacteria;c_Actinobacteria;o_Corynebacteriales;f_Mycobacteriaceae;g_Mycobacterium;s_Mycobacterium colombiense	1	0	0	0	0	1	0	0	0	0	0	0	1	0	0	0	0	0	0	1	0	0	0	0	0	0	0	1	0	0	0	0	2	0	0	0	0	0	0	1	0	0
d_Bacteria;p_Actinobacteria;c_Actinobacteria;o_Corynebacteriales;f_Mycobacteriaceae;g_Mycobacterium;s_Mycobacterium dioxanotrophicus	0	0	0	1	0	0	0	0	0	1	0	0	0	0	0	0	0	0	1	0	0	0	0	0	0	0	0	58	1	1	0	0	0	0	0	0	0	0	0	0	0	0
d_Bacteria;p_Actinobacteria;c_Actinobacteria;o_Corynebacteriales;f_Mycobacteriaceae;g_Mycobacterium;s_Mycobacterium haemophilum	0	0	0	0	0	0	0	0	0	0	0	0	0	0	0	0	0	0	0	0	0	0	0	0	0	0	0	0	0	1	0	0	1	0	0	0	0	1	2	0	0	0
d_Bacteria;p_Actinobacteria;c_Actinobacteria;o_Corynebacteriales;f_Mycobacteriaceae;g_Mycobacterium;s_Mycobacterium intracellulare	0	0	0	0	0	0	0	0	0	0	0	0	0	0	0	1	0	1	0	0	0	0	0	1	0	0	1	0	0	1	0	0	0	0	0	0	0	0	0	0	0	0
d_Bacteria;p_Actinobacteria;c_Actinobacteria;o_Corynebacteriales;f_Mycobacteriaceae;g_Mycobacterium;s_Mycobacterium kansasii	0	0	0	0	0	1	0	0	0	0	0	0	0	0	0	1	0	0	0	2	0	0	0	0	0	0	0	0	0	0	0	0	0	0	0	0	0	1	0	3	2	0
d_Bacteria;p_Actinobacteria;c_Actinobacteria;o_Corynebacteriales;f_Mycobacteriaceae;g_Mycobacterium;s_Mycobacterium leprae	0	0	0	0	0	0	0	0	0	0	0	0	0	0	0	0	0	0	0	0	0	0	0	0	0	3	0	0	0	0	0	0	0	0	4	0	0	0	0	0	0	0
d_Bacteria;p_Actinobacteria;c_Actinobacteria;o_Corynebacteriales;f_Mycobacteriaceae;g_Mycobacterium;s_Mycobacterium liflandii	0	0	0	0	0	0	0	0	0	0	0	0	0	0	0	0	0	0	0	0	0	0	0	0	0	0	0	0	0	0	0	0	0	0	0	0	0	0	0	1	0	0
d_Bacteria;p_Actinobacteria;c_Actinobacteria;o_Corynebacteriales;f_Mycobacteriaceae;g_Mycobacterium;s_Mycobacterium marinum	0	0	0	0	0	0	0	0	0	0	0	0	0	0	0	0	0	0	0	0	0	0	0	0	0	0	0	1	0	0	0	0	0	0	0	0	0	0	0	0	0	0
d_Bacteria;p_Actinobacteria;c_Actinobacteria;o_Corynebacteriales;f_Mycobacteriaceae;g_Mycobacterium;s_Mycobacterium marseillense	0	0	0	0	0	0	0	0	0	0	0	0	0	0	0	0	0	0	0	0	1	0	0	0	0	0	0	0	0	0	0	0	0	0	0	0	0	0	0	0	0	0
d_Bacteria;p_Actinobacteria;c_Actinobacteria;o_Corynebacteriales;f_Mycobacteriaceae;g_Mycobacterium;s_Mycobacterium paragordonae	0	0	0	0	0	0	0	1	1	0	0	50	0	179	0	0	0	0	0	1	107	0	0	0	0	0	0	0	0	2	0	0	0	0	0	0	1	0	0	0	2	0
d_Bacteria;p_Actinobacteria;c_Actinobacteria;o_Corynebacteriales;f_Mycobacteriaceae;g_Mycobacterium;s_Mycobacterium paraintracellulare	0	0	0	0	0	0	0	0	0	0	0	0	0	0	0	0	0	0	0	0	0	0	0	0	0	0	0	0	0	0	0	0	0	0	0	0	0	0	0	0	0	0
d_Bacteria;p_Actinobacteria;c_Actinobacteria;o_Corynebacteriales;f_Mycobacteriaceae;g_Mycobacterium;s_Mycobacterium shigaense	0	0	0	0	0	0	0	0	0	0	0	0	0	0	0	0	0	0	0	0	0	0	0	0	0	0	0	1	0	0	0	0	0	0	0	0	0	0	0	0	0	0
d_Bacteria;p_Actinobacteria;c_Actinobacteria;o_Corynebacteriales;f_Mycobacteriaceae;g_Mycobacterium;s_Mycobacterium sp. EPa45	0	0	0	0	0	0	1	0	0	0	0	0	0	0	0	0	0	0	0	0	0	0	0	0	0	1	0	0	0	0	0	0	0	0	0	0	0	0	0	0	0	0
d_Bacteria;p_Actinobacteria;c_Actinobacteria;o_Corynebacteriales;f_Mycobacteriaceae;g_Mycobacterium;s_Mycobacterium sp. JLS	0	0	0	0	0	0	0	0	1	0	0	0	0	0	0	0	0	0	0	0	0	0	0	0	0	0	0	0	0	0	0	0	0	0	0	0	0	0	0	0	0	0
d_Bacteria;p_Actinobacteria;c_Actinobacteria;o_Corynebacteriales;f_Mycobacteriaceae;g_Mycobacterium;s_Mycobacterium sp. JS623	0	0	0	3	0	2	0	0	2	1	0	0	1	2	0	0	0	0	0	2	0	0	0	0	0	1	0	0	0	0	0	0	0	0	0	0	0	0	0	0	0	1
d_Bacteria;p_Actinobacteria;c_Actinobacteria;o_Corynebacteriales;f_Mycobacteriaceae;g_Mycobacterium;s_Mycobacterium sp. KMS	0	0	0	0	0	0	0	0	0	0	0	0	0	0	0	0	0	0	0	0	0	0	0	0	0	0	0	0	0	0	0	0	0	0	0	0	0	0	0	0	0	0
d_Bacteria;p_Actinobacteria;c_Actinobacteria;o_Corynebacteriales;f_Mycobacteriaceae;g_Mycobacterium;s_Mycobacterium sp. MS1601	0	0	0	0	0	0	1	0	0	0	0	0	0	0	0	0	0	0	0	0	1	0	0	0	0	0	0	0	1	0	0	1	0	0	1	0	0	3	0	0	0	0
d_Bacteria;p_Actinobacteria;c_Actinobacteria;o_Corynebacteriales;f_Mycobacteriaceae;g_Mycobacterium;s_Mycobacterium sp. PYR15	0	0	0	0	0	1	0	0	0	0	0	0	0	0	0	0	0	0	0	0	0	0	0	0	0	0	0	0	0	0	0	0	0	0	0	0	0	0	0	0	0	0
d_Bacteria;p_Actinobacteria;c_Actinobacteria;o_Corynebacteriales;f_Mycobacteriaceae;g_Mycobacterium;s_Mycobacterium sp. QIA-37	0	0	0	1	0	0	0	0	0	0	0	0	0	0	0	0	0	0	0	0	0	0	0	0	0	0	0	0	0	0	0	0	0	0	0	0	0	0	0	0	0	0
d_Bacteria;p_Actinobacteria;c_Actinobacteria;o_Corynebacteriales;f_Mycobacteriaceae;g_Mycobacterium;s_Mycobacterium sp. VKM Ac-1817D	0	0	0	0	0	0	0	0	0	0	0	0	0	0	0	0	0	0	0	0	0	0	0	0	0	0	0	0	0	0	0	0	0	0	0	0	0	1	0	3	0	0
d_Bacteria;p_Actinobacteria;c_Actinobacteria;o_Corynebacteriales;f_Mycobacteriaceae;g_Mycobacterium;s_Mycobacterium sp. WY10	0	0	0	0	0	0	0	0	0	0	0	0	0	0	0	0	0	0	0	0	0	0	0	0	0	0	0	1	0	0	0	0	0	0	0	0	0	0	0	0	0	0
d_Bacteria;p_Actinobacteria;c_Actinobacteria;o_Corynebacteriales;f_Mycobacteriaceae;g_Mycobacterium;s_Mycobacterium sp. YC-RL4	0	1	2	1	0	0	0	0	3	2	1	0	0	0	1	1	2	1	0	0	0	0	1	1	0	0	0	2	0	0	0	0	0	0	0	0	0	0	2	1	0	0
d_Bacteria;p_Actinobacteria;c_Actinobacteria;o_Corynebacteriales;f_Mycobacteriaceae;g_Mycobacterium;s_Mycobacterium sp. djl-10	1	0	0	0	0	1	0	45	0	0	0	0	0	0	0	0	0	0	0	1	0	0	0	0	0	0	1	0	0	0	0	0	0	0	0	0	0	1	0	1	1	0
d_Bacteria;p_Actinobacteria;c_Actinobacteria;o_Corynebacteriales;f_Mycobacteriaceae;g_Mycobacterium;s_Mycobacterium tuberculosis	0	0	0	0	0	0	0	0	0	0	0	0	0	0	0	0	0	0	0	0	0	0	0	0	0	0	0	0	0	0	0	0	0	0	0	0	0	0	0	0	0	0
d_Bacteria;p_Actinobacteria;c_Actinobacteria;o_Corynebacteriales;f_Mycobacteriaceae;g_Mycobacterium;s_Mycobacterium ulcerans	0	0	0	0	0	0	0	0	0	0	0	0	0	0	0	0	0	0	0	0	0	0	0	0	0	0	0	0	0	0	0	0	0	0	0	0	0	0	0	0	0	0
d_Bacteria;p_Actinobacteria;c_Actinobacteria;o_Corynebacteriales;f_Mycobacteriaceae;g_Mycobacteroides	0	0	0	1	0	0	0	1	0	0	0	0	0	0	0	1	6	0	0	1	2	1	0	0	0	0	1	0	1	5	0	1	0	0	2	2	0	0	8	0	0	1
d_Bacteria;p_Actinobacteria;c_Actinobacteria;o_Corynebacteriales;f_Mycobacteriaceae;g_Mycobacteroides;s_Mycobacteroides abscessus	0	0	0	1	0	0	0	1	0	0	0	0	0	0	0	1	3	0	0	1	2	1	0	0	0	0	0	0	1	2	0	0	0	0	1	0	0	0	1	0	0	1
d_Bacteria;p_Actinobacteria;c_Actinobacteria;o_Corynebacteriales;f_Mycobacteriaceae;g_Mycobacteroides;s_Mycobacteroides chelonae	0	0	0	0	0	0	0	0	0	0	0	0	0	0	0	0	0	0	0	0	0	0	0	0	0	0	0	0	0	0	0	0	0	0	0	0	0	0	1	0	0	0
d_Bacteria;p_Actinobacteria;c_Actinobacteria;o_Corynebacteriales;f_Mycobacteriaceae;g_Mycobacteroides;s_Mycobacteroides immunogenum	0	0	0	0	0	0	0	0	0	0	0	0	0	0	0	0	3	0	0	0	0	0	0	0	0	0	0	0	0	3	0	0	0	0	1	0	0	0	0	0	0	0
d_Bacteria;p_Actinobacteria;c_Actinobacteria;o_Corynebacteriales;f_Mycobacteriaceae;g_Mycobacteroides;s_Mycobacteroides saopaulense	0	0	0	0	0	0	0	0	0	0	0	0	0	0	0	0	0	0	0	0	0	0	0	0	0	0	0	0	0	0	0	0	0	0	0	2	0	0	0	0	0	0
d_Bacteria;p_Actinobacteria;c_Actinobacteria;o_Corynebacteriales;f_Mycobacteriaceae;g_Mycobacteroides;s_[Mycobacterium] stephanolepidis	0	0	0	0	0	0	0	0	0	0	0	0	0	0	0	0	0	0	0	0	0	0	0	0	0	0	0	0	0	0	0	1	0	0	0	0	0	0	0	0	0	0
d_Bacteria;p_Actinobacteria;c_Actinobacteria;o_Corynebacteriales;f_Mycobacteriaceae;g_Mycolicibacter	0	0	1	1	0	1	0	0	0	0	0	0	0	1	0	0	0	0	0	1	0	0	0	0	1	0	0	0	0	1	0	0	0	0	48	0	0	6	0	44	0	0
d_Bacteria;p_Actinobacteria;c_Actinobacteria;o_Corynebacteriales;f_Mycobacteriaceae;g_Mycolicibacter;s_Mycolicibacter sinensis	0	0	1	0	0	0	0	0	0	0	0	0	0	0	0	0	0	0	0	0	0	0	0	0	1	0	0	0	0	1	0	0	0	0	0	0	0	4	0	0	0	0
d_Bacteria;p_Actinobacteria;c_Actinobacteria;o_Corynebacteriales;f_Mycobacteriaceae;g_Mycolicibacter;s_Mycolicibacter terrae	0	0	0	1	0	1	0	0	0	0	0	0	0	1	0	0	0	0	0	1	0	0	0	0	0	0	0	0	0	0	0	0	0	0	48	0	0	0	0	44	0	0
d_Bacteria;p_Actinobacteria;c_Actinobacteria;o_Corynebacteriales;f_Mycobacteriaceae;g_Mycolicibacterium	6	1	2	3	17	1	2	3	2	1	2	0	0	1	2	2	1	2	1	4	0	0	5	4	2	1	0	1	2	6	0	1	2	0	0	2	0	7	1	13	1	0
d_Bacteria;p_Actinobacteria;c_Actinobacteria;o_Corynebacteriales;f_Mycobacteriaceae;g_Mycolicibacterium;s_Mycolicibacterium aurum	0	0	0	0	0	1	0	0	0	0	0	0	0	0	0	0	0	0	0	0	0	0	0	1	0	0	0	0	1	0	0	0	0	0	0	0	0	0	0	0	0	0
d_Bacteria;p_Actinobacteria;c_Actinobacteria;o_Corynebacteriales;f_Mycobacteriaceae;g_Mycolicibacterium;s_Mycolicibacterium chubuense	2	0	0	0	3	0	0	1	0	0	0	0	0	0	0	0	0	0	0	0	0	0	2	0	0	1	0	0	0	0	0	0	0	0	0	0	0	0	1	0	0	0
d_Bacteria;p_Actinobacteria;c_Actinobacteria;o_Corynebacteriales;f_Mycobacteriaceae;g_Mycolicibacterium;s_Mycolicibacterium fortuitum	0	0	0	0	0	0	0	0	0	0	0	0	0	0	0	0	0	0	0	0	0	0	0	0	0	0	0	0	0	0	0	0	0	0	0	0	0	0	0	0	0	0
d_Bacteria;p_Actinobacteria;c_Actinobacteria;o_Corynebacteriales;f_Mycobacteriaceae;g_Mycolicibacterium;s_Mycolicibacterium gilvum	0	0	0	1	1	0	1	1	0	0	0	0	0	0	0	0	0	0	1	0	0	0	1	1	0	0	0	0	0	0	0	0	0	0	0	0	0	0	0	0	0	0
d_Bacteria;p_Actinobacteria;c_Actinobacteria;o_Corynebacteriales;f_Mycobacteriaceae;g_Mycolicibacterium;s_Mycolicibacterium goodii	0	0	1	0	0	0	0	0	0	1	0	0	0	0	1	1	0	0	0	0	0	0	0	0	0	0	0	0	0	2	0	0	1	0	0	0	0	0	0	0	0	0
d_Bacteria;p_Actinobacteria;c_Actinobacteria;o_Corynebacteriales;f_Mycobacteriaceae;g_Mycolicibacterium;s_Mycolicibacterium hassiacum	1	0	0	0	0	0	0	0	0	0	0	0	0	0	0	0	0	0	0	0	0	0	0	0	0	0	0	0	0	0	0	0	0	0	0	1	0	0	0	0	1	0
d_Bacteria;p_Actinobacteria;c_Actinobacteria;o_Corynebacteriales;f_Mycobacteriaceae;g_Mycolicibacterium;s_Mycolicibacterium litorale	0	0	0	0	0	0	0	0	0	0	0	0	0	0	0	0	0	0	0	0	0	0	0	0	0	0	0	0	0	0	0	0	1	0	0	0	0	2	0	6	0	0
d_Bacteria;p_Actinobacteria;c_Actinobacteria;o_Corynebacteriales;f_Mycobacteriaceae;g_Mycolicibacterium;s_Mycolicibacterium phlei	0	0	0	0	0	0	0	0	0	0	1	0	0	0	0	0	0	0	0	0	0	0	0	0	1	0	0	0	0	4	0	1	0	0	0	0	0	0	0	0	0	0
d_Bacteria;p_Actinobacteria;c_Actinobacteria;o_Corynebacteriales;f_Mycobacteriaceae;g_Mycolicibacterium;s_Mycolicibacterium rhodesiae	0	0	0	0	0	0	0	0	0	0	0	0	0	0	0	0	0	0	0	0	0	0	0	0	0	0	0	0	0	0	0	0	0	0	0	0	0	0	0	0	0	0
d_Bacteria;p_Actinobacteria;c_Actinobacteria;o_Corynebacteriales;f_Mycobacteriaceae;g_Mycolicibacterium;s_Mycolicibacterium rutilum	0	0	0	0	0	0	0	0	0	0	0	0	0	0	0	1	0	0	0	2	0	0	0	0	0	0	0	0	0	0	0	0	0	0	0	0	0	0	0	0	0	0
d_Bacteria;p_Actinobacteria;c_Actinobacteria;o_Corynebacteriales;f_Mycobacteriaceae;g_Mycolicibacterium;s_Mycolicibacterium smegmatis	0	0	0	1	0	0	1	0	0	0	0	0	0	0	0	0	0	0	0	1	0	0	0	1	0	0	0	1	0	0	0	0	0	0	0	1	0	1	0	1	0	0
d_Bacteria;p_Actinobacteria;c_Actinobacteria;o_Corynebacteriales;f_Mycobacteriaceae;g_Mycolicibacterium;s_Mycolicibacterium thermoresistibile	2	0	0	0	9	0	0	1	0	0	0	0	0	0	0	0	0	0	0	0	0	0	0	0	0	0	0	0	0	0	0	0	0	0	0	0	0	4	0	0	0	0
d_Bacteria;p_Actinobacteria;c_Actinobacteria;o_Corynebacteriales;f_Mycobacteriaceae;g_Mycolicibacterium;s_Mycolicibacterium vaccae	0	0	0	0	0	0	0	0	1	0	0	0	0	0	0	0	0	0	0	0	0	0	0	0	0	0	0	0	0	0	0	0	0	0	0	0	0	0	0	2	0	0
d_Bacteria;p_Actinobacteria;c_Actinobacteria;o_Corynebacteriales;f_Mycobacteriaceae;g_Mycolicibacterium;s_Mycolicibacterium vanbaalenii	0	0	0	0	0	0	0	0	0	0	0	0	0	0	0	0	1	0	0	0	0	0	0	0	0	0	0	0	0	0	0	0	0	0	0	0	0	0	0	0	0	0
d_Bacteria;p_Actinobacteria;c_Actinobacteria;o_Corynebacteriales;f_Nocardiaceae	2	0	1	9	0	106	6	4	6	1	2	1	4	2	1	88	3	1	0	8	0	0	3	6	4	16	3	5	25	25	7	80	7	15	14	9	0	14	39	22	19	1
d_Bacteria;p_Actinobacteria;c_Actinobacteria;o_Corynebacteriales;f_Nocardiaceae;g_Nocardia	0	0	0	1	0	0	5	1	2	1	0	0	2	0	0	3	0	0	0	2	0	0	0	2	1	0	0	2	4	18	0	2	0	3	3	7	0	6	19	12	3	0
d_Bacteria;p_Actinobacteria;c_Actinobacteria;o_Corynebacteriales;f_Nocardiaceae;g_Nocardia;s_Nocardia brasiliensis	0	0	0	0	0	0	0	0	0	0	0	0	1	0	0	0	0	0	0	0	0	0	0	0	0	0	0	0	0	0	0	0	0	0	0	0	0	0	0	0	1	0
d_Bacteria;p_Actinobacteria;c_Actinobacteria;o_Corynebacteriales;f_Nocardiaceae;g_Nocardia;s_Nocardia cyriacigeorgica	0	0	0	0	0	0	0	0	0	0	0	0	0	0	0	0	0	0	0	0	0	0	0	0	0	0	0	0	0	0	0	0	0	0	0	0	0	0	0	0	0	0
d_Bacteria;p_Actinobacteria;c_Actinobacteria;o_Corynebacteriales;f_Nocardiaceae;g_Nocardia;s_Nocardia farcinica	0	0	0	0	0	0	0	0	0	0	0	0	0	0	0	0	0	0	0	2	0	0	0	1	0	0	0	1	0	0	0	1	0	0	1	6	0	1	0	1	1	0
d_Bacteria;p_Actinobacteria;c_Actinobacteria;o_Corynebacteriales;f_Nocardiaceae;g_Nocardia;s_Nocardia nova	0	0	0	0	0	0	0	0	0	0	0	0	0	0	0	0	0	0	0	0	0	0	0	0	0	0	0	1	0	0	0	0	0	0	0	1	0	0	1	1	0	0
d_Bacteria;p_Actinobacteria;c_Actinobacteria;o_Corynebacteriales;f_Nocardiaceae;g_Nocardia;s_Nocardia seriolae	0	0	0	0	0	0	0	0	0	0	0	0	0	0	0	3	0	0	0	0	0	0	0	0	0	0	0	0	1	15	0	0	0	0	2	0	0	1	11	0	0	0
d_Bacteria;p_Actinobacteria;c_Actinobacteria;o_Corynebacteriales;f_Nocardiaceae;g_Nocardia;s_Nocardia sp. CFHS0054	0	0	0	0	0	0	0	0	2	0	0	0	0	0	0	0	0	0	0	0	0	0	0	0	1	0	0	0	0	0	0	1	0	3	0	0	0	2	0	10	0	0
d_Bacteria;p_Actinobacteria;c_Actinobacteria;o_Corynebacteriales;f_Nocardiaceae;g_Nocardia;s_Nocardia sp. Y48	0	0	0	0	0	0	4	0	0	1	0	0	0	0	0	0	0	0	0	0	0	0	0	1	0	0	0	0	0	0	0	0	0	0	0	0	0	0	0	0	0	0
d_Bacteria;p_Actinobacteria;c_Actinobacteria;o_Corynebacteriales;f_Nocardiaceae;g_Nocardia;s_Nocardia terpenica	0	0	0	0	0	0	0	0	0	0	0	0	0	0	0	0	0	0	0	0	0	0	0	0	0	0	0	0	0	2	0	0	0	0	0	0	0	0	1	0	0	0
d_Bacteria;p_Actinobacteria;c_Actinobacteria;o_Corynebacteriales;f_Nocardiaceae;g_Rhodococcus	1	0	1	7	0	105	1	3	3	0	2	1	2	1	1	85	2	1	0	4	0	0	3	4	3	16	3	3	21	7	7	77	7	12	11	2	0	7	19	10	16	0
d_Bacteria;p_Actinobacteria;c_Actinobacteria;o_Corynebacteriales;f_Nocardiaceae;g_Rhodococcus;s_Rhodococcus aetherivorans	0	0	0	0	0	0	0	0	0	0	0	0	0	0	0	0	0	0	0	0	0	0	0	0	0	0	0	0	0	0	0	0	0	0	5	0	0	0	1	0	0	0
d_Bacteria;p_Actinobacteria;c_Actinobacteria;o_Corynebacteriales;f_Nocardiaceae;g_Rhodococcus;s_Rhodococcus biphenylivorans	0	0	0	0	0	0	0	0	0	0	0	0	0	0	0	0	0	0	0	1	0	0	0	0	0	0	0	0	0	0	0	0	0	0	0	0	0	0	0	0	0	0
d_Bacteria;p_Actinobacteria;c_Actinobacteria;o_Corynebacteriales;f_Nocardiaceae;g_Rhodococcus;s_Rhodococcus coprophilus	0	0	0	1	0	0	0	0	1	0	0	0	0	0	0	0	0	0	0	0	0	0	0	0	0	0	0	0	0	0	1	0	0	0	1	0	0	0	0	0	2	0
d_Bacteria;p_Actinobacteria;c_Actinobacteria;o_Corynebacteriales;f_Nocardiaceae;g_Rhodococcus;s_Rhodococcus erythropolis	0	0	0	0	0	0	0	0	0	0	0	0	0	0	0	0	0	0	0	0	0	0	0	0	0	0	0	0	0	0	3	0	1	0	0	0	0	0	0	0	2	0
d_Bacteria;p_Actinobacteria;c_Actinobacteria;o_Corynebacteriales;f_Nocardiaceae;g_Rhodococcus;s_Rhodococcus fascians	0	0	0	0	0	0	0	0	0	0	0	0	0	0	0	0	0	0	0	0	0	0	0	0	1	0	0	1	0	1	1	0	0	0	0	0	0	0	0	0	0	0
d_Bacteria;p_Actinobacteria;c_Actinobacteria;o_Corynebacteriales;f_Nocardiaceae;g_Rhodococcus;s_Rhodococcus hoagii	0	0	0	0	0	0	0	0	0	0	0	0	0	0	0	0	0	0	0	0	0	0	0	0	0	0	2	0	0	3	0	0	5	0	0	0	0	2	0	1	0	0
d_Bacteria;p_Actinobacteria;c_Actinobacteria;o_Corynebacteriales;f_Nocardiaceae;g_Rhodococcus;s_Rhodococcus jostii	0	0	0	1	0	0	0	0	0	0	0	0	0	0	0	0	0	0	0	0	0	0	0	0	0	0	0	0	5	0	0	0	0	0	0	1	0	1	0	0	0	0
d_Bacteria;p_Actinobacteria;c_Actinobacteria;o_Corynebacteriales;f_Nocardiaceae;g_Rhodococcus;s_Rhodococcus opacus	0	0	0	1	0	0	0	0	0	0	0	1	0	0	1	0	0	0	0	1	0	0	0	1	0	1	0	0	0	0	0	0	0	1	2	0	0	0	0	0	0	0
d_Bacteria;p_Actinobacteria;c_Actinobacteria;o_Corynebacteriales;f_Nocardiaceae;g_Rhodococcus;s_Rhodococcus pyridinivorans	0	0	0	0	0	0	0	0	0	0	0	0	0	0	0	0	0	0	0	0	0	0	0	0	0	0	0	0	0	0	0	0	0	0	0	0	0	0	0	0	0	0
d_Bacteria;p_Actinobacteria;c_Actinobacteria;o_Corynebacteriales;f_Nocardiaceae;g_Rhodococcus;s_Rhodococcus qingshengii	0	0	0	0	0	0	0	0	0	0	0	0	0	0	0	0	0	0	0	0	0	0	0	0	0	0	0	0	0	0	0	0	0	0	0	0	0	0	1	0	0	0
d_Bacteria;p_Actinobacteria;c_Actinobacteria;o_Corynebacteriales;f_Nocardiaceae;g_Rhodococcus;s_Rhodococcus rhodochrous	0	0	0	0	0	0	0	1	0	0	0	0	0	0	0	0	0	0	0	0	0	0	0	1	0	0	0	0	0	0	0	0	0	0	1	0	0	0	12	2	0	0
d_Bacteria;p_Actinobacteria;c_Actinobacteria;o_Corynebacteriales;f_Nocardiaceae;g_Rhodococcus;s_Rhodococcus ruber	0	0	0	0	0	0	0	0	0	0	0	0	0	0	0	0	0	0	0	0	0	0	0	0	0	1	0	0	0	0	0	0	0	0	0	0	0	1	1	4	0	0
d_Bacteria;p_Actinobacteria;c_Actinobacteria;o_Corynebacteriales;f_Nocardiaceae;g_Rhodococcus;s_Rhodococcus sp. 008	0	0	0	0	0	0	1	0	0	0	0	0	0	0	0	0	0	0	0	0	0	0	0	0	0	0	0	0	0	0	0	0	0	0	0	0	0	0	0	0	0	0
d_Bacteria;p_Actinobacteria;c_Actinobacteria;o_Corynebacteriales;f_Nocardiaceae;g_Rhodococcus;s_Rhodococcus sp. 2G	0	0	0	0	0	0	0	0	0	0	0	0	0	0	0	0	0	0	0	0	0	0	0	0	0	0	0	0	0	0	0	0	0	0	0	0	0	0	0	0	0	0
d_Bacteria;p_Actinobacteria;c_Actinobacteria;o_Corynebacteriales;f_Nocardiaceae;g_Rhodococcus;s_Rhodococcus sp. B7740	0	0	0	0	0	103	0	1	0	0	0	0	0	0	0	83	1	0	0	0	0	0	0	0	0	1	0	0	0	0	0	74	0	0	0	0	0	0	1	1	4	0
d_Bacteria;p_Actinobacteria;c_Actinobacteria;o_Corynebacteriales;f_Nocardiaceae;g_Rhodococcus;s_Rhodococcus sp. BH4	0	0	0	0	0	0	0	0	0	0	0	0	0	0	0	0	0	0	0	0	0	0	0	0	0	0	0	0	0	0	0	0	0	0	0	0	0	0	0	0	0	0
d_Bacteria;p_Actinobacteria;c_Actinobacteria;o_Corynebacteriales;f_Nocardiaceae;g_Rhodococcus;s_Rhodococcus sp. H-CA8f	0	0	0	0	0	0	0	0	0	0	0	0	0	0	0	0	0	0	0	0	0	0	0	0	0	0	0	0	0	0	0	0	0	0	0	0	0	0	0	0	0	0
d_Bacteria;p_Actinobacteria;c_Actinobacteria;o_Corynebacteriales;f_Nocardiaceae;g_Rhodococcus;s_Rhodococcus sp. MTM3W5.2	0	0	0	0	0	1	0	0	0	0	0	0	0	0	0	0	0	0	0	0	0	0	0	0	0	0	0	1	0	1	0	0	0	0	0	0	0	0	0	0	1	0
d_Bacteria;p_Actinobacteria;c_Actinobacteria;o_Corynebacteriales;f_Nocardiaceae;g_Rhodococcus;s_Rhodococcus sp. P1Y	0	0	0	0	0	0	0	0	0	0	0	0	1	0	0	0	0	0	0	0	0	0	0	0	0	12	0	0	14	0	0	0	0	0	0	0	0	0	0	0	0	0
d_Bacteria;p_Actinobacteria;c_Actinobacteria;o_Corynebacteriales;f_Nocardiaceae;g_Rhodococcus;s_Rhodococcus sp. PBTS 1	0	0	0	0	0	0	0	0	0	0	0	0	0	0	0	0	1	0	0	0	0	0	0	0	0	0	0	0	0	0	0	0	0	1	0	1	0	0	0	1	0	0
d_Bacteria;p_Actinobacteria;c_Actinobacteria;o_Corynebacteriales;f_Nocardiaceae;g_Rhodococcus;s_Rhodococcus sp. PBTS 2	0	0	0	0	0	0	0	0	0	0	0	0	0	0	0	0	0	0	0	0	0	0	0	0	0	0	0	1	0	0	0	0	0	0	0	0	0	1	0	0	0	0
d_Bacteria;p_Actinobacteria;c_Actinobacteria;o_Corynebacteriales;f_Nocardiaceae;g_Rhodococcus;s_Rhodococcus sp. S2-17	0	0	0	0	0	0	0	0	0	0	0	0	0	0	0	0	0	0	0	0	0	0	0	0	0	0	0	0	0	0	0	0	0	0	0	0	0	0	0	0	0	0
d_Bacteria;p_Actinobacteria;c_Actinobacteria;o_Corynebacteriales;f_Nocardiaceae;g_Rhodococcus;s_Rhodococcus sp. WMMA185	0	0	0	0	0	0	0	0	0	0	0	0	0	0	0	0	0	0	0	0	0	0	0	0	0	0	0	0	0	0	0	0	0	0	0	0	0	1	0	0	0	0
d_Bacteria;p_Actinobacteria;c_Actinobacteria;o_Corynebacteriales;f_Nocardiaceae;g_Rhodococcus;s_Rhodococcus sp. YL-1	0	0	1	0	0	0	0	0	0	0	0	0	0	0	0	0	0	0	0	0	0	0	0	0	0	0	0	0	0	0	0	0	0	0	0	0	0	0	0	1	0	0
d_Bacteria;p_Actinobacteria;c_Actinobacteria;o_Corynebacteriales;f_Nocardiaceae;g_Rhodococcus;s_Rhodococcus sp. p52	0	0	0	0	0	0	0	0	0	0	0	0	0	0	0	0	0	0	0	0	0	0	0	0	0	0	0	0	0	0	0	0	0	0	0	0	0	0	0	0	0	0
d_Bacteria;p_Actinobacteria;c_Actinobacteria;o_Corynebacteriales;f_Segniliparaceae	0	0	0	1	0	0	0	0	0	0	0	0	0	0	0	0	0	0	0	0	0	0	0	0	0	0	0	0	0	0	0	0	0	0	1	0	0	0	0	0	0	0
d_Bacteria;p_Actinobacteria;c_Actinobacteria;o_Corynebacteriales;f_Segniliparaceae;g_Segniliparus	0	0	0	1	0	0	0	0	0	0	0	0	0	0	0	0	0	0	0	0	0	0	0	0	0	0	0	0	0	0	0	0	0	0	1	0	0	0	0	0	0	0
d_Bacteria;p_Actinobacteria;c_Actinobacteria;o_Corynebacteriales;f_Segniliparaceae;g_Segniliparus;s_Segniliparus rotundus	0	0	0	1	0	0	0	0	0	0	0	0	0	0	0	0	0	0	0	0	0	0	0	0	0	0	0	0	0	0	0	0	0	0	1	0	0	0	0	0	0	0
d_Bacteria;p_Actinobacteria;c_Actinobacteria;o_Corynebacteriales;f_Tsukamurellaceae	0	0	0	0	1	0	0	0	0	0	0	0	1	0	0	0	0	0	0	2	0	0	0	0	0	1	0	0	0	0	0	2	1	0	0	0	0	0	1	8	0	0
d_Bacteria;p_Actinobacteria;c_Actinobacteria;o_Corynebacteriales;f_Tsukamurellaceae;g_Tsukamurella	0	0	0	0	1	0	0	0	0	0	0	0	1	0	0	0	0	0	0	2	0	0	0	0	0	1	0	0	0	0	0	2	1	0	0	0	0	0	1	8	0	0
d_Bacteria;p_Actinobacteria;c_Actinobacteria;o_Corynebacteriales;f_Tsukamurellaceae;g_Tsukamurella;s_Tsukamurella paurometabola	0	0	0	0	0	0	0	0	0	0	0	0	1	0	0	0	0	0	0	0	0	0	0	0	0	0	0	0	0	0	0	2	0	0	0	0	0	0	1	0	0	0
d_Bacteria;p_Actinobacteria;c_Actinobacteria;o_Corynebacteriales;f_Tsukamurellaceae;g_Tsukamurella;s_Tsukamurella tyrosinosolvens	0	0	0	0	1	0	0	0	0	0	0	0	0	0	0	0	0	0	0	2	0	0	0	0	0	1	0	0	0	0	0	0	1	0	0	0	0	0	0	8	0	0
d_Bacteria;p_Actinobacteria;c_Actinobacteria;o_Corynebacteriales;g_Lawsonella	0	49	1	59	0	0	150	27	2	20	8	2	64	6	3	10	125	43	125	7	160	1	17	168	13	259	42	50	19	3	0	1	10	2	15	564	3	5	1	8	3469	1
d_Bacteria;p_Actinobacteria;c_Actinobacteria;o_Corynebacteriales;g_Lawsonella;s_Lawsonella clevelandensis	0	49	1	59	0	0	150	27	2	20	8	2	64	6	3	10	125	43	125	7	160	1	17	168	13	259	42	50	19	3	0	1	10	2	15	564	3	5	1	8	3469	1
d_Bacteria;p_Actinobacteria;c_Actinobacteria;o_Frankiales	0	0	2	0	1	0	1	2	0	0	0	0	2	2	1	2	0	0	0	2	0	0	0	1	0	0	0	0	2	9	0	0	2	0	0	1	0	2	5	0	0	1
d_Bacteria;p_Actinobacteria;c_Actinobacteria;o_Frankiales;f_Frankiaceae	0	0	2	0	1	0	1	2	0	0	0	0	2	2	1	2	0	0	0	2	0	0	0	1	0	0	0	0	2	7	0	0	2	0	0	1	0	2	5	0	0	1
d_Bacteria;p_Actinobacteria;c_Actinobacteria;o_Frankiales;f_Frankiaceae;g_Frankia	0	0	2	0	1	0	1	2	0	0	0	0	2	1	1	2	0	0	0	2	0	0	0	1	0	0	0	0	1	7	0	0	2	0	0	1	0	2	5	0	0	1
d_Bacteria;p_Actinobacteria;c_Actinobacteria;o_Frankiales;f_Frankiaceae;g_Frankia;s_Frankia alni	0	0	1	0	0	0	1	0	0	0	0	0	1	0	1	0	0	0	0	0	0	0	0	0	0	0	0	0	0	0	0	0	0	0	0	0	0	0	0	0	0	0
d_Bacteria;p_Actinobacteria;c_Actinobacteria;o_Frankiales;f_Frankiaceae;g_Frankia;s_Frankia casuarinae	0	0	0	0	0	0	0	1	0	0	0	0	0	0	0	0	0	0	0	1	0	0	0	0	0	0	0	0	1	0	0	0	1	0	0	0	0	0	0	0	0	0
d_Bacteria;p_Actinobacteria;c_Actinobacteria;o_Frankiales;f_Frankiaceae;g_Frankia;s_Frankia inefficax	0	0	0	0	0	0	0	1	0	0	0	0	0	0	0	0	0	0	0	0	0	0	0	0	0	0	0	0	0	3	0	0	0	0	0	0	0	0	5	0	0	0
d_Bacteria;p_Actinobacteria;c_Actinobacteria;o_Frankiales;f_Frankiaceae;g_Frankia;s_Frankia sp. EAN1pec	0	0	0	0	0	0	0	0	0	0	0	0	0	1	0	0	0	0	0	0	0	0	0	0	0	0	0	0	0	0	0	0	1	0	0	0	0	0	0	0	0	0
d_Bacteria;p_Actinobacteria;c_Actinobacteria;o_Frankiales;f_Frankiaceae;g_Frankia;s_Frankia sp. QA3	0	0	1	0	0	0	0	0	0	0	0	0	0	0	0	2	0	0	0	0	0	0	0	0	0	0	0	0	0	0	0	0	0	0	0	0	0	1	0	0	0	0
d_Bacteria;p_Actinobacteria;c_Actinobacteria;o_Frankiales;f_Frankiaceae;g_Frankia;s_Frankia symbiont of Datisca glomerata	0	0	0	0	0	0	0	0	0	0	0	0	0	0	0	0	0	0	0	0	0	0	0	0	0	0	0	0	0	4	0	0	0	0	0	0	0	0	0	0	0	0
d_Bacteria;p_Actinobacteria;c_Actinobacteria;o_Frankiales;f_Frankiaceae;g_Jatrophihabitans	0	0	0	0	0	0	0	0	0	0	0	0	0	1	0	0	0	0	0	0	0	0	0	0	0	0	0	0	1	0	0	0	0	0	0	0	0	0	0	0	0	0
d_Bacteria;p_Actinobacteria;c_Actinobacteria;o_Frankiales;f_Frankiaceae;g_Jatrophihabitans;s_Jatrophihabitans sp. GAS493	0	0	0	0	0	0	0	0	0	0	0	0	0	1	0	0	0	0	0	0	0	0	0	0	0	0	0	0	1	0	0	0	0	0	0	0	0	0	0	0	0	0
d_Bacteria;p_Actinobacteria;c_Actinobacteria;o_Frankiales;s_Frankineae bacterium MT45	0	0	0	0	0	0	0	0	0	0	0	0	0	0	0	0	0	0	0	0	0	0	0	0	0	0	0	0	0	2	0	0	0	0	0	0	0	0	0	0	0	0
d_Bacteria;p_Actinobacteria;c_Actinobacteria;o_Geodermatophilales	0	0	0	0	0	0	0	0	0	0	0	0	0	0	0	0	0	0	0	0	0	0	0	0	1	0	1	0	0	3	0	1	0	0	0	0	0	1	3	0	1	0
d_Bacteria;p_Actinobacteria;c_Actinobacteria;o_Geodermatophilales;f_Geodermatophilaceae	0	0	0	0	0	0	0	0	0	0	0	0	0	0	0	0	0	0	0	0	0	0	0	0	1	0	1	0	0	3	0	1	0	0	0	0	0	1	3	0	1	0
d_Bacteria;p_Actinobacteria;c_Actinobacteria;o_Geodermatophilales;f_Geodermatophilaceae;g_Blastococcus	0	0	0	0	0	0	0	0	0	0	0	0	0	0	0	0	0	0	0	0	0	0	0	0	0	0	0	0	0	0	0	0	0	0	0	0	0	0	1	0	0	0
d_Bacteria;p_Actinobacteria;c_Actinobacteria;o_Geodermatophilales;f_Geodermatophilaceae;g_Blastococcus;s_Blastococcus saxobsidens	0	0	0	0	0	0	0	0	0	0	0	0	0	0	0	0	0	0	0	0	0	0	0	0	0	0	0	0	0	0	0	0	0	0	0	0	0	0	1	0	0	0
d_Bacteria;p_Actinobacteria;c_Actinobacteria;o_Geodermatophilales;f_Geodermatophilaceae;g_Geodermatophilus	0	0	0	0	0	0	0	0	0	0	0	0	0	0	0	0	0	0	0	0	0	0	0	0	0	0	0	0	0	1	0	1	0	0	0	0	0	0	1	0	0	0
d_Bacteria;p_Actinobacteria;c_Actinobacteria;o_Geodermatophilales;f_Geodermatophilaceae;g_Geodermatophilus;s_Geodermatophilus obscurus	0	0	0	0	0	0	0	0	0	0	0	0	0	0	0	0	0	0	0	0	0	0	0	0	0	0	0	0	0	1	0	1	0	0	0	0	0	0	1	0	0	0
d_Bacteria;p_Actinobacteria;c_Actinobacteria;o_Geodermatophilales;f_Geodermatophilaceae;g_Modestobacter	0	0	0	0	0	0	0	0	0	0	0	0	0	0	0	0	0	0	0	0	0	0	0	0	1	0	0	0	0	0	0	0	0	0	0	0	0	0	0	0	0	0
d_Bacteria;p_Actinobacteria;c_Actinobacteria;o_Geodermatophilales;f_Geodermatophilaceae;g_Modestobacter;s_Modestobacter marinus	0	0	0	0	0	0	0	0	0	0	0	0	0	0	0	0	0	0	0	0	0	0	0	0	1	0	0	0	0	0	0	0	0	0	0	0	0	0	0	0	0	0
d_Bacteria;p_Actinobacteria;c_Actinobacteria;o_Glycomycetales	1	0	0	0	0	0	1	0	0	0	0	0	0	0	0	0	0	0	0	1	0	0	0	2	0	0	0	1	0	0	0	0	0	0	0	0	0	1	2	3	1	0
d_Bacteria;p_Actinobacteria;c_Actinobacteria;o_Glycomycetales;f_Glycomycetaceae	1	0	0	0	0	0	1	0	0	0	0	0	0	0	0	0	0	0	0	1	0	0	0	2	0	0	0	1	0	0	0	0	0	0	0	0	0	1	2	3	1	0
d_Bacteria;p_Actinobacteria;c_Actinobacteria;o_Glycomycetales;f_Glycomycetaceae;g_Stackebrandtia	1	0	0	0	0	0	1	0	0	0	0	0	0	0	0	0	0	0	0	1	0	0	0	2	0	0	0	1	0	0	0	0	0	0	0	0	0	1	2	3	1	0
d_Bacteria;p_Actinobacteria;c_Actinobacteria;o_Glycomycetales;f_Glycomycetaceae;g_Stackebrandtia;s_Stackebrandtia nassauensis	1	0	0	0	0	0	1	0	0	0	0	0	0	0	0	0	0	0	0	1	0	0	0	2	0	0	0	1	0	0	0	0	0	0	0	0	0	1	2	3	1	0
d_Bacteria;p_Actinobacteria;c_Actinobacteria;o_Jiangellales	0	0	0	0	0	0	1	0	0	0	0	0	2	0	0	0	0	0	0	0	0	1	0	0	0	0	0	0	3	2	0	1	0	0	1	0	0	0	0	0	0	0
d_Bacteria;p_Actinobacteria;c_Actinobacteria;o_Jiangellales;f_Jiangellaceae	0	0	0	0	0	0	1	0	0	0	0	0	2	0	0	0	0	0	0	0	0	1	0	0	0	0	0	0	3	2	0	1	0	0	1	0	0	0	0	0	0	0
d_Bacteria;p_Actinobacteria;c_Actinobacteria;o_Jiangellales;f_Jiangellaceae;g_Jiangella	0	0	0	0	0	0	1	0	0	0	0	0	2	0	0	0	0	0	0	0	0	1	0	0	0	0	0	0	3	2	0	1	0	0	1	0	0	0	0	0	0	0
d_Bacteria;p_Actinobacteria;c_Actinobacteria;o_Jiangellales;f_Jiangellaceae;g_Jiangella;s_Jiangella alkaliphila	0	0	0	0	0	0	1	0	0	0	0	0	0	0	0	0	0	0	0	0	0	0	0	0	0	0	0	0	1	1	0	0	0	0	1	0	0	0	0	0	0	0
d_Bacteria;p_Actinobacteria;c_Actinobacteria;o_Jiangellales;f_Jiangellaceae;g_Jiangella;s_Jiangella sp. DSM 45060	0	0	0	0	0	0	0	0	0	0	0	0	2	0	0	0	0	0	0	0	0	0	0	0	0	0	0	0	0	1	0	1	0	0	0	0	0	0	0	0	0	0
d_Bacteria;p_Actinobacteria;c_Actinobacteria;o_Kineosporiales	0	0	0	1	0	0	1	0	0	0	0	0	0	0	0	0	0	0	0	0	0	0	0	0	0	0	0	0	0	0	0	0	0	0	0	0	0	0	2	0	0	0
d_Bacteria;p_Actinobacteria;c_Actinobacteria;o_Kineosporiales;f_Kineosporiaceae	0	0	0	1	0	0	1	0	0	0	0	0	0	0	0	0	0	0	0	0	0	0	0	0	0	0	0	0	0	0	0	0	0	0	0	0	0	0	2	0	0	0
d_Bacteria;p_Actinobacteria;c_Actinobacteria;o_Kineosporiales;f_Kineosporiaceae;g_Kineococcus	0	0	0	1	0	0	1	0	0	0	0	0	0	0	0	0	0	0	0	0	0	0	0	0	0	0	0	0	0	0	0	0	0	0	0	0	0	0	2	0	0	0
d_Bacteria;p_Actinobacteria;c_Actinobacteria;o_Kineosporiales;f_Kineosporiaceae;g_Kineococcus;s_Kineococcus radiotolerans	0	0	0	1	0	0	1	0	0	0	0	0	0	0	0	0	0	0	0	0	0	0	0	0	0	0	0	0	0	0	0	0	0	0	0	0	0	0	2	0	0	0
d_Bacteria;p_Actinobacteria;c_Actinobacteria;o_Micrococcales	1538	569	906	1936	477	1125	854	1576	1124	460	227	339	1838	234	529	2471	743	414	686	3456	195	409	158	1849	172	822	531	532	561	905	78	166	156	250	448	447	113	477	664	4875	3000	7215
d_Bacteria;p_Actinobacteria;c_Actinobacteria;o_Micrococcales;f_Beutenbergiaceae	1	1	0	1	0	0	0	0	0	0	0	0	1	0	0	0	0	0	0	0	0	0	0	0	0	0	0	1	1	0	0	0	0	0	0	0	0	2	3	2	1	0
d_Bacteria;p_Actinobacteria;c_Actinobacteria;o_Micrococcales;f_Beutenbergiaceae;g_Beutenbergia	1	0	0	0	0	0	0	0	0	0	0	0	1	0	0	0	0	0	0	0	0	0	0	0	0	0	0	1	1	0	0	0	0	0	0	0	0	1	1	0	0	0
d_Bacteria;p_Actinobacteria;c_Actinobacteria;o_Micrococcales;f_Beutenbergiaceae;g_Beutenbergia;s_Beutenbergia cavernae	1	0	0	0	0	0	0	0	0	0	0	0	1	0	0	0	0	0	0	0	0	0	0	0	0	0	0	1	1	0	0	0	0	0	0	0	0	1	1	0	0	0
d_Bacteria;p_Actinobacteria;c_Actinobacteria;o_Micrococcales;f_Beutenbergiaceae;g_Miniimonas	0	1	0	1	0	0	0	0	0	0	0	0	0	0	0	0	0	0	0	0	0	0	0	0	0	0	0	0	0	0	0	0	0	0	0	0	0	1	2	2	1	0
d_Bacteria;p_Actinobacteria;c_Actinobacteria;o_Micrococcales;f_Beutenbergiaceae;g_Miniimonas;s_Miniimonas sp. S16	0	1	0	1	0	0	0	0	0	0	0	0	0	0	0	0	0	0	0	0	0	0	0	0	0	0	0	0	0	0	0	0	0	0	0	0	0	1	2	2	1	0
d_Bacteria;p_Actinobacteria;c_Actinobacteria;o_Micrococcales;f_Bogoriellaceae	0	0	0	0	0	0	0	0	0	0	0	0	1	0	0	0	0	0	0	0	0	0	0	0	0	1	1	0	0	18	0	0	0	0	0	0	0	0	9	0	0	0
d_Bacteria;p_Actinobacteria;c_Actinobacteria;o_Micrococcales;f_Bogoriellaceae;g_Georgenia	0	0	0	0	0	0	0	0	0	0	0	0	1	0	0	0	0	0	0	0	0	0	0	0	0	1	1	0	0	18	0	0	0	0	0	0	0	0	9	0	0	0
d_Bacteria;p_Actinobacteria;c_Actinobacteria;o_Micrococcales;f_Bogoriellaceae;g_Georgenia;s_Georgenia sp. ZLJ0423	0	0	0	0	0	0	0	0	0	0	0	0	1	0	0	0	0	0	0	0	0	0	0	0	0	1	1	0	0	18	0	0	0	0	0	0	0	0	9	0	0	0
d_Bacteria;p_Actinobacteria;c_Actinobacteria;o_Micrococcales;f_Brevibacteriaceae	0	1	0	2	1	6	2	0	1	0	3	0	37	1	0	15	0	0	1	14	0	0	0	195	0	2	0	0	0	0	1	49	0	0	1	0	0	2	1	4	1	0
d_Bacteria;p_Actinobacteria;c_Actinobacteria;o_Micrococcales;f_Brevibacteriaceae;g_Brevibacterium	0	1	0	2	1	6	2	0	1	0	3	0	37	1	0	15	0	0	1	14	0	0	0	195	0	2	0	0	0	0	1	49	0	0	1	0	0	2	1	4	1	0
d_Bacteria;p_Actinobacteria;c_Actinobacteria;o_Micrococcales;f_Brevibacteriaceae;g_Brevibacterium;s_Brevibacterium aurantiacum	0	0	0	1	0	1	2	0	0	0	1	0	0	0	0	0	0	0	1	0	0	0	0	181	0	0	0	0	0	0	0	0	0	0	0	0	0	0	0	1	1	0
d_Bacteria;p_Actinobacteria;c_Actinobacteria;o_Micrococcales;f_Brevibacteriaceae;g_Brevibacterium;s_Brevibacterium linens	0	0	0	0	0	5	0	0	0	0	2	0	1	0	0	15	0	0	0	12	0	0	0	0	0	0	0	0	0	0	1	49	0	0	1	0	0	2	0	0	0	0
d_Bacteria;p_Actinobacteria;c_Actinobacteria;o_Micrococcales;f_Brevibacteriaceae;g_Brevibacterium;s_Brevibacterium sandarakinum	0	1	0	1	1	0	0	0	0	0	0	0	1	0	0	0	0	0	0	1	0	0	0	8	0	0	0	0	0	0	0	0	0	0	0	0	0	0	1	3	0	0
d_Bacteria;p_Actinobacteria;c_Actinobacteria;o_Micrococcales;f_Brevibacteriaceae;g_Brevibacterium;s_Brevibacterium siliguriense	0	0	0	0	0	0	0	0	1	0	0	0	0	1	0	0	0	0	0	0	0	0	0	0	0	0	0	0	0	0	0	0	0	0	0	0	0	0	0	0	0	0
d_Bacteria;p_Actinobacteria;c_Actinobacteria;o_Micrococcales;f_Cellulomonadaceae	2	0	123	10	0	1	32	0	1	13	0	0	4	2	58	3	0	0	0	5	0	2	2	25	0	1	0	2	1	14	0	1	2	1	4	0	0	1	3	1	1	2
d_Bacteria;p_Actinobacteria;c_Actinobacteria;o_Micrococcales;f_Cellulomonadaceae;g_Cellulomonas	2	0	123	10	0	1	32	0	1	13	0	0	2	2	58	3	0	0	0	4	0	2	1	25	0	1	0	1	1	14	0	1	1	0	4	0	0	1	3	1	1	2
d_Bacteria;p_Actinobacteria;c_Actinobacteria;o_Micrococcales;f_Cellulomonadaceae;g_Cellulomonas;s_Cellulomonas fimi	1	0	65	2	0	0	0	0	1	0	0	0	0	0	40	1	0	0	0	0	0	1	1	0	0	0	0	0	0	6	0	1	1	0	2	0	0	1	0	0	0	0
d_Bacteria;p_Actinobacteria;c_Actinobacteria;o_Micrococcales;f_Cellulomonadaceae;g_Cellulomonas;s_Cellulomonas flavigena	1	0	0	0	0	0	0	0	0	1	0	0	0	1	0	2	0	0	0	0	0	0	0	0	0	1	0	0	0	3	0	0	0	0	0	0	0	0	3	1	1	0
d_Bacteria;p_Actinobacteria;c_Actinobacteria;o_Micrococcales;f_Cellulomonadaceae;g_Cellulomonas;s_Cellulomonas gilvus	0	0	0	5	0	0	32	0	0	11	0	0	1	0	0	0	0	0	0	0	0	1	0	25	0	0	0	0	0	0	0	0	0	0	2	0	0	0	0	0	0	0
d_Bacteria;p_Actinobacteria;c_Actinobacteria;o_Micrococcales;f_Cellulomonadaceae;g_Cellulomonas;s_Cellulomonas sp. PSBB021	0	0	0	1	0	0	0	0	0	0	0	0	0	0	0	0	0	0	0	1	0	0	0	0	0	0	0	1	0	0	0	0	0	0	0	0	0	0	0	0	0	0
d_Bacteria;p_Actinobacteria;c_Actinobacteria;o_Micrococcales;f_Cellulomonadaceae;g_Paraoerskovia	0	0	0	0	0	0	0	0	0	0	0	0	2	0	0	0	0	0	0	1	0	0	0	0	0	0	0	0	0	0	0	0	1	1	0	0	0	0	0	0	0	0
d_Bacteria;p_Actinobacteria;c_Actinobacteria;o_Micrococcales;f_Cellulomonadaceae;g_Paraoerskovia;s_Paraoerskovia marina	0	0	0	0	0	0	0	0	0	0	0	0	2	0	0	0	0	0	0	1	0	0	0	0	0	0	0	0	0	0	0	0	1	1	0	0	0	0	0	0	0	0
d_Bacteria;p_Actinobacteria;c_Actinobacteria;o_Micrococcales;f_Dermabacteraceae	0	0	1	2	0	2	6	0	2	1	0	2	144	0	0	2	1	0	1	2	1	1	0	17	0	129	0	0	85	37	0	1	0	25	4	7	0	154	12	7	5	0
d_Bacteria;p_Actinobacteria;c_Actinobacteria;o_Micrococcales;f_Dermabacteraceae;g_Brachybacterium	0	0	1	1	0	2	6	0	2	1	0	2	143	0	0	2	1	0	1	2	1	0	0	11	0	128	0	0	82	37	0	1	0	25	3	3	0	125	12	7	5	0
d_Bacteria;p_Actinobacteria;c_Actinobacteria;o_Micrococcales;f_Dermabacteraceae;g_Brachybacterium;s_Brachybacterium faecium	0	0	0	0	0	1	0	0	0	0	0	0	96	0	0	0	0	0	0	0	0	0	0	1	0	127	0	0	70	3	0	0	0	25	3	1	0	0	0	1	0	0
d_Bacteria;p_Actinobacteria;c_Actinobacteria;o_Micrococcales;f_Dermabacteraceae;g_Brachybacterium;s_Brachybacterium ginsengisoli	0	0	0	0	0	0	0	0	0	0	0	0	1	0	0	0	0	0	0	0	0	0	0	0	0	0	0	0	0	4	0	0	0	0	0	1	0	1	2	0	0	0
d_Bacteria;p_Actinobacteria;c_Actinobacteria;o_Micrococcales;f_Dermabacteraceae;g_Brachybacterium;s_Brachybacterium saurashtrense	0	0	0	0	0	1	0	0	1	1	0	0	0	0	0	0	0	0	1	0	0	0	0	0	0	0	0	0	0	26	0	0	0	0	0	0	0	1	9	5	0	0
d_Bacteria;p_Actinobacteria;c_Actinobacteria;o_Micrococcales;f_Dermabacteraceae;g_Brachybacterium;s_Brachybacterium sp. P6-10-X1	0	0	0	0	0	0	1	0	0	0	0	2	1	0	0	2	0	0	0	0	1	0	0	2	0	0	0	0	0	0	0	0	0	0	0	0	0	1	1	0	2	0
d_Bacteria;p_Actinobacteria;c_Actinobacteria;o_Micrococcales;f_Dermabacteraceae;g_Brachybacterium;s_Brachybacterium sp. VM2412	0	0	0	1	0	0	4	0	0	0	0	0	2	0	0	0	0	0	0	0	0	0	0	2	0	0	0	0	1	0	0	0	0	0	0	0	0	0	0	0	0	0
d_Bacteria;p_Actinobacteria;c_Actinobacteria;o_Micrococcales;f_Dermabacteraceae;g_Brachybacterium;s_Brachybacterium sp. VR2415	0	0	0	0	0	0	0	0	0	0	0	0	0	0	0	0	0	0	0	0	0	0	0	0	0	0	0	0	0	0	0	0	0	0	0	0	0	0	0	1	0	0
d_Bacteria;p_Actinobacteria;c_Actinobacteria;o_Micrococcales;f_Dermabacteraceae;g_Dermabacter	0	0	0	1	0	0	0	0	0	0	0	0	1	0	0	0	0	0	0	0	0	1	0	6	0	0	0	0	1	0	0	0	0	0	0	3	0	1	0	0	0	0
d_Bacteria;p_Actinobacteria;c_Actinobacteria;o_Micrococcales;f_Dermabacteraceae;g_Dermabacter;s_Dermabacter vaginalis	0	0	0	1	0	0	0	0	0	0	0	0	1	0	0	0	0	0	0	0	0	1	0	6	0	0	0	0	1	0	0	0	0	0	0	3	0	1	0	0	0	0
d_Bacteria;p_Actinobacteria;c_Actinobacteria;o_Micrococcales;f_Dermabacteraceae;g_Devriesea	0	0	0	0	0	0	0	0	0	0	0	0	0	0	0	0	0	0	0	0	0	0	0	0	0	0	0	0	0	0	0	0	0	0	0	1	0	0	0	0	0	0
d_Bacteria;p_Actinobacteria;c_Actinobacteria;o_Micrococcales;f_Dermabacteraceae;g_Devriesea;s_Devriesea agamarum	0	0	0	0	0	0	0	0	0	0	0	0	0	0	0	0	0	0	0	0	0	0	0	0	0	0	0	0	0	0	0	0	0	0	0	1	0	0	0	0	0	0
d_Bacteria;p_Actinobacteria;c_Actinobacteria;o_Micrococcales;f_Dermacoccaceae	0	2	1	38	1	0	0	0	11	0	0	0	0	0	0	2	0	1	1	8	0	0	0	0	0	4	2	2	0	1	0	1	11	1	0	0	0	1	0	1	1	0
d_Bacteria;p_Actinobacteria;c_Actinobacteria;o_Micrococcales;f_Dermacoccaceae;g_Dermacoccus	0	0	1	1	0	0	0	0	1	0	0	0	0	0	0	2	0	0	1	4	0	0	0	0	0	2	0	0	0	1	0	0	1	1	0	0	0	0	0	0	0	0
d_Bacteria;p_Actinobacteria;c_Actinobacteria;o_Micrococcales;f_Dermacoccaceae;g_Dermacoccus;s_Dermacoccus nishinomiyaensis	0	0	1	1	0	0	0	0	1	0	0	0	0	0	0	2	0	0	1	4	0	0	0	0	0	2	0	0	0	1	0	0	1	1	0	0	0	0	0	0	0	0
d_Bacteria;p_Actinobacteria;c_Actinobacteria;o_Micrococcales;f_Dermacoccaceae;g_Kytococcus	0	2	0	2	0	0	0	0	7	0	0	0	0	0	0	0	0	1	0	4	0	0	0	0	0	2	2	2	0	0	0	1	0	0	0	0	0	0	0	1	1	0
d_Bacteria;p_Actinobacteria;c_Actinobacteria;o_Micrococcales;f_Dermacoccaceae;g_Kytococcus;s_Kytococcus sedentarius	0	2	0	2	0	0	0	0	7	0	0	0	0	0	0	0	0	1	0	4	0	0	0	0	0	2	2	2	0	0	0	1	0	0	0	0	0	0	0	1	1	0
d_Bacteria;p_Actinobacteria;c_Actinobacteria;o_Micrococcales;f_Dermacoccaceae;g_Luteipulveratus	0	0	0	35	1	0	0	0	3	0	0	0	0	0	0	0	0	0	0	0	0	0	0	0	0	0	0	0	0	0	0	0	10	0	0	0	0	1	0	0	0	0
d_Bacteria;p_Actinobacteria;c_Actinobacteria;o_Micrococcales;f_Dermacoccaceae;g_Luteipulveratus;s_Luteipulveratus mongoliensis	0	0	0	35	1	0	0	0	3	0	0	0	0	0	0	0	0	0	0	0	0	0	0	0	0	0	0	0	0	0	0	0	10	0	0	0	0	1	0	0	0	0
d_Bacteria;p_Actinobacteria;c_Actinobacteria;o_Micrococcales;f_Dermatophilaceae	0	3	0	6	0	1	0	7	0	0	0	10	0	20	0	1	0	2	7	1	19	0	0	0	0	2	4	25	1	7	0	0	4	32	3	97	0	1	4	4	0	0
d_Bacteria;p_Actinobacteria;c_Actinobacteria;o_Micrococcales;f_Dermatophilaceae;g_Austwickia	0	3	0	6	0	1	0	7	0	0	0	10	0	20	0	0	0	2	7	0	19	0	0	0	0	2	4	25	1	7	0	0	4	32	3	97	0	1	4	3	0	0
d_Bacteria;p_Actinobacteria;c_Actinobacteria;o_Micrococcales;f_Dermatophilaceae;g_Austwickia;s_Austwickia chelonae	0	3	0	6	0	1	0	7	0	0	0	10	0	20	0	0	0	2	7	0	19	0	0	0	0	2	4	25	1	7	0	0	4	32	3	97	0	1	4	3	0	0
d_Bacteria;p_Actinobacteria;c_Actinobacteria;o_Micrococcales;f_Dermatophilaceae;g_Dermatophilus	0	0	0	0	0	0	0	0	0	0	0	0	0	0	0	0	0	0	0	1	0	0	0	0	0	0	0	0	0	0	0	0	0	0	0	0	0	0	0	1	0	0
d_Bacteria;p_Actinobacteria;c_Actinobacteria;o_Micrococcales;f_Dermatophilaceae;g_Dermatophilus;s_Dermatophilus congolensis	0	0	0	0	0	0	0	0	0	0	0	0	0	0	0	0	0	0	0	1	0	0	0	0	0	0	0	0	0	0	0	0	0	0	0	0	0	0	0	1	0	0
d_Bacteria;p_Actinobacteria;c_Actinobacteria;o_Micrococcales;f_Intrasporangiaceae	0	21	119	4	0	5	2	0	2	0	1	5	0	3	59	0	1	4	0	0	5	0	2	2	0	2	13	1	3	40	0	4	1	3	2	5	0	1	14	18	5	1
d_Bacteria;p_Actinobacteria;c_Actinobacteria;o_Micrococcales;f_Intrasporangiaceae;g_Arsenicicoccus	0	0	0	1	0	0	2	0	1	0	0	0	0	0	0	0	0	0	0	0	1	0	0	2	0	0	0	0	0	1	0	0	0	0	1	1	0	1	0	0	0	0
d_Bacteria;p_Actinobacteria;c_Actinobacteria;o_Micrococcales;f_Intrasporangiaceae;g_Arsenicicoccus;s_Arsenicicoccus sp. oral taxon 190	0	0	0	1	0	0	2	0	1	0	0	0	0	0	0	0	0	0	0	0	1	0	0	2	0	0	0	0	0	1	0	0	0	0	1	1	0	1	0	0	0	0
d_Bacteria;p_Actinobacteria;c_Actinobacteria;o_Micrococcales;f_Intrasporangiaceae;g_Intrasporangium	0	0	0	1	0	0	0	0	0	0	0	0	0	0	0	0	0	0	0	0	0	0	0	0	0	0	0	0	1	0	0	0	1	0	0	0	0	0	1	0	3	0
d_Bacteria;p_Actinobacteria;c_Actinobacteria;o_Micrococcales;f_Intrasporangiaceae;g_Intrasporangium;s_Intrasporangium calvum	0	0	0	1	0	0	0	0	0	0	0	0	0	0	0	0	0	0	0	0	0	0	0	0	0	0	0	0	1	0	0	0	1	0	0	0	0	0	1	0	3	0
d_Bacteria;p_Actinobacteria;c_Actinobacteria;o_Micrococcales;f_Intrasporangiaceae;g_Janibacter	0	1	0	1	0	3	0	0	1	0	1	2	0	0	0	0	1	1	0	0	0	0	0	0	0	0	0	0	1	1	0	0	0	3	0	4	0	0	0	3	0	1
d_Bacteria;p_Actinobacteria;c_Actinobacteria;o_Micrococcales;f_Intrasporangiaceae;g_Janibacter;s_Janibacter indicus	0	1	0	1	0	3	0	0	1	0	1	2	0	0	0	0	1	1	0	0	0	0	0	0	0	0	0	0	1	1	0	0	0	3	0	4	0	0	0	3	0	1
d_Bacteria;p_Actinobacteria;c_Actinobacteria;o_Micrococcales;f_Intrasporangiaceae;g_Ornithinimicrobium	0	0	0	0	0	0	0	0	0	0	0	0	0	0	0	0	0	0	0	0	0	0	1	0	0	0	0	0	0	8	0	0	0	0	0	0	0	0	0	0	0	0
d_Bacteria;p_Actinobacteria;c_Actinobacteria;o_Micrococcales;f_Intrasporangiaceae;g_Ornithinimicrobium;s_Ornithinimicrobium sp. AMA3305	0	0	0	0	0	0	0	0	0	0	0	0	0	0	0	0	0	0	0	0	0	0	1	0	0	0	0	0	0	8	0	0	0	0	0	0	0	0	0	0	0	0
d_Bacteria;p_Actinobacteria;c_Actinobacteria;o_Micrococcales;f_Intrasporangiaceae;g_Phycicoccus	0	20	0	0	0	0	0	0	0	0	0	2	0	3	0	0	0	3	0	0	4	0	0	0	0	0	13	0	0	2	0	1	0	0	0	0	0	0	1	0	0	0
d_Bacteria;p_Actinobacteria;c_Actinobacteria;o_Micrococcales;f_Intrasporangiaceae;g_Phycicoccus;s_Phycicoccus dokdonensis	0	20	0	0	0	0	0	0	0	0	0	2	0	3	0	0	0	3	0	0	4	0	0	0	0	0	13	0	0	2	0	1	0	0	0	0	0	0	1	0	0	0
d_Bacteria;p_Actinobacteria;c_Actinobacteria;o_Micrococcales;f_Intrasporangiaceae;g_Serinicoccus	0	0	119	0	0	2	0	0	0	0	0	1	0	0	59	0	0	0	0	0	0	0	1	0	0	2	0	1	1	28	0	3	0	0	0	0	0	0	12	15	1	0
d_Bacteria;p_Actinobacteria;c_Actinobacteria;o_Micrococcales;f_Intrasporangiaceae;g_Serinicoccus;s_Serinicoccus sp. JLT9	0	0	119	0	0	2	0	0	0	0	0	1	0	0	59	0	0	0	0	0	0	0	1	0	0	2	0	1	1	28	0	3	0	0	0	0	0	0	12	15	1	0
d_Bacteria;p_Actinobacteria;c_Actinobacteria;o_Micrococcales;f_Jonesiaceae	0	0	0	0	0	0	0	0	0	0	0	0	0	0	0	0	0	0	0	0	0	0	0	0	0	0	0	0	0	0	0	0	0	0	0	0	0	0	0	0	0	0
d_Bacteria;p_Actinobacteria;c_Actinobacteria;o_Micrococcales;f_Jonesiaceae;g_Jonesia	0	0	0	0	0	0	0	0	0	0	0	0	0	0	0	0	0	0	0	0	0	0	0	0	0	0	0	0	0	0	0	0	0	0	0	0	0	0	0	0	0	0
d_Bacteria;p_Actinobacteria;c_Actinobacteria;o_Micrococcales;f_Jonesiaceae;g_Jonesia;s_Jonesia denitrificans	0	0	0	0	0	0	0	0	0	0	0	0	0	0	0	0	0	0	0	0	0	0	0	0	0	0	0	0	0	0	0	0	0	0	0	0	0	0	0	0	0	0
d_Bacteria;p_Actinobacteria;c_Actinobacteria;o_Micrococcales;f_Microbacteriaceae	160	93	88	928	252	127	242	78	462	224	50	30	130	52	100	76	186	179	68	106	36	67	88	755	58	89	126	169	148	184	26	34	29	46	83	43	23	38	125	229	83	57
d_Bacteria;p_Actinobacteria;c_Actinobacteria;o_Micrococcales;f_Microbacteriaceae;g_Agrococcus	0	0	0	0	0	1	0	0	0	0	0	0	0	0	0	1	0	0	0	0	0	0	0	0	0	0	0	0	1	2	0	0	0	0	1	0	0	0	0	2	0	0
d_Bacteria;p_Actinobacteria;c_Actinobacteria;o_Micrococcales;f_Microbacteriaceae;g_Agrococcus;s_Agrococcus carbonis	0	0	0	0	0	1	0	0	0	0	0	0	0	0	0	1	0	0	0	0	0	0	0	0	0	0	0	0	1	2	0	0	0	0	0	0	0	0	0	0	0	0
d_Bacteria;p_Actinobacteria;c_Actinobacteria;o_Micrococcales;f_Microbacteriaceae;g_Agrococcus;s_Agrococcus jejuensis	0	0	0	0	0	0	0	0	0	0	0	0	0	0	0	0	0	0	0	0	0	0	0	0	0	0	0	0	0	0	0	0	0	0	0	0	0	0	0	2	0	0
d_Bacteria;p_Actinobacteria;c_Actinobacteria;o_Micrococcales;f_Microbacteriaceae;g_Agromyces	0	0	0	8	2	0	0	0	1	2	1	0	0	0	0	0	1	1	1	0	0	0	0	4	0	2	1	1	2	0	0	0	0	1	0	0	1	3	0	1	0	0
d_Bacteria;p_Actinobacteria;c_Actinobacteria;o_Micrococcales;f_Microbacteriaceae;g_Agromyces;s_Agromyces aureus	0	0	0	0	1	0	0	0	0	0	1	0	0	0	0	0	0	0	0	0	0	0	0	0	0	0	0	0	1	0	0	0	0	0	0	0	0	3	0	1	0	0
d_Bacteria;p_Actinobacteria;c_Actinobacteria;o_Micrococcales;f_Microbacteriaceae;g_Agromyces;s_Agromyces flavus	0	0	0	2	0	0	0	0	0	0	0	0	0	0	0	0	0	0	0	0	0	0	0	2	0	0	0	0	0	0	0	0	0	0	0	0	0	0	0	0	0	0
d_Bacteria;p_Actinobacteria;c_Actinobacteria;o_Micrococcales;f_Microbacteriaceae;g_Agromyces;s_Agromyces sp. 30A	0	0	0	3	1	0	0	0	0	0	0	0	0	0	0	0	1	1	0	0	0	0	0	2	0	2	1	1	0	0	0	0	0	1	0	0	0	0	0	0	0	0
d_Bacteria;p_Actinobacteria;c_Actinobacteria;o_Micrococcales;f_Microbacteriaceae;g_Aurantimicrobium	0	8	0	48	0	0	0	1	6	0	0	0	0	0	0	0	0	6	2	0	0	0	0	0	0	1	9	31	0	0	0	1	6	0	1	0	0	2	0	2	0	0
d_Bacteria;p_Actinobacteria;c_Actinobacteria;o_Micrococcales;f_Microbacteriaceae;g_Aurantimicrobium;s_Aurantimicrobium minutum	0	0	0	0	0	0	0	0	0	0	0	0	0	0	0	0	0	0	0	0	0	0	0	0	0	0	0	0	0	0	0	0	0	0	0	0	0	0	0	0	0	0
d_Bacteria;p_Actinobacteria;c_Actinobacteria;o_Micrococcales;f_Microbacteriaceae;g_Aurantimicrobium;s_Aurantimicrobium sp. MWH-Mo1	0	0	0	0	0	0	0	0	0	0	0	0	0	0	0	0	0	0	0	0	0	0	0	0	0	0	0	0	0	0	0	0	0	0	0	0	0	1	0	0	0	0
d_Bacteria;p_Actinobacteria;c_Actinobacteria;o_Micrococcales;f_Microbacteriaceae;g_Aurantimicrobium;s_Aurantimicrobium sp. MWH-Uga1	0	0	0	0	0	0	0	0	0	0	0	0	0	0	0	0	0	0	0	0	0	0	0	0	0	0	0	0	0	0	0	0	0	0	0	0	0	0	0	0	0	0
d_Bacteria;p_Actinobacteria;c_Actinobacteria;o_Micrococcales;f_Microbacteriaceae;g_Candidatus Aquiluna	0	0	0	0	0	0	0	30	0	0	0	0	0	0	0	0	0	0	11	1	0	0	0	0	0	0	0	47	0	0	0	0	0	0	0	0	0	0	0	7	0	0
d_Bacteria;p_Actinobacteria;c_Actinobacteria;o_Micrococcales;f_Microbacteriaceae;g_Candidatus Aquiluna;s_Candidatus Aquiluna sp. UB-MaderosW2red	0	0	0	0	0	0	0	30	0	0	0	0	0	0	0	0	0	0	11	1	0	0	0	0	0	0	0	47	0	0	0	0	0	0	0	0	0	0	0	7	0	0
d_Bacteria;p_Actinobacteria;c_Actinobacteria;o_Micrococcales;f_Microbacteriaceae;g_Clavibacter	1	3	0	3	1	0	0	2	5	0	0	1	0	1	0	0	0	1	0	1	0	0	0	1	0	1	1	0	5	2	0	0	0	0	1	0	0	0	1	2	0	0
d_Bacteria;p_Actinobacteria;c_Actinobacteria;o_Micrococcales;f_Microbacteriaceae;g_Clavibacter;s_Clavibacter michiganensis	1	3	0	3	1	0	0	2	5	0	0	1	0	1	0	0	0	1	0	1	0	0	0	1	0	1	1	0	5	2	0	0	0	0	1	0	0	0	1	2	0	0
d_Bacteria;p_Actinobacteria;c_Actinobacteria;o_Micrococcales;f_Microbacteriaceae;g_Cnuibacter	0	0	0	0	0	0	0	0	1	0	0	0	1	0	0	0	0	0	0	0	0	0	0	0	0	0	0	0	0	0	0	0	1	0	0	0	0	0	1	0	0	0
d_Bacteria;p_Actinobacteria;c_Actinobacteria;o_Micrococcales;f_Microbacteriaceae;g_Cnuibacter;s_Cnuibacter physcomitrellae	0	0	0	0	0	0	0	0	1	0	0	0	1	0	0	0	0	0	0	0	0	0	0	0	0	0	0	0	0	0	0	0	1	0	0	0	0	0	1	0	0	0
d_Bacteria;p_Actinobacteria;c_Actinobacteria;o_Micrococcales;f_Microbacteriaceae;g_Cryobacterium	0	2	0	4	0	2	0	0	2	1	1	0	0	0	0	1	1	1	1	3	1	0	3	3	0	4	1	1	4	31	3	5	0	1	47	0	0	4	36	36	3	1
d_Bacteria;p_Actinobacteria;c_Actinobacteria;o_Micrococcales;f_Microbacteriaceae;g_Cryobacterium;s_Cryobacterium arcticum	0	0	0	1	0	2	0	0	0	0	1	0	0	0	0	0	0	0	0	1	0	0	2	1	0	2	0	0	2	23	0	1	0	1	47	0	0	3	10	36	1	0
d_Bacteria;p_Actinobacteria;c_Actinobacteria;o_Micrococcales;f_Microbacteriaceae;g_Cryobacterium;s_Cryobacterium sp. GCJ02	0	1	0	0	0	0	0	0	0	0	0	0	0	0	0	0	0	0	0	0	0	0	0	0	0	0	0	0	0	0	0	1	0	0	0	0	0	0	0	0	0	0
d_Bacteria;p_Actinobacteria;c_Actinobacteria;o_Micrococcales;f_Microbacteriaceae;g_Cryobacterium;s_Cryobacterium sp. LW097	0	0	0	0	0	0	0	0	0	1	0	0	0	0	0	0	0	0	1	1	0	0	0	0	0	1	0	0	0	8	0	0	0	0	0	0	0	0	7	0	1	0
d_Bacteria;p_Actinobacteria;c_Actinobacteria;o_Micrococcales;f_Microbacteriaceae;g_Curtobacterium	6	0	2	26	6	7	2	3	12	6	0	1	1	4	1	3	5	3	3	5	0	3	3	2	1	2	1	2	4	1	1	0	0	1	0	1	1	0	1	1	1	1
d_Bacteria;p_Actinobacteria;c_Actinobacteria;o_Micrococcales;f_Microbacteriaceae;g_Curtobacterium;s_Curtobacterium pusillum	1	0	0	2	1	0	0	0	1	0	0	0	1	0	0	1	1	0	0	0	0	0	0	0	0	0	1	0	0	1	1	0	0	1	0	1	0	0	1	1	1	0
d_Bacteria;p_Actinobacteria;c_Actinobacteria;o_Micrococcales;f_Microbacteriaceae;g_Curtobacterium;s_Curtobacterium sp. BH-2-1-1	5	0	2	15	4	6	2	0	8	6	0	0	0	1	1	1	4	3	3	2	0	1	3	1	1	1	0	1	3	0	0	0	0	0	0	0	0	0	0	0	0	1
d_Bacteria;p_Actinobacteria;c_Actinobacteria;o_Micrococcales;f_Microbacteriaceae;g_Curtobacterium;s_Curtobacterium sp. MR_MD2014	0	0	0	2	1	0	0	1	0	0	0	1	0	0	0	0	0	0	0	2	0	2	0	1	0	1	0	1	0	0	0	0	0	0	0	0	1	0	0	0	0	0
d_Bacteria;p_Actinobacteria;c_Actinobacteria;o_Micrococcales;f_Microbacteriaceae;g_Frondihabitans	0	0	0	0	1	0	0	2	2	0	0	1	0	0	0	0	0	1	0	1	0	1	0	0	1	0	0	0	0	1	0	0	1	1	0	0	0	1	0	1	1	2
d_Bacteria;p_Actinobacteria;c_Actinobacteria;o_Micrococcales;f_Microbacteriaceae;g_Frondihabitans;s_Frondihabitans sp. 762G35	0	0	0	0	1	0	0	0	1	0	0	0	0	0	0	0	0	0	0	0	0	1	0	0	1	0	0	0	0	1	0	0	0	0	0	0	0	1	0	0	0	0
d_Bacteria;p_Actinobacteria;c_Actinobacteria;o_Micrococcales;f_Microbacteriaceae;g_Frondihabitans;s_Frondihabitans sp. PAMC 28766	0	0	0	0	0	0	0	2	0	0	0	1	0	0	0	0	0	1	0	1	0	0	0	0	0	0	0	0	0	0	0	0	1	1	0	0	0	0	0	1	1	2
d_Bacteria;p_Actinobacteria;c_Actinobacteria;o_Micrococcales;f_Microbacteriaceae;g_Gryllotalpicola	0	0	0	3	0	0	0	0	1	0	0	0	0	0	0	0	1	0	0	0	0	0	1	0	0	1	0	1	0	1	0	0	0	1	0	0	0	0	0	1	0	0
d_Bacteria;p_Actinobacteria;c_Actinobacteria;o_Micrococcales;f_Microbacteriaceae;g_Gryllotalpicola;s_Gryllotalpicola sp. 2DFW10M-5	0	0	0	3	0	0	0	0	1	0	0	0	0	0	0	0	1	0	0	0	0	0	1	0	0	1	0	1	0	1	0	0	0	1	0	0	0	0	0	1	0	0
d_Bacteria;p_Actinobacteria;c_Actinobacteria;o_Micrococcales;f_Microbacteriaceae;g_Humibacter	0	0	0	0	0	0	0	0	0	0	0	0	0	0	0	0	0	0	0	0	0	0	0	0	0	0	0	0	0	0	0	0	0	0	0	0	0	0	1	0	0	0
d_Bacteria;p_Actinobacteria;c_Actinobacteria;o_Micrococcales;f_Microbacteriaceae;g_Humibacter;s_Humibacter sp. BT305	0	0	0	0	0	0	0	0	0	0	0	0	0	0	0	0	0	0	0	0	0	0	0	0	0	0	0	0	0	0	0	0	0	0	0	0	0	0	1	0	0	0
d_Bacteria;p_Actinobacteria;c_Actinobacteria;o_Micrococcales;f_Microbacteriaceae;g_Leifsonia	63	29	32	360	105	45	161	6	171	118	17	10	22	20	44	22	72	79	21	32	13	26	45	536	26	32	52	29	55	24	7	2	7	25	15	23	14	5	13	24	37	23
d_Bacteria;p_Actinobacteria;c_Actinobacteria;o_Micrococcales;f_Microbacteriaceae;g_Leifsonia;s_Leifsonia sp. 21MFCrub1.1	8	1	2	38	7	5	5	0	16	6	0	1	4	1	3	1	5	9	0	3	3	1	2	11	2	6	4	3	6	2	2	0	0	1	2	2	2	0	4	4	9	1
d_Bacteria;p_Actinobacteria;c_Actinobacteria;o_Micrococcales;f_Microbacteriaceae;g_Leifsonia;s_Leifsonia xyli	19	17	13	108	35	10	145	4	76	76	4	5	6	4	14	10	32	30	11	12	3	13	12	464	7	9	21	8	13	10	2	0	2	8	2	9	7	2	5	9	12	10
d_Bacteria;p_Actinobacteria;c_Actinobacteria;o_Micrococcales;f_Microbacteriaceae;g_Lysinimonas	0	1	0	0	1	0	0	0	1	1	0	0	0	0	1	0	0	0	0	0	0	0	0	0	0	0	0	0	0	2	0	0	0	0	0	0	0	0	0	0	0	0
d_Bacteria;p_Actinobacteria;c_Actinobacteria;o_Micrococcales;f_Microbacteriaceae;g_Lysinimonas;s_Lysinimonas sp. 2DFWR-13	0	1	0	0	1	0	0	0	1	1	0	0	0	0	1	0	0	0	0	0	0	0	0	0	0	0	0	0	0	2	0	0	0	0	0	0	0	0	0	0	0	0
d_Bacteria;p_Actinobacteria;c_Actinobacteria;o_Micrococcales;f_Microbacteriaceae;g_Microbacterium	31	17	13	100	32	16	20	6	77	21	9	4	8	8	18	12	24	30	9	22	8	6	7	27	8	11	22	9	13	70	4	16	3	1	4	2	2	5	21	93	6	3
d_Bacteria;p_Actinobacteria;c_Actinobacteria;o_Micrococcales;f_Microbacteriaceae;g_Microbacterium;s_Microbacterium aurum	3	0	0	4	3	0	0	0	1	0	0	0	0	1	0	1	2	0	0	1	0	0	1	1	0	0	1	0	1	42	0	1	0	0	0	1	0	1	3	49	0	0
d_Bacteria;p_Actinobacteria;c_Actinobacteria;o_Micrococcales;f_Microbacteriaceae;g_Microbacterium;s_Microbacterium chocolatum	0	0	0	7	1	0	5	0	5	3	0	0	0	0	0	0	1	1	0	1	0	0	0	1	0	0	3	1	1	1	1	0	0	0	1	0	0	0	0	1	0	0
d_Bacteria;p_Actinobacteria;c_Actinobacteria;o_Micrococcales;f_Microbacteriaceae;g_Microbacterium;s_Microbacterium foliorum	0	0	1	3	0	1	0	0	1	0	0	0	0	0	0	0	0	0	1	0	0	0	0	1	0	0	0	0	0	12	0	1	0	0	0	0	1	0	1	1	1	0
d_Bacteria;p_Actinobacteria;c_Actinobacteria;o_Micrococcales;f_Microbacteriaceae;g_Microbacterium;s_Microbacterium hominis	5	2	2	13	5	1	2	1	9	4	1	0	1	0	4	1	4	6	2	3	1	0	0	4	1	2	2	3	2	3	0	1	0	0	1	0	0	0	1	7	1	0
d_Bacteria;p_Actinobacteria;c_Actinobacteria;o_Micrococcales;f_Microbacteriaceae;g_Microbacterium;s_Microbacterium paludicola	0	0	0	3	0	1	1	1	0	2	1	0	0	0	0	0	0	1	0	0	0	0	0	0	1	0	2	0	0	0	0	0	0	0	0	0	0	1	0	1	1	0
d_Bacteria;p_Actinobacteria;c_Actinobacteria;o_Micrococcales;f_Microbacteriaceae;g_Microbacterium;s_Microbacterium paraoxydans	0	0	0	0	0	0	0	0	0	0	0	0	0	0	0	0	0	0	0	0	1	0	0	0	0	0	0	0	0	0	0	0	0	0	0	0	1	0	0	0	0	0
d_Bacteria;p_Actinobacteria;c_Actinobacteria;o_Micrococcales;f_Microbacteriaceae;g_Microbacterium;s_Microbacterium pygmaeum	0	3	1	0	1	0	1	0	2	0	0	0	0	0	2	0	0	0	0	0	0	0	0	0	0	0	0	0	0	0	0	0	0	0	0	0	0	0	0	2	0	0
d_Bacteria;p_Actinobacteria;c_Actinobacteria;o_Micrococcales;f_Microbacteriaceae;g_Microbacterium;s_Microbacterium sp. 1.5R	0	0	0	0	0	0	0	0	0	0	0	0	0	0	0	0	0	0	0	0	0	0	0	0	0	0	0	0	0	0	0	0	0	0	0	0	0	0	0	0	0	0
d_Bacteria;p_Actinobacteria;c_Actinobacteria;o_Micrococcales;f_Microbacteriaceae;g_Microbacterium;s_Microbacterium sp. BH-3-3-3	0	1	0	2	0	0	0	0	0	0	0	0	0	0	0	0	0	2	0	0	0	1	0	0	0	0	0	0	0	1	3	2	0	0	0	0	0	0	0	2	1	0
d_Bacteria;p_Actinobacteria;c_Actinobacteria;o_Micrococcales;f_Microbacteriaceae;g_Microbacterium;s_Microbacterium sp. CGR1	0	0	0	0	0	0	0	0	0	0	0	0	0	0	0	0	0	0	0	0	0	0	0	1	0	0	2	0	0	0	0	0	0	0	0	0	0	0	0	0	0	0
d_Bacteria;p_Actinobacteria;c_Actinobacteria;o_Micrococcales;f_Microbacteriaceae;g_Microbacterium;s_Microbacterium sp. LKL04	7	0	0	5	2	1	0	1	5	2	2	0	0	1	0	4	0	2	1	4	0	0	0	1	0	0	0	0	1	2	0	0	0	0	0	0	0	0	0	2	0	0
d_Bacteria;p_Actinobacteria;c_Actinobacteria;o_Micrococcales;f_Microbacteriaceae;g_Microbacterium;s_Microbacterium sp. No. 7	0	0	0	3	0	2	0	1	3	0	0	0	0	0	0	0	1	1	0	3	1	0	0	1	1	3	0	0	0	0	0	0	0	0	2	0	0	1	1	2	0	0
d_Bacteria;p_Actinobacteria;c_Actinobacteria;o_Micrococcales;f_Microbacteriaceae;g_Microbacterium;s_Microbacterium sp. PAMC 28756	0	0	0	0	0	0	0	0	1	1	0	0	0	0	0	0	0	2	0	0	0	0	0	0	0	0	0	0	0	2	0	0	1	0	0	0	0	0	0	1	0	0
d_Bacteria;p_Actinobacteria;c_Actinobacteria;o_Micrococcales;f_Microbacteriaceae;g_Microbacterium;s_Microbacterium sp. PM5	0	0	1	3	0	1	0	0	0	0	0	1	0	0	1	0	0	0	0	3	0	1	0	0	1	0	1	2	0	0	0	0	0	0	0	0	0	0	1	0	1	0
d_Bacteria;p_Actinobacteria;c_Actinobacteria;o_Micrococcales;f_Microbacteriaceae;g_Microbacterium;s_Microbacterium sp. TPU 3598	0	0	1	1	0	0	0	0	0	0	0	0	0	0	1	0	1	0	0	1	0	1	0	1	0	0	0	0	0	1	0	4	0	0	0	0	0	0	1	0	0	0
d_Bacteria;p_Actinobacteria;c_Actinobacteria;o_Micrococcales;f_Microbacteriaceae;g_Microbacterium;s_Microbacterium sp. XT11	0	0	0	1	0	0	2	0	0	0	0	0	0	0	0	0	1	0	0	0	0	0	0	0	0	0	0	0	0	0	0	0	0	0	0	0	0	0	0	0	0	0
d_Bacteria;p_Actinobacteria;c_Actinobacteria;o_Micrococcales;f_Microbacteriaceae;g_Microbacterium;s_Microbacterium sp. str. 'China'	0	0	0	0	0	0	0	0	0	0	0	0	0	0	0	0	0	0	0	0	0	0	0	0	0	0	0	0	0	0	0	0	0	0	0	1	0	0	1	0	0	0
d_Bacteria;p_Actinobacteria;c_Actinobacteria;o_Micrococcales;f_Microbacteriaceae;g_Microbacterium;s_Microbacterium testaceum	2	1	0	1	0	0	0	0	1	0	0	0	0	0	0	0	0	0	0	0	0	0	0	0	0	0	0	0	0	0	0	0	0	0	0	0	0	0	0	2	0	0
d_Bacteria;p_Actinobacteria;c_Actinobacteria;o_Micrococcales;f_Microbacteriaceae;g_Microcella	0	0	0	0	0	0	0	0	1	0	0	0	0	0	0	0	0	0	0	0	0	0	0	1	0	0	0	0	0	0	0	0	0	0	0	0	0	0	0	1	0	0
d_Bacteria;p_Actinobacteria;c_Actinobacteria;o_Micrococcales;f_Microbacteriaceae;g_Microcella;s_Microcella alkaliphila	0	0	0	0	0	0	0	0	1	0	0	0	0	0	0	0	0	0	0	0	0	0	0	1	0	0	0	0	0	0	0	0	0	0	0	0	0	0	0	1	0	0
d_Bacteria;p_Actinobacteria;c_Actinobacteria;o_Micrococcales;f_Microbacteriaceae;g_Microterricola	0	1	0	2	1	1	0	1	3	1	0	0	0	0	0	0	2	1	1	0	0	0	1	3	0	2	1	1	3	7	0	0	1	0	0	0	0	1	2	1	2	0
d_Bacteria;p_Actinobacteria;c_Actinobacteria;o_Micrococcales;f_Microbacteriaceae;g_Microterricola;s_Microterricola viridarii	0	1	0	2	1	1	0	1	3	1	0	0	0	0	0	0	2	1	1	0	0	0	1	3	0	2	1	1	3	7	0	0	1	0	0	0	0	1	2	1	2	0
d_Bacteria;p_Actinobacteria;c_Actinobacteria;o_Micrococcales;f_Microbacteriaceae;g_Mycetocola	0	0	0	0	0	0	0	0	0	0	0	0	0	1	0	0	0	0	0	0	0	0	0	0	0	0	0	0	0	2	0	1	1	0	0	0	0	0	0	0	0	0
d_Bacteria;p_Actinobacteria;c_Actinobacteria;o_Micrococcales;f_Microbacteriaceae;g_Mycetocola;s_Mycetocola sp. 449	0	0	0	0	0	0	0	0	0	0	0	0	0	1	0	0	0	0	0	0	0	0	0	0	0	0	0	0	0	2	0	1	1	0	0	0	0	0	0	0	0	0
d_Bacteria;p_Actinobacteria;c_Actinobacteria;o_Micrococcales;f_Microbacteriaceae;g_Plantibacter	0	0	0	9	0	0	0	0	0	2	0	0	1	0	0	1	0	0	0	0	1	0	2	0	0	0	0	0	0	6	0	0	2	1	0	1	0	0	0	1	0	0
d_Bacteria;p_Actinobacteria;c_Actinobacteria;o_Micrococcales;f_Microbacteriaceae;g_Plantibacter;s_Plantibacter flavus	0	0	0	9	0	0	0	0	0	2	0	0	1	0	0	1	0	0	0	0	1	0	2	0	0	0	0	0	0	6	0	0	2	1	0	1	0	0	0	1	0	0
d_Bacteria;p_Actinobacteria;c_Actinobacteria;o_Micrococcales;f_Microbacteriaceae;g_Pontimonas	0	0	0	0	0	0	0	1	0	0	0	0	0	0	0	1	0	0	0	0	0	0	0	0	0	0	0	0	0	0	0	0	0	0	0	1	0	0	0	0	0	0
d_Bacteria;p_Actinobacteria;c_Actinobacteria;o_Micrococcales;f_Microbacteriaceae;g_Pontimonas;s_Pontimonas salivibrio	0	0	0	0	0	0	0	1	0	0	0	0	0	0	0	1	0	0	0	0	0	0	0	0	0	0	0	0	0	0	0	0	0	0	0	1	0	0	0	0	0	0
d_Bacteria;p_Actinobacteria;c_Actinobacteria;o_Micrococcales;f_Microbacteriaceae;g_Rathayibacter	0	0	0	1	3	0	0	0	1	0	0	0	0	0	0	0	0	0	0	0	0	0	0	1	0	0	0	0	0	0	1	0	0	0	1	0	0	0	4	0	0	0
d_Bacteria;p_Actinobacteria;c_Actinobacteria;o_Micrococcales;f_Microbacteriaceae;g_Rathayibacter;s_Rathayibacter toxicus	0	0	0	0	0	0	0	0	0	0	0	0	0	0	0	0	0	0	0	0	0	0	0	0	0	0	0	0	0	0	1	0	0	0	1	0	0	0	0	0	0	0
d_Bacteria;p_Actinobacteria;c_Actinobacteria;o_Micrococcales;f_Microbacteriaceae;g_Rathayibacter;s_Rathayibacter tritici	0	0	0	1	3	0	0	0	0	0	0	0	0	0	0	0	0	0	0	0	0	0	0	1	0	0	0	0	0	0	0	0	0	0	0	0	0	0	4	0	0	0
d_Bacteria;p_Actinobacteria;c_Actinobacteria;o_Micrococcales;f_Microbacteriaceae;g_Rhodoluna	0	0	0	0	0	0	0	0	0	0	0	0	0	0	0	0	0	0	0	1	1	0	0	0	0	1	0	0	0	0	0	0	0	0	0	0	0	0	0	1	0	0
d_Bacteria;p_Actinobacteria;c_Actinobacteria;o_Micrococcales;f_Microbacteriaceae;g_Rhodoluna;s_Candidatus Rhodoluna planktonica	0	0	0	0	0	0	0	0	0	0	0	0	0	0	0	0	0	0	0	1	0	0	0	0	0	0	0	0	0	0	0	0	0	0	0	0	0	0	0	1	0	0
d_Bacteria;p_Actinobacteria;c_Actinobacteria;o_Micrococcales;f_Microbacteriaceae;g_Rhodoluna;s_Rhodoluna lacicola	0	0	0	0	0	0	0	0	0	0	0	0	0	0	0	0	0	0	0	0	1	0	0	0	0	0	0	0	0	0	0	0	0	0	0	0	0	0	0	0	0	0
d_Bacteria;p_Actinobacteria;c_Actinobacteria;o_Micrococcales;f_Microbacteriaceae;g_Salinibacterium	0	0	0	2	0	0	0	0	0	0	0	0	0	0	0	0	0	0	0	0	0	0	0	0	0	1	0	0	0	0	0	0	0	0	0	0	0	0	0	0	1	0
d_Bacteria;p_Actinobacteria;c_Actinobacteria;o_Micrococcales;f_Microbacteriaceae;g_Salinibacterium;s_Salinibacterium sp. CGMCC 1.16371	0	0	0	2	0	0	0	0	0	0	0	0	0	0	0	0	0	0	0	0	0	0	0	0	0	1	0	0	0	0	0	0	0	0	0	0	0	0	0	0	1	0
d_Bacteria;p_Actinobacteria;c_Actinobacteria;o_Micrococcales;f_Micrococcaceae	1348	230	504	376	175	773	531	1447	160	163	153	281	1470	140	276	2279	487	74	596	2858	104	286	29	806	35	500	251	261	269	376	49	31	81	121	311	273	89	127	409	4382	2800	7117
d_Bacteria;p_Actinobacteria;c_Actinobacteria;o_Micrococcales;f_Micrococcaceae;g_Arthrobacter	2	0	6	15	1	3	109	5	0	32	0	1	4	3	2	11	0	0	2	18	1	0	0	55	2	15	1	10	47	25	0	8	6	3	15	4	0	21	43	13	3	2
d_Bacteria;p_Actinobacteria;c_Actinobacteria;o_Micrococcales;f_Micrococcaceae;g_Arthrobacter;s_Arthrobacter alpinus	0	0	0	0	0	0	0	0	0	0	0	0	1	0	0	4	0	0	1	0	0	0	0	1	0	3	0	2	0	17	0	3	1	1	1	2	0	6	11	3	0	1
d_Bacteria;p_Actinobacteria;c_Actinobacteria;o_Micrococcales;f_Micrococcaceae;g_Arthrobacter;s_Arthrobacter crystallopoietes	0	0	0	0	0	1	0	0	0	1	0	0	0	0	0	1	0	0	0	1	0	0	0	1	0	2	0	0	2	0	0	2	0	1	9	0	0	5	12	8	0	0
d_Bacteria;p_Actinobacteria;c_Actinobacteria;o_Micrococcales;f_Micrococcaceae;g_Arthrobacter;s_Arthrobacter sp. ATCC 21022	0	0	0	0	0	0	0	0	0	0	0	0	0	0	0	0	0	0	0	0	0	0	0	0	0	0	0	0	0	0	0	0	0	0	0	0	0	0	1	1	0	0
d_Bacteria;p_Actinobacteria;c_Actinobacteria;o_Micrococcales;f_Micrococcaceae;g_Arthrobacter;s_Arthrobacter sp. DCT-5	0	0	0	0	0	0	0	0	0	0	0	0	0	0	0	0	0	0	0	1	0	0	0	0	0	0	0	0	0	1	0	0	0	0	0	0	0	2	0	0	0	0
d_Bacteria;p_Actinobacteria;c_Actinobacteria;o_Micrococcales;f_Micrococcaceae;g_Arthrobacter;s_Arthrobacter sp. ERGS1:01	0	0	0	1	0	0	0	0	0	0	0	0	0	0	0	0	0	0	0	0	0	0	0	0	0	3	0	0	44	0	0	0	0	0	0	0	0	0	0	0	0	0
d_Bacteria;p_Actinobacteria;c_Actinobacteria;o_Micrococcales;f_Micrococcaceae;g_Arthrobacter;s_Arthrobacter sp. FB24	0	0	0	0	0	0	4	0	0	0	0	0	0	0	0	0	0	0	0	0	0	0	0	0	0	1	0	1	0	0	0	0	0	0	0	0	0	1	0	0	0	0
d_Bacteria;p_Actinobacteria;c_Actinobacteria;o_Micrococcales;f_Micrococcaceae;g_Arthrobacter;s_Arthrobacter sp. PAMC 25486	1	0	3	1	0	0	3	0	0	1	0	0	1	0	0	0	0	0	0	1	0	0	0	4	0	1	0	0	0	1	0	0	1	0	0	0	0	3	1	0	0	0
d_Bacteria;p_Actinobacteria;c_Actinobacteria;o_Micrococcales;f_Micrococcaceae;g_Arthrobacter;s_Arthrobacter sp. PGP41	0	0	0	0	0	0	0	0	0	0	0	0	0	0	0	0	0	0	0	0	0	0	0	0	0	0	0	0	0	0	0	0	0	0	4	0	0	0	1	0	0	0
d_Bacteria;p_Actinobacteria;c_Actinobacteria;o_Micrococcales;f_Micrococcaceae;g_Arthrobacter;s_Arthrobacter sp. QXT-31	0	0	0	2	0	1	0	0	0	0	0	0	0	0	0	0	0	0	0	0	0	0	0	0	1	2	0	0	0	0	0	1	0	0	0	0	0	0	7	0	1	0
d_Bacteria;p_Actinobacteria;c_Actinobacteria;o_Micrococcales;f_Micrococcaceae;g_Arthrobacter;s_Arthrobacter sp. Rue61a	0	0	0	0	0	0	0	0	0	0	0	0	0	0	0	0	0	0	0	0	0	0	0	0	0	0	0	0	0	0	0	0	0	0	0	0	0	0	0	0	0	0
d_Bacteria;p_Actinobacteria;c_Actinobacteria;o_Micrococcales;f_Micrococcaceae;g_Arthrobacter;s_Arthrobacter sp. U41	0	0	0	0	0	0	0	0	0	0	0	0	0	0	0	0	0	0	0	0	1	0	0	0	0	0	0	0	0	0	0	2	2	0	1	2	0	0	1	1	0	0
d_Bacteria;p_Actinobacteria;c_Actinobacteria;o_Micrococcales;f_Micrococcaceae;g_Arthrobacter;s_Arthrobacter sp. YC-RL1	0	0	0	0	0	0	0	0	0	1	0	0	0	0	0	0	0	0	0	1	0	0	0	0	0	0	0	0	0	0	0	0	0	0	0	0	0	0	0	0	0	0
d_Bacteria;p_Actinobacteria;c_Actinobacteria;o_Micrococcales;f_Micrococcaceae;g_Arthrobacter;s_Arthrobacter sp. YN	0	0	0	0	0	0	0	0	0	0	0	0	0	0	0	1	0	0	0	0	0	0	0	0	0	0	0	0	0	5	0	0	0	0	0	0	0	2	5	0	2	0
d_Bacteria;p_Actinobacteria;c_Actinobacteria;o_Micrococcales;f_Micrococcaceae;g_Arthrobacter;s_Arthrobacter sp. ZXY-2	0	0	0	0	0	0	0	0	0	0	0	0	0	0	0	0	0	0	0	0	0	0	0	0	0	0	0	0	0	0	0	0	0	0	0	0	0	0	0	0	0	0
d_Bacteria;p_Actinobacteria;c_Actinobacteria;o_Micrococcales;f_Micrococcaceae;g_Auritidibacter	0	0	0	0	0	0	1	1	0	0	0	0	0	0	0	1	0	0	0	0	0	0	0	0	0	0	0	0	0	0	0	0	0	0	0	0	0	0	0	1	0	0
d_Bacteria;p_Actinobacteria;c_Actinobacteria;o_Micrococcales;f_Micrococcaceae;g_Auritidibacter;s_Auritidibacter sp. NML130574	0	0	0	0	0	0	1	1	0	0	0	0	0	0	0	1	0	0	0	0	0	0	0	0	0	0	0	0	0	0	0	0	0	0	0	0	0	0	0	1	0	0
d_Bacteria;p_Actinobacteria;c_Actinobacteria;o_Micrococcales;f_Micrococcaceae;g_Glutamicibacter	0	0	0	0	0	0	0	1	1	0	0	0	0	0	0	0	0	0	0	2	0	0	0	15	0	1	0	1	0	3	1	0	0	1	1	7	0	0	2	0	3	0
d_Bacteria;p_Actinobacteria;c_Actinobacteria;o_Micrococcales;f_Micrococcaceae;g_Glutamicibacter;s_Glutamicibacter arilaitensis	0	0	0	0	0	0	0	1	0	0	0	0	0	0	0	0	0	0	0	1	0	0	0	15	0	0	0	0	0	0	0	0	0	1	0	6	0	0	1	0	3	0
d_Bacteria;p_Actinobacteria;c_Actinobacteria;o_Micrococcales;f_Micrococcaceae;g_Glutamicibacter;s_Glutamicibacter halophytocola	0	0	0	0	0	0	0	0	0	0	0	0	0	0	0	0	0	0	0	0	0	0	0	0	0	1	0	1	0	0	0	0	0	0	0	0	0	0	0	0	0	0
d_Bacteria;p_Actinobacteria;c_Actinobacteria;o_Micrococcales;f_Micrococcaceae;g_Glutamicibacter;s_Glutamicibacter nicotianae	0	0	0	0	0	0	0	0	1	0	0	0	0	0	0	0	0	0	0	1	0	0	0	0	0	0	0	0	0	2	0	0	0	0	0	1	0	0	1	0	0	0
d_Bacteria;p_Actinobacteria;c_Actinobacteria;o_Micrococcales;f_Micrococcaceae;g_Kocuria	3	0	1	1	1	2	5	0	0	2	0	0	7	1	0	3	1	1	1	2	2	0	1	0	0	3	1	5	4	16	0	3	0	1	2	2	0	5	40	1	22	1
d_Bacteria;p_Actinobacteria;c_Actinobacteria;o_Micrococcales;f_Micrococcaceae;g_Kocuria;s_Kocuria flava	0	0	0	0	0	0	0	0	0	0	0	0	0	0	0	1	0	0	0	0	0	0	0	0	0	0	1	0	0	1	0	0	0	0	1	1	0	0	0	0	0	0
d_Bacteria;p_Actinobacteria;c_Actinobacteria;o_Micrococcales;f_Micrococcaceae;g_Kocuria;s_Kocuria palustris	2	0	1	0	1	0	1	0	0	0	0	0	0	1	0	0	0	1	0	2	2	0	0	0	0	1	0	3	2	0	0	0	0	1	1	1	0	0	0	0	1	0
d_Bacteria;p_Actinobacteria;c_Actinobacteria;o_Micrococcales;f_Micrococcaceae;g_Kocuria;s_Kocuria rhizophila	0	0	0	0	0	0	2	0	0	0	0	0	0	0	0	0	0	0	0	0	0	0	0	0	0	0	0	0	0	0	0	1	0	0	0	0	0	0	7	0	1	0
d_Bacteria;p_Actinobacteria;c_Actinobacteria;o_Micrococcales;f_Micrococcaceae;g_Kocuria;s_Kocuria sp. BT304	0	0	0	0	0	0	0	0	0	0	0	0	0	0	0	0	0	0	0	0	0	0	0	0	0	0	0	1	0	1	0	0	0	0	0	0	0	0	3	0	4	0
d_Bacteria;p_Actinobacteria;c_Actinobacteria;o_Micrococcales;f_Micrococcaceae;g_Kocuria;s_Kocuria turfanensis	0	0	0	0	0	0	0	0	0	0	0	0	0	0	0	0	0	0	0	0	0	0	0	0	0	0	0	1	0	1	0	0	0	0	0	0	0	2	0	0	0	0
d_Bacteria;p_Actinobacteria;c_Actinobacteria;o_Micrococcales;f_Micrococcaceae;g_Micrococcus	4	6	0	17	3	5	0	1	14	7	1	227	0	77	1	12	3	3	1	10	72	0	3	8	0	1	0	3	2	166	2	1	2	3	0	0	0	0	2	3	5	1
d_Bacteria;p_Actinobacteria;c_Actinobacteria;o_Micrococcales;f_Micrococcaceae;g_Micrococcus;s_Micrococcus luteus	4	6	0	17	3	5	0	1	14	7	1	227	0	77	1	12	3	3	1	10	72	0	3	8	0	1	0	3	2	166	2	1	2	3	0	0	0	0	2	3	5	1
d_Bacteria;p_Actinobacteria;c_Actinobacteria;o_Micrococcales;f_Micrococcaceae;g_Neomicrococcus	0	0	0	0	1	0	0	0	0	0	0	0	0	0	0	0	0	0	0	0	0	0	0	0	0	1	0	0	2	1	0	0	0	0	0	1	2	0	0	0	0	0
d_Bacteria;p_Actinobacteria;c_Actinobacteria;o_Micrococcales;f_Micrococcaceae;g_Neomicrococcus;s_Neomicrococcus aestuarii	0	0	0	0	1	0	0	0	0	0	0	0	0	0	0	0	0	0	0	0	0	0	0	0	0	1	0	0	2	1	0	0	0	0	0	1	2	0	0	0	0	0
d_Bacteria;p_Actinobacteria;c_Actinobacteria;o_Micrococcales;f_Micrococcaceae;g_Paenarthrobacter	0	0	0	0	0	0	0	0	0	0	0	0	0	0	0	0	0	0	0	0	0	0	0	0	0	0	0	0	0	0	0	0	0	0	0	0	0	0	0	0	0	0
d_Bacteria;p_Actinobacteria;c_Actinobacteria;o_Micrococcales;f_Micrococcaceae;g_Paenarthrobacter;s_Paenarthrobacter aurescens	0	0	0	0	0	0	0	0	0	0	0	0	0	0	0	0	0	0	0	0	0	0	0	0	0	0	0	0	0	0	0	0	0	0	0	0	0	0	0	0	0	0
d_Bacteria;p_Actinobacteria;c_Actinobacteria;o_Micrococcales;f_Micrococcaceae;g_Pseudarthrobacter	0	0	3	1	0	8	1	1	3	1	0	0	0	1	0	4	0	2	2	10	1	0	1	0	1	0	1	10	0	0	0	0	2	18	1	9	0	4	3	1	0	1
d_Bacteria;p_Actinobacteria;c_Actinobacteria;o_Micrococcales;f_Micrococcaceae;g_Pseudarthrobacter;s_Pseudarthrobacter chlorophenolicus	0	0	0	0	0	0	0	0	0	0	0	0	0	0	0	0	0	1	0	0	0	0	0	0	0	0	0	0	0	0	0	0	0	0	0	0	0	0	0	0	0	0
d_Bacteria;p_Actinobacteria;c_Actinobacteria;o_Micrococcales;f_Micrococcaceae;g_Pseudarthrobacter;s_Pseudarthrobacter equi	0	0	0	0	0	0	0	0	0	0	0	0	0	0	0	0	0	1	0	0	0	0	0	0	0	0	0	0	0	0	0	0	1	0	0	0	0	0	0	0	0	0
d_Bacteria;p_Actinobacteria;c_Actinobacteria;o_Micrococcales;f_Micrococcaceae;g_Pseudarthrobacter;s_Pseudarthrobacter phenanthrenivorans	0	0	0	0	0	0	0	0	0	0	0	0	0	0	0	0	0	0	0	0	0	0	0	0	0	0	0	0	0	0	0	0	0	0	0	0	0	0	0	0	0	0
d_Bacteria;p_Actinobacteria;c_Actinobacteria;o_Micrococcales;f_Micrococcaceae;g_Pseudarthrobacter;s_Pseudarthrobacter sulfonivorans	0	0	3	1	0	8	1	1	2	1	0	0	0	1	0	4	0	0	2	10	0	0	1	0	1	0	1	10	0	0	0	0	1	18	1	9	0	4	3	1	0	1
d_Bacteria;p_Actinobacteria;c_Actinobacteria;o_Micrococcales;f_Micrococcaceae;g_Psychromicrobium	0	0	0	0	0	0	0	0	0	0	0	0	0	0	0	0	1	0	0	0	0	0	0	0	0	0	0	0	1	0	0	0	0	0	2	0	0	0	0	0	0	0
d_Bacteria;p_Actinobacteria;c_Actinobacteria;o_Micrococcales;f_Micrococcaceae;g_Psychromicrobium;s_Psychromicrobium lacuslunae	0	0	0	0	0	0	0	0	0	0	0	0	0	0	0	0	1	0	0	0	0	0	0	0	0	0	0	0	1	0	0	0	0	0	2	0	0	0	0	0	0	0
d_Bacteria;p_Actinobacteria;c_Actinobacteria;o_Micrococcales;f_Micrococcaceae;g_Renibacterium	0	0	0	0	0	0	0	0	0	0	0	0	0	0	0	0	0	0	0	0	0	0	0	0	0	0	0	0	0	1	0	0	0	0	0	0	0	0	2	0	0	0
d_Bacteria;p_Actinobacteria;c_Actinobacteria;o_Micrococcales;f_Micrococcaceae;g_Renibacterium;s_Renibacterium salmoninarum	0	0	0	0	0	0	0	0	0	0	0	0	0	0	0	0	0	0	0	0	0	0	0	0	0	0	0	0	0	1	0	0	0	0	0	0	0	0	2	0	0	0
d_Bacteria;p_Actinobacteria;c_Actinobacteria;o_Micrococcales;f_Micrococcaceae;g_Rothia	1337	223	462	336	166	750	410	1416	137	119	151	51	1455	55	259	2245	479	67	567	2809	28	283	24	725	26	472	247	231	209	141	44	12	63	93	286	238	86	73	309	4076	2760	7097
d_Bacteria;p_Actinobacteria;c_Actinobacteria;o_Micrococcales;f_Micrococcaceae;g_Rothia;s_Rothia dentocariosa	8	5	9	10	0	3	0	5	1	2	4	0	18	0	5	2	2	7	6	73	0	0	0	0	1	33	14	0	8	2	6	1	0	0	0	6	0	1	2	34	47	23
d_Bacteria;p_Actinobacteria;c_Actinobacteria;o_Micrococcales;f_Micrococcaceae;g_Rothia;s_Rothia mucilaginosa	1327	218	452	324	166	747	410	1409	135	117	146	51	1433	55	252	2241	477	60	560	2734	28	282	24	725	25	439	233	230	200	138	38	11	63	93	286	231	85	72	307	4036	2709	7063
d_Bacteria;p_Actinobacteria;c_Actinobacteria;o_Micrococcales;f_Micrococcaceae;g_Sinomonas	0	0	0	1	0	0	0	0	1	0	0	1	0	0	0	0	0	1	0	0	0	0	0	1	0	0	0	0	1	0	0	0	0	0	1	0	0	2	0	0	0	0
d_Bacteria;p_Actinobacteria;c_Actinobacteria;o_Micrococcales;f_Micrococcaceae;g_Sinomonas;s_Sinomonas atrocyanea	0	0	0	1	0	0	0	0	1	0	0	1	0	0	0	0	0	1	0	0	0	0	0	1	0	0	0	0	1	0	0	0	0	0	1	0	0	2	0	0	0	0
d_Bacteria;p_Actinobacteria;c_Actinobacteria;o_Micrococcales;f_Micrococcaceae;g_Zhihengliuella	0	0	0	0	1	0	0	0	0	0	0	0	0	0	0	0	0	0	0	0	0	0	0	0	0	1	0	0	0	2	0	0	0	0	0	0	0	0	2	0	0	0
d_Bacteria;p_Actinobacteria;c_Actinobacteria;o_Micrococcales;f_Micrococcaceae;g_Zhihengliuella;s_Zhihengliuella sp. ISTPL4	0	0	0	0	1	0	0	0	0	0	0	0	0	0	0	0	0	0	0	0	0	0	0	0	0	1	0	0	0	2	0	0	0	0	0	0	0	0	2	0	0	0
d_Bacteria;p_Actinobacteria;c_Actinobacteria;o_Micrococcales;f_Promicromonosporaceae	0	2	1	9	0	3	1	0	12	1	1	0	1	1	0	0	0	0	2	2	0	0	0	1	0	2	5	1	1	4	0	1	0	1	0	0	0	17	2	4	1	0
d_Bacteria;p_Actinobacteria;c_Actinobacteria;o_Micrococcales;f_Promicromonosporaceae;g_Cellulosimicrobium	0	0	1	0	0	0	1	0	1	1	0	0	0	1	0	0	0	0	0	1	0	0	0	1	0	1	0	1	0	2	0	0	0	1	0	0	0	0	1	1	0	0
d_Bacteria;p_Actinobacteria;c_Actinobacteria;o_Micrococcales;f_Promicromonosporaceae;g_Cellulosimicrobium;s_Cellulosimicrobium cellulans	0	0	0	0	0	0	0	0	0	1	0	0	0	0	0	0	0	0	0	0	0	0	0	1	0	0	0	0	0	0	0	0	0	0	0	0	0	0	0	0	0	0
d_Bacteria;p_Actinobacteria;c_Actinobacteria;o_Micrococcales;f_Promicromonosporaceae;g_Cellulosimicrobium;s_Cellulosimicrobium sp. TH-20	0	0	0	0	0	0	1	0	0	0	0	0	0	1	0	0	0	0	0	1	0	0	0	0	0	1	0	1	0	2	0	0	0	0	0	0	0	0	1	1	0	0
d_Bacteria;p_Actinobacteria;c_Actinobacteria;o_Micrococcales;f_Promicromonosporaceae;g_Isoptericola	0	2	0	9	0	3	0	0	11	0	1	0	0	0	0	0	0	0	0	1	0	0	0	0	0	1	5	0	1	1	0	1	0	0	0	0	0	0	1	2	1	0
d_Bacteria;p_Actinobacteria;c_Actinobacteria;o_Micrococcales;f_Promicromonosporaceae;g_Isoptericola;s_Isoptericola dokdonensis	0	0	0	0	0	0	0	0	0	0	0	0	0	0	0	0	0	0	0	0	0	0	0	0	0	1	0	0	0	1	0	1	0	0	0	0	0	0	1	2	0	0
d_Bacteria;p_Actinobacteria;c_Actinobacteria;o_Micrococcales;f_Promicromonosporaceae;g_Isoptericola;s_Isoptericola variabilis	0	2	0	9	0	3	0	0	11	0	1	0	0	0	0	0	0	0	0	1	0	0	0	0	0	0	5	0	1	0	0	0	0	0	0	0	0	0	0	0	1	0
d_Bacteria;p_Actinobacteria;c_Actinobacteria;o_Micrococcales;f_Promicromonosporaceae;g_Xylanimonas	0	0	0	0	0	0	0	0	0	0	0	0	0	0	0	0	0	0	2	0	0	0	0	0	0	0	0	0	0	1	0	0	0	0	0	0	0	17	0	1	0	0
d_Bacteria;p_Actinobacteria;c_Actinobacteria;o_Micrococcales;f_Promicromonosporaceae;g_Xylanimonas;s_Xylanimonas cellulosilytica	0	0	0	0	0	0	0	0	0	0	0	0	0	0	0	0	0	0	2	0	0	0	0	0	0	0	0	0	0	1	0	0	0	0	0	0	0	17	0	1	0	0
d_Bacteria;p_Actinobacteria;c_Actinobacteria;o_Micrococcales;f_Sanguibacteraceae	0	0	0	1	0	0	0	0	0	0	0	0	0	0	0	0	0	0	0	0	0	0	0	0	0	0	0	0	0	0	0	0	0	1	0	0	0	0	0	1	0	0
d_Bacteria;p_Actinobacteria;c_Actinobacteria;o_Micrococcales;f_Sanguibacteraceae;g_Sanguibacter	0	0	0	1	0	0	0	0	0	0	0	0	0	0	0	0	0	0	0	0	0	0	0	0	0	0	0	0	0	0	0	0	0	1	0	0	0	0	0	1	0	0
d_Bacteria;p_Actinobacteria;c_Actinobacteria;o_Micrococcales;f_Sanguibacteraceae;g_Sanguibacter;s_Sanguibacter keddieii	0	0	0	1	0	0	0	0	0	0	0	0	0	0	0	0	0	0	0	0	0	0	0	0	0	0	0	0	0	0	0	0	0	1	0	0	0	0	0	1	0	0
d_Bacteria;p_Actinobacteria;c_Actinobacteria;o_Micrococcales;g_Tropheryma	0	0	1	0	0	0	0	0	0	0	0	0	0	0	0	0	20	0	0	0	1	0	0	0	0	0	0	0	0	0	0	0	0	0	0	0	0	0	0	0	0	2
d_Bacteria;p_Actinobacteria;c_Actinobacteria;o_Micrococcales;g_Tropheryma;s_Tropheryma whipplei	0	0	1	0	0	0	0	0	0	0	0	0	0	0	0	0	20	0	0	0	1	0	0	0	0	0	0	0	0	0	0	0	0	0	0	0	0	0	0	0	0	2
d_Bacteria;p_Actinobacteria;c_Actinobacteria;o_Micromonosporales	0	2	1	9	3	2	8	5	1	4	0	3	93	2	1	3	0	2	1	7	3	0	3	8	2	214	0	10	66	29	2	4	9	2	2	3	3	16	27	14	3	0
d_Bacteria;p_Actinobacteria;c_Actinobacteria;o_Micromonosporales;f_Micromonosporaceae	0	2	1	9	3	2	8	5	1	4	0	3	93	2	1	3	0	2	1	7	3	0	3	8	2	214	0	10	66	29	2	4	9	2	2	3	3	16	27	14	3	0
d_Bacteria;p_Actinobacteria;c_Actinobacteria;o_Micromonosporales;f_Micromonosporaceae;g_Actinoplanes	0	1	1	2	0	0	2	0	0	0	0	2	0	0	0	0	0	0	1	1	1	0	0	0	1	1	0	1	0	8	0	1	1	0	0	1	1	2	1	4	1	0
d_Bacteria;p_Actinobacteria;c_Actinobacteria;o_Micromonosporales;f_Micromonosporaceae;g_Actinoplanes;s_Actinoplanes derwentensis	0	0	0	1	0	0	0	0	0	0	0	0	0	0	0	0	0	0	0	0	1	0	0	0	0	0	0	0	0	3	0	1	0	0	0	0	0	0	0	1	0	0
d_Bacteria;p_Actinobacteria;c_Actinobacteria;o_Micromonosporales;f_Micromonosporaceae;g_Actinoplanes;s_Actinoplanes friuliensis	0	0	0	0	0	0	1	0	0	0	0	0	0	0	0	0	0	0	0	0	0	0	0	0	0	0	0	0	0	1	0	0	0	0	0	0	0	0	0	1	0	0
d_Bacteria;p_Actinobacteria;c_Actinobacteria;o_Micromonosporales;f_Micromonosporaceae;g_Actinoplanes;s_Actinoplanes missouriensis	0	1	0	0	0	0	0	0	0	0	0	0	0	0	0	0	0	0	0	0	0	0	0	0	0	0	0	1	0	0	0	0	0	0	0	0	0	0	0	0	0	0
d_Bacteria;p_Actinobacteria;c_Actinobacteria;o_Micromonosporales;f_Micromonosporaceae;g_Actinoplanes;s_Actinoplanes sp. N902-109	0	0	0	0	0	0	0	0	0	0	0	0	0	0	0	0	0	0	0	0	0	0	0	0	0	1	0	0	0	0	0	0	0	0	0	1	0	1	0	1	1	0
d_Bacteria;p_Actinobacteria;c_Actinobacteria;o_Micromonosporales;f_Micromonosporaceae;g_Actinoplanes;s_Actinoplanes teichomyceticus	0	0	0	1	0	0	0	0	0	0	0	1	0	0	0	0	0	0	1	1	0	0	0	0	1	0	0	0	0	3	0	0	0	0	0	0	1	0	0	1	0	0
d_Bacteria;p_Actinobacteria;c_Actinobacteria;o_Micromonosporales;f_Micromonosporaceae;g_Micromonospora	0	1	0	5	2	2	1	2	0	0	0	1	85	2	1	3	0	2	0	4	1	0	0	5	0	186	0	1	56	9	0	2	8	0	0	2	1	5	8	5	1	0
d_Bacteria;p_Actinobacteria;c_Actinobacteria;o_Micromonosporales;f_Micromonosporaceae;g_Micromonospora;s_Micromonospora aurantiaca	0	0	0	0	0	0	0	1	0	0	0	0	0	0	0	0	0	0	0	0	0	0	0	0	0	0	0	0	0	0	0	1	0	0	0	0	0	0	0	0	0	0
d_Bacteria;p_Actinobacteria;c_Actinobacteria;o_Micromonosporales;f_Micromonosporaceae;g_Micromonospora;s_Micromonospora auratinigra	0	0	0	0	0	0	0	0	0	0	0	0	0	0	0	0	0	0	0	0	0	0	0	0	0	0	0	0	0	0	0	0	0	0	0	0	0	0	0	0	0	0
d_Bacteria;p_Actinobacteria;c_Actinobacteria;o_Micromonosporales;f_Micromonosporaceae;g_Micromonospora;s_Micromonospora chokoriensis	0	0	0	0	0	0	0	0	0	0	0	0	0	0	0	0	0	0	0	0	0	0	0	0	0	1	0	0	0	0	0	0	0	0	0	0	0	0	0	1	0	0
d_Bacteria;p_Actinobacteria;c_Actinobacteria;o_Micromonosporales;f_Micromonosporaceae;g_Micromonospora;s_Micromonospora coriariae	0	1	0	2	0	0	0	0	0	0	0	0	0	0	0	0	0	2	0	0	0	0	0	0	0	0	0	0	0	0	0	0	0	0	0	1	0	0	0	0	0	0
d_Bacteria;p_Actinobacteria;c_Actinobacteria;o_Micromonosporales;f_Micromonosporaceae;g_Micromonospora;s_Micromonospora coxensis	0	0	0	0	0	0	0	0	0	0	0	0	0	0	0	0	0	0	0	0	0	0	0	0	0	0	0	0	0	1	0	0	0	0	0	0	0	0	0	1	0	0
d_Bacteria;p_Actinobacteria;c_Actinobacteria;o_Micromonosporales;f_Micromonosporaceae;g_Micromonospora;s_Micromonospora echinaurantiaca	0	0	0	0	0	0	0	0	0	0	0	0	0	0	0	0	0	0	0	0	0	0	0	0	0	0	0	0	0	1	0	0	0	0	0	1	0	0	0	0	0	0
d_Bacteria;p_Actinobacteria;c_Actinobacteria;o_Micromonosporales;f_Micromonosporaceae;g_Micromonospora;s_Micromonospora echinofusca	0	0	0	0	0	0	0	0	0	0	0	0	0	0	1	0	0	0	0	0	0	0	0	0	0	0	0	0	0	0	0	0	0	0	0	0	0	0	0	0	0	0
d_Bacteria;p_Actinobacteria;c_Actinobacteria;o_Micromonosporales;f_Micromonosporaceae;g_Micromonospora;s_Micromonospora echinospora	0	0	0	1	0	0	0	0	0	0	0	1	0	0	0	0	0	0	0	0	1	0	0	0	0	0	0	0	0	0	0	0	0	0	0	0	0	0	0	0	0	0
d_Bacteria;p_Actinobacteria;c_Actinobacteria;o_Micromonosporales;f_Micromonosporaceae;g_Micromonospora;s_Micromonospora inositola	0	0	0	1	0	0	0	0	0	0	0	0	0	0	0	0	0	0	0	0	0	0	0	0	0	0	0	0	0	3	0	0	0	0	0	0	0	0	0	0	0	0
d_Bacteria;p_Actinobacteria;c_Actinobacteria;o_Micromonosporales;f_Micromonosporaceae;g_Micromonospora;s_Micromonospora krabiensis	0	0	0	0	0	0	0	0	0	0	0	0	0	0	0	0	0	0	0	0	0	0	0	0	0	1	0	0	0	0	0	0	0	0	0	0	0	0	0	1	0	0
d_Bacteria;p_Actinobacteria;c_Actinobacteria;o_Micromonosporales;f_Micromonosporaceae;g_Micromonospora;s_Micromonospora narathiwatensis	0	0	0	0	0	0	0	0	0	0	0	0	0	0	0	0	0	0	0	0	0	0	0	0	0	0	0	0	0	1	0	0	0	0	0	0	0	0	3	1	0	0
d_Bacteria;p_Actinobacteria;c_Actinobacteria;o_Micromonosporales;f_Micromonosporaceae;g_Micromonospora;s_Micromonospora purpureochromogenes	0	0	0	0	0	0	0	0	0	0	0	0	0	0	0	0	0	0	0	0	0	0	0	0	0	0	0	0	0	0	0	1	0	0	0	0	0	0	0	0	0	0
d_Bacteria;p_Actinobacteria;c_Actinobacteria;o_Micromonosporales;f_Micromonosporaceae;g_Micromonospora;s_Micromonospora rifamycinica	0	0	0	0	0	0	0	0	0	0	0	0	0	2	0	0	0	0	0	0	0	0	0	0	0	1	0	0	1	0	0	0	0	0	0	0	0	0	0	0	0	0
d_Bacteria;p_Actinobacteria;c_Actinobacteria;o_Micromonosporales;f_Micromonosporaceae;g_Micromonospora;s_Micromonospora siamensis	0	0	0	0	2	2	1	1	0	0	0	0	0	0	0	2	0	0	0	2	0	0	0	5	0	0	0	0	1	1	0	0	0	0	0	0	0	0	3	0	0	0
d_Bacteria;p_Actinobacteria;c_Actinobacteria;o_Micromonosporales;f_Micromonosporaceae;g_Micromonospora;s_Micromonospora sp. B006	0	0	0	0	0	0	0	0	0	0	0	0	0	0	0	1	0	0	0	0	0	0	0	0	0	0	0	0	0	0	0	0	6	0	0	0	1	1	0	0	0	0
d_Bacteria;p_Actinobacteria;c_Actinobacteria;o_Micromonosporales;f_Micromonosporaceae;g_Micromonospora;s_Micromonospora sp. L5	0	0	0	0	0	0	0	0	0	0	0	0	0	0	0	0	0	0	0	0	0	0	0	0	0	0	0	0	0	0	0	0	0	0	0	0	0	0	0	0	0	0
d_Bacteria;p_Actinobacteria;c_Actinobacteria;o_Micromonosporales;f_Micromonosporaceae;g_Micromonospora;s_Micromonospora sp. WMMA2032	0	0	0	0	0	0	0	0	0	0	0	0	0	0	0	0	0	0	0	1	0	0	0	0	0	0	0	0	0	0	0	0	0	0	0	0	0	1	0	0	0	0
d_Bacteria;p_Actinobacteria;c_Actinobacteria;o_Micromonosporales;f_Micromonosporaceae;g_Micromonospora;s_Micromonospora tulbaghiae	0	0	0	0	0	0	0	0	0	0	0	0	0	0	0	0	0	0	0	0	0	0	0	0	0	0	0	0	0	0	0	0	0	0	0	0	0	0	0	0	0	0
d_Bacteria;p_Actinobacteria;c_Actinobacteria;o_Micromonosporales;f_Micromonosporaceae;g_Micromonospora;s_Micromonospora viridifaciens	0	0	0	0	0	0	0	0	0	0	0	0	0	0	0	0	0	0	0	0	0	0	0	0	0	0	0	0	0	0	0	0	0	0	0	0	0	0	0	0	0	0
d_Bacteria;p_Actinobacteria;c_Actinobacteria;o_Micromonosporales;f_Micromonosporaceae;g_Micromonospora;s_Micromonospora zamorensis	0	0	0	0	0	0	0	0	0	0	0	0	0	0	0	0	0	0	0	0	0	0	0	0	0	1	0	0	0	1	0	0	0	0	0	0	0	0	0	0	0	0
d_Bacteria;p_Actinobacteria;c_Actinobacteria;o_Micromonosporales;f_Micromonosporaceae;g_Plantactinospora	0	0	0	0	0	0	0	0	0	0	0	0	0	0	0	0	0	0	0	0	0	0	0	1	0	0	0	0	0	1	0	0	0	0	0	0	0	2	2	0	0	0
d_Bacteria;p_Actinobacteria;c_Actinobacteria;o_Micromonosporales;f_Micromonosporaceae;g_Plantactinospora;s_Plantactinospora sp. BB1	0	0	0	0	0	0	0	0	0	0	0	0	0	0	0	0	0	0	0	0	0	0	0	0	0	0	0	0	0	0	0	0	0	0	0	0	0	0	0	0	0	0
d_Bacteria;p_Actinobacteria;c_Actinobacteria;o_Micromonosporales;f_Micromonosporaceae;g_Plantactinospora;s_Plantactinospora sp. BC1	0	0	0	0	0	0	0	0	0	0	0	0	0	0	0	0	0	0	0	0	0	0	0	0	0	0	0	0	0	0	0	0	0	0	0	0	0	0	0	0	0	0
d_Bacteria;p_Actinobacteria;c_Actinobacteria;o_Micromonosporales;f_Micromonosporaceae;g_Plantactinospora;s_Plantactinospora sp. KBS50	0	0	0	0	0	0	0	0	0	0	0	0	0	0	0	0	0	0	0	0	0	0	0	0	0	0	0	0	0	0	0	0	0	0	0	0	0	1	0	0	0	0
d_Bacteria;p_Actinobacteria;c_Actinobacteria;o_Micromonosporales;f_Micromonosporaceae;g_Salinispora	0	0	0	0	0	0	0	0	0	0	0	0	2	0	0	0	0	0	0	1	0	0	0	1	0	2	0	0	0	0	2	0	0	0	0	0	0	0	0	1	0	0
d_Bacteria;p_Actinobacteria;c_Actinobacteria;o_Micromonosporales;f_Micromonosporaceae;g_Salinispora;s_Salinispora arenicola	0	0	0	0	0	0	0	0	0	0	0	0	2	0	0	0	0	0	0	1	0	0	0	1	0	2	0	0	0	0	2	0	0	0	0	0	0	0	0	1	0	0
d_Bacteria;p_Actinobacteria;c_Actinobacteria;o_Micromonosporales;f_Micromonosporaceae;g_Salinispora;s_Salinispora tropica	0	0	0	0	0	0	0	0	0	0	0	0	0	0	0	0	0	0	0	0	0	0	0	0	0	0	0	0	0	0	0	0	0	0	0	0	0	0	0	0	0	0
d_Bacteria;p_Actinobacteria;c_Actinobacteria;o_Micromonosporales;f_Micromonosporaceae;g_Verrucosispora	0	0	0	0	1	0	0	0	0	0	0	0	0	0	0	0	0	0	0	0	0	0	0	0	0	0	0	0	0	0	0	0	0	0	0	0	0	0	0	2	0	0
d_Bacteria;p_Actinobacteria;c_Actinobacteria;o_Micromonosporales;f_Micromonosporaceae;g_Verrucosispora;s_Verrucosispora maris	0	0	0	0	1	0	0	0	0	0	0	0	0	0	0	0	0	0	0	0	0	0	0	0	0	0	0	0	0	0	0	0	0	0	0	0	0	0	0	2	0	0
d_Bacteria;p_Actinobacteria;c_Actinobacteria;o_Nakamurellales	0	0	0	0	0	0	1	1	1	0	0	0	0	0	0	0	0	0	0	0	0	0	0	0	0	2	0	1	0	6	0	0	0	0	9	0	0	2	9	5	0	0
d_Bacteria;p_Actinobacteria;c_Actinobacteria;o_Nakamurellales;f_Nakamurellaceae	0	0	0	0	0	0	1	1	1	0	0	0	0	0	0	0	0	0	0	0	0	0	0	0	0	2	0	1	0	6	0	0	0	0	9	0	0	2	9	5	0	0
d_Bacteria;p_Actinobacteria;c_Actinobacteria;o_Nakamurellales;f_Nakamurellaceae;g_Nakamurella	0	0	0	0	0	0	1	1	1	0	0	0	0	0	0	0	0	0	0	0	0	0	0	0	0	2	0	1	0	6	0	0	0	0	9	0	0	2	9	5	0	0
d_Bacteria;p_Actinobacteria;c_Actinobacteria;o_Nakamurellales;f_Nakamurellaceae;g_Nakamurella;s_Nakamurella multipartita	0	0	0	0	0	0	1	1	1	0	0	0	0	0	0	0	0	0	0	0	0	0	0	0	0	0	0	1	0	3	0	0	0	0	9	0	0	0	0	0	0	0
d_Bacteria;p_Actinobacteria;c_Actinobacteria;o_Nakamurellales;f_Nakamurellaceae;g_Nakamurella;s_Nakamurella panacisegetis	0	0	0	0	0	0	0	0	0	0	0	0	0	0	0	0	0	0	0	0	0	0	0	0	0	2	0	0	0	3	0	0	0	0	0	0	0	1	9	5	0	0
d_Bacteria;p_Actinobacteria;c_Actinobacteria;o_Propionibacteriales	22	530	30	465	22	891	1221	166	114	597	14	120	139	155	24	2204	272	318	1220	112	291	12	14	3815	78	138	71	203	48	239	39	195	57	761	72	162	56	439	225	1100	179	35
d_Bacteria;p_Actinobacteria;c_Actinobacteria;o_Propionibacteriales;f_Nocardioidaceae	0	1	5	3	1	2	13	1	0	4	1	0	3	0	2	2	1	1	1	4	2	0	0	5	0	7	0	3	7	59	0	3	9	3	7	3	1	12	33	2	4	0
d_Bacteria;p_Actinobacteria;c_Actinobacteria;o_Propionibacteriales;f_Nocardioidaceae;g_Actinopolymorpha	0	0	0	0	0	0	0	0	0	1	0	0	0	0	0	0	0	0	1	1	0	0	0	0	0	0	0	0	0	19	0	0	1	0	0	0	1	1	0	0	0	0
d_Bacteria;p_Actinobacteria;c_Actinobacteria;o_Propionibacteriales;f_Nocardioidaceae;g_Actinopolymorpha;s_Actinopolymorpha singaporensis	0	0	0	0	0	0	0	0	0	1	0	0	0	0	0	0	0	0	1	1	0	0	0	0	0	0	0	0	0	19	0	0	1	0	0	0	1	1	0	0	0	0
d_Bacteria;p_Actinobacteria;c_Actinobacteria;o_Propionibacteriales;f_Nocardioidaceae;g_Aeromicrobium	0	0	0	0	0	0	1	0	0	0	0	0	0	0	0	0	0	1	0	2	1	0	0	0	0	0	0	0	0	5	0	0	6	2	0	2	0	4	8	0	0	0
d_Bacteria;p_Actinobacteria;c_Actinobacteria;o_Propionibacteriales;f_Nocardioidaceae;g_Aeromicrobium;s_Aeromicrobium choanae	0	0	0	0	0	0	0	0	0	0	0	0	0	0	0	0	0	0	0	1	0	0	0	0	0	0	0	0	0	2	0	0	0	1	0	0	0	0	5	0	0	0
d_Bacteria;p_Actinobacteria;c_Actinobacteria;o_Propionibacteriales;f_Nocardioidaceae;g_Aeromicrobium;s_Aeromicrobium erythreum	0	0	0	0	0	0	0	0	0	0	0	0	0	0	0	0	0	0	0	0	0	0	0	0	0	0	0	0	0	3	0	0	0	0	0	0	0	0	3	0	0	0
d_Bacteria;p_Actinobacteria;c_Actinobacteria;o_Propionibacteriales;f_Nocardioidaceae;g_Aeromicrobium;s_Aeromicrobium marinum	0	0	0	0	0	0	0	0	0	0	0	0	0	0	0	0	0	0	0	0	0	0	0	0	0	0	0	0	0	0	0	0	3	0	0	2	0	0	0	0	0	0
d_Bacteria;p_Actinobacteria;c_Actinobacteria;o_Propionibacteriales;f_Nocardioidaceae;g_Aeromicrobium;s_Aeromicrobium sp. 592	0	0	0	0	0	0	0	0	0	0	0	0	0	0	0	0	0	0	0	0	1	0	0	0	0	0	0	0	0	0	0	0	0	0	0	0	0	0	0	0	0	0
d_Bacteria;p_Actinobacteria;c_Actinobacteria;o_Propionibacteriales;f_Nocardioidaceae;g_Aeromicrobium;s_Aeromicrobium sp. A1-2	0	0	0	0	0	0	0	0	0	0	0	0	0	0	0	0	0	0	0	0	0	0	0	0	0	0	0	0	0	0	0	0	0	0	0	0	0	1	0	0	0	0
d_Bacteria;p_Actinobacteria;c_Actinobacteria;o_Propionibacteriales;f_Nocardioidaceae;g_Friedmanniella	0	0	0	0	0	0	0	0	0	1	1	0	0	0	0	0	0	0	0	0	0	0	0	0	0	1	0	0	4	3	0	0	0	0	0	0	0	0	0	0	0	0
d_Bacteria;p_Actinobacteria;c_Actinobacteria;o_Propionibacteriales;f_Nocardioidaceae;g_Friedmanniella;s_Friedmanniella luteola	0	0	0	0	0	0	0	0	0	0	0	0	0	0	0	0	0	0	0	0	0	0	0	0	0	1	0	0	4	3	0	0	0	0	0	0	0	0	0	0	0	0
d_Bacteria;p_Actinobacteria;c_Actinobacteria;o_Propionibacteriales;f_Nocardioidaceae;g_Friedmanniella;s_Friedmanniella sagamiharensis	0	0	0	0	0	0	0	0	0	1	1	0	0	0	0	0	0	0	0	0	0	0	0	0	0	0	0	0	0	0	0	0	0	0	0	0	0	0	0	0	0	0
d_Bacteria;p_Actinobacteria;c_Actinobacteria;o_Propionibacteriales;f_Nocardioidaceae;g_Kribbella	0	0	0	0	0	0	0	0	0	0	0	0	0	0	0	0	0	0	0	0	0	0	0	0	0	1	0	0	2	0	0	0	0	1	0	0	0	0	0	0	0	0
d_Bacteria;p_Actinobacteria;c_Actinobacteria;o_Propionibacteriales;f_Nocardioidaceae;g_Kribbella;s_Kribbella flavida	0	0	0	0	0	0	0	0	0	0	0	0	0	0	0	0	0	0	0	0	0	0	0	0	0	1	0	0	2	0	0	0	0	1	0	0	0	0	0	0	0	0
d_Bacteria;p_Actinobacteria;c_Actinobacteria;o_Propionibacteriales;f_Nocardioidaceae;g_Marmoricola	0	0	0	0	0	0	0	0	0	0	0	0	0	0	0	0	0	0	0	0	1	0	0	0	0	0	0	0	0	0	0	0	0	0	0	0	0	0	1	0	0	0
d_Bacteria;p_Actinobacteria;c_Actinobacteria;o_Propionibacteriales;f_Nocardioidaceae;g_Marmoricola;s_Marmoricola scoriae	0	0	0	0	0	0	0	0	0	0	0	0	0	0	0	0	0	0	0	0	1	0	0	0	0	0	0	0	0	0	0	0	0	0	0	0	0	0	1	0	0	0
d_Bacteria;p_Actinobacteria;c_Actinobacteria;o_Propionibacteriales;f_Nocardioidaceae;g_Micropruina	0	0	0	0	0	1	0	1	0	0	0	0	0	0	0	0	0	0	0	0	0	0	0	1	0	0	0	0	0	0	0	0	2	0	3	0	0	3	3	0	0	0
d_Bacteria;p_Actinobacteria;c_Actinobacteria;o_Propionibacteriales;f_Nocardioidaceae;g_Micropruina;s_Micropruina glycogenica	0	0	0	0	0	1	0	1	0	0	0	0	0	0	0	0	0	0	0	0	0	0	0	1	0	0	0	0	0	0	0	0	2	0	3	0	0	3	3	0	0	0
d_Bacteria;p_Actinobacteria;c_Actinobacteria;o_Propionibacteriales;f_Nocardioidaceae;g_Nocardioides	0	0	2	1	0	1	11	0	0	2	0	0	1	0	0	1	0	0	0	1	0	0	0	4	0	2	0	0	1	31	0	3	0	0	4	0	0	1	21	1	3	0
d_Bacteria;p_Actinobacteria;c_Actinobacteria;o_Propionibacteriales;f_Nocardioidaceae;g_Nocardioides;s_Nocardioides dokdonensis	0	0	0	0	0	0	0	0	0	0	0	0	0	0	0	1	0	0	0	1	0	0	0	0	0	0	0	0	1	5	0	1	0	0	0	0	0	0	0	0	0	0
d_Bacteria;p_Actinobacteria;c_Actinobacteria;o_Propionibacteriales;f_Nocardioidaceae;g_Nocardioides;s_Nocardioides sp. 603	0	0	0	0	0	0	0	0	0	0	0	0	0	0	0	0	0	0	0	0	0	0	0	0	0	0	0	0	0	0	0	0	0	0	0	0	0	0	0	0	0	0
d_Bacteria;p_Actinobacteria;c_Actinobacteria;o_Propionibacteriales;f_Nocardioidaceae;g_Nocardioides;s_Nocardioides sp. 78	0	0	0	0	0	0	0	0	0	0	0	0	0	0	0	0	0	0	0	0	0	0	0	0	0	0	0	0	0	1	0	0	0	0	0	0	0	0	0	0	0	0
d_Bacteria;p_Actinobacteria;c_Actinobacteria;o_Propionibacteriales;f_Nocardioidaceae;g_Nocardioides;s_Nocardioides sp. CF8	0	0	0	1	0	0	11	0	0	2	0	0	0	0	0	0	0	0	0	0	0	0	0	4	0	2	0	0	0	18	0	2	0	0	0	0	0	1	13	1	0	0
d_Bacteria;p_Actinobacteria;c_Actinobacteria;o_Propionibacteriales;f_Nocardioidaceae;g_Nocardioides;s_Nocardioides sp. JS614	0	0	0	0	0	0	0	0	0	0	0	0	1	0	0	0	0	0	0	0	0	0	0	0	0	0	0	0	0	0	0	0	0	0	0	0	0	0	0	0	2	0
d_Bacteria;p_Actinobacteria;c_Actinobacteria;o_Propionibacteriales;f_Nocardioidaceae;g_Pimelobacter	0	0	0	1	0	0	0	0	0	0	0	0	2	0	0	0	1	0	0	0	0	0	0	0	0	1	0	0	0	0	0	0	0	0	0	0	0	0	0	1	0	0
d_Bacteria;p_Actinobacteria;c_Actinobacteria;o_Propionibacteriales;f_Nocardioidaceae;g_Pimelobacter;s_Pimelobacter simplex	0	0	0	1	0	0	0	0	0	0	0	0	2	0	0	0	1	0	0	0	0	0	0	0	0	1	0	0	0	0	0	0	0	0	0	0	0	0	0	1	0	0
d_Bacteria;p_Actinobacteria;c_Actinobacteria;o_Propionibacteriales;f_Propionibacteriaceae	22	528	25	462	21	889	1208	162	113	592	13	120	135	155	21	2202	271	315	1217	107	289	12	14	3810	77	129	67	197	41	179	39	191	48	758	65	157	55	426	192	1094	174	35
d_Bacteria;p_Actinobacteria;c_Actinobacteria;o_Propionibacteriales;f_Propionibacteriaceae;g_Acidipropionibacterium	0	0	0	0	0	0	0	4	1	0	0	3	0	0	0	2	0	1	0	2	0	0	0	2	0	2	0	1	1	2	0	0	0	1	2	0	0	16	0	44	0	7
d_Bacteria;p_Actinobacteria;c_Actinobacteria;o_Propionibacteriales;f_Propionibacteriaceae;g_Acidipropionibacterium;s_Acidipropionibacterium acidipropionici	0	0	0	0	0	0	0	2	0	0	0	3	0	0	0	2	0	0	0	2	0	0	0	0	0	1	0	1	1	2	0	0	0	1	1	0	0	0	0	44	0	7
d_Bacteria;p_Actinobacteria;c_Actinobacteria;o_Propionibacteriales;f_Propionibacteriaceae;g_Acidipropionibacterium;s_Acidipropionibacterium virtanenii	0	0	0	0	0	0	0	2	0	0	0	0	0	0	0	0	0	1	0	0	0	0	0	2	0	1	0	0	0	0	0	0	0	0	1	0	0	15	0	0	0	0
d_Bacteria;p_Actinobacteria;c_Actinobacteria;o_Propionibacteriales;f_Propionibacteriaceae;g_Auraticoccus	0	0	0	1	0	0	0	0	0	0	0	0	0	0	0	0	0	0	0	1	0	0	0	0	0	0	0	1	0	0	0	0	1	0	0	0	0	0	1	1	16	0
d_Bacteria;p_Actinobacteria;c_Actinobacteria;o_Propionibacteriales;f_Propionibacteriaceae;g_Auraticoccus;s_Auraticoccus monumenti	0	0	0	1	0	0	0	0	0	0	0	0	0	0	0	0	0	0	0	1	0	0	0	0	0	0	0	1	0	0	0	0	1	0	0	0	0	0	1	1	16	0
d_Bacteria;p_Actinobacteria;c_Actinobacteria;o_Propionibacteriales;f_Propionibacteriaceae;g_Cutibacterium	12	15	7	111	17	23	7	22	43	140	11	21	44	8	12	31	21	18	15	20	30	12	7	30	9	5	14	27	3	25	31	8	10	23	11	15	1	3	12	8	115	4
d_Bacteria;p_Actinobacteria;c_Actinobacteria;o_Propionibacteriales;f_Propionibacteriaceae;g_Cutibacterium;s_Cutibacterium acnes	12	13	5	109	15	22	6	15	40	132	8	21	9	8	12	28	18	17	14	17	23	12	7	28	8	3	12	18	2	24	27	3	8	16	10	15	1	2	12	7	114	4
d_Bacteria;p_Actinobacteria;c_Actinobacteria;o_Propionibacteriales;f_Propionibacteriaceae;g_Cutibacterium;s_Cutibacterium avidum	0	1	1	0	2	1	0	7	2	0	3	0	35	0	0	3	0	0	1	3	7	0	0	0	0	1	1	6	1	0	0	5	1	1	0	0	0	1	0	0	0	0
d_Bacteria;p_Actinobacteria;c_Actinobacteria;o_Propionibacteriales;f_Propionibacteriaceae;g_Cutibacterium;s_Cutibacterium granulosum	0	1	1	2	0	0	1	0	1	6	0	0	0	0	0	0	3	1	0	0	0	0	0	1	1	0	0	1	0	1	1	0	1	3	1	0	0	0	0	1	0	0
d_Bacteria;p_Actinobacteria;c_Actinobacteria;o_Propionibacteriales;f_Propionibacteriaceae;g_Microlunatus	0	0	0	1	0	0	0	0	0	0	0	0	2	0	0	0	0	1	0	0	0	0	0	1	0	2	0	0	0	1	0	0	1	0	0	0	0	2	0	4	0	0
d_Bacteria;p_Actinobacteria;c_Actinobacteria;o_Propionibacteriales;f_Propionibacteriaceae;g_Microlunatus;s_Microlunatus phosphovorus	0	0	0	1	0	0	0	0	0	0	0	0	1	0	0	0	0	1	0	0	0	0	0	1	0	2	0	0	0	1	0	0	0	0	0	0	0	2	0	4	0	0
d_Bacteria;p_Actinobacteria;c_Actinobacteria;o_Propionibacteriales;f_Propionibacteriaceae;g_Microlunatus;s_Microlunatus soli	0	0	0	0	0	0	0	0	0	0	0	0	1	0	0	0	0	0	0	0	0	0	0	0	0	0	0	0	0	0	0	0	1	0	0	0	0	0	0	0	0	0
d_Bacteria;p_Actinobacteria;c_Actinobacteria;o_Propionibacteriales;f_Propionibacteriaceae;g_Propionibacterium	1	0	0	1	1	1	12	0	1	3	1	2	1	0	1	894	2	0	1	0	0	0	0	12	1	1	0	36	0	0	1	1	7	3	0	1	54	4	2	0	1	0
d_Bacteria;p_Actinobacteria;c_Actinobacteria;o_Propionibacteriales;f_Propionibacteriaceae;g_Propionibacterium;s_Propionibacterium freudenreichii	1	0	0	1	0	1	12	0	0	2	1	2	0	0	1	894	2	0	1	0	0	0	0	12	1	1	0	36	0	0	1	1	7	3	0	0	54	4	2	0	1	0
d_Bacteria;p_Actinobacteria;c_Actinobacteria;o_Propionibacteriales;f_Propionibacteriaceae;g_Propionibacterium;s_Propionibacterium sp. oral taxon 193	0	0	0	0	1	0	0	0	1	1	0	0	1	0	0	0	0	0	0	0	0	0	0	0	0	0	0	0	0	0	0	0	0	0	0	1	0	0	0	0	0	0
d_Bacteria;p_Actinobacteria;c_Actinobacteria;o_Propionibacteriales;f_Propionibacteriaceae;g_Propionimicrobium	8	512	18	322	0	850	1180	126	57	445	0	79	82	145	5	1253	17	292	1195	64	248	0	2	3753	65	91	51	72	20	74	1	168	20	292	46	138	0	289	144	1024	19	19
d_Bacteria;p_Actinobacteria;c_Actinobacteria;o_Propionibacteriales;f_Propionibacteriaceae;g_Propionimicrobium;s_Propionimicrobium sp. Marseille-P3275	8	512	18	322	0	850	1180	126	57	445	0	79	82	145	5	1253	17	292	1195	64	248	0	2	3753	65	91	51	72	20	74	1	168	20	292	46	138	0	289	144	1024	19	19
d_Bacteria;p_Actinobacteria;c_Actinobacteria;o_Propionibacteriales;f_Propionibacteriaceae;g_Pseudopropionibacterium	0	0	0	1	0	6	0	0	0	0	0	0	2	0	1	7	0	0	1	3	0	0	0	0	0	14	0	0	2	3	0	0	0	0	0	0	0	2	1	11	17	3
d_Bacteria;p_Actinobacteria;c_Actinobacteria;o_Propionibacteriales;f_Propionibacteriaceae;g_Pseudopropionibacterium;s_Pseudopropionibacterium propionicum	0	0	0	1	0	6	0	0	0	0	0	0	2	0	1	7	0	0	1	3	0	0	0	0	0	14	0	0	2	3	0	0	0	0	0	0	0	2	1	11	17	3
d_Bacteria;p_Actinobacteria;c_Actinobacteria;o_Propionibacteriales;f_Propionibacteriaceae;g_Tessaracoccus	0	1	0	2	0	5	0	3	1	0	0	0	2	0	2	2	0	1	1	4	0	0	0	0	2	5	2	6	3	67	0	8	1	0	0	1	0	101	26	1	2	2
d_Bacteria;p_Actinobacteria;c_Actinobacteria;o_Propionibacteriales;f_Propionibacteriaceae;g_Tessaracoccus;s_Tessaracoccus aquimaris	0	0	0	0	0	3	0	2	0	0	0	0	0	0	0	0	0	0	0	1	0	0	0	0	0	0	0	0	1	3	0	2	0	0	0	0	0	2	0	0	0	0
d_Bacteria;p_Actinobacteria;c_Actinobacteria;o_Propionibacteriales;f_Propionibacteriaceae;g_Tessaracoccus;s_Tessaracoccus flavescens	0	0	0	0	0	0	0	0	0	0	0	0	1	0	1	1	0	0	0	1	0	0	0	0	0	0	1	0	0	3	0	2	0	0	0	1	0	0	1	0	0	0
d_Bacteria;p_Actinobacteria;c_Actinobacteria;o_Propionibacteriales;f_Propionibacteriaceae;g_Tessaracoccus;s_Tessaracoccus flavus	0	0	0	0	0	0	0	1	0	0	0	0	0	0	0	0	0	0	0	0	0	0	0	0	2	0	0	4	0	1	0	0	0	0	0	0	0	1	0	0	0	2
d_Bacteria;p_Actinobacteria;c_Actinobacteria;o_Propionibacteriales;f_Propionibacteriaceae;g_Tessaracoccus;s_Tessaracoccus sp. Marseille-P5995	0	0	0	0	0	0	0	0	0	0	0	0	0	0	0	0	0	0	1	0	0	0	0	0	0	0	0	1	0	0	0	0	0	0	0	0	0	0	0	0	0	0
d_Bacteria;p_Actinobacteria;c_Actinobacteria;o_Propionibacteriales;f_Propionibacteriaceae;g_Tessaracoccus;s_Tessaracoccus sp. T2.5-30	0	1	0	2	0	1	0	0	1	0	0	0	1	0	1	0	0	1	0	2	0	0	0	0	0	0	1	0	1	2	0	0	0	0	0	0	0	3	0	1	1	0
d_Bacteria;p_Actinobacteria;c_Actinobacteria;o_Pseudonocardiales	26	0	2	12	6	75	7	6	5	3	6	297	4	88	1	5	13	1	1	23	168	2	4	25	1	29	3	20	8	217	0	9	13	10	11	5	2	101	156	91	9	11
d_Bacteria;p_Actinobacteria;c_Actinobacteria;o_Pseudonocardiales;f_Pseudonocardiaceae	26	0	2	12	6	75	7	6	5	3	6	297	4	88	1	5	13	1	1	23	168	2	4	25	1	29	3	20	8	217	0	9	13	10	11	5	2	101	156	91	9	11
d_Bacteria;p_Actinobacteria;c_Actinobacteria;o_Pseudonocardiales;f_Pseudonocardiaceae;g_Actinoalloteichus	25	0	1	9	4	71	6	3	2	2	6	297	0	42	0	2	12	1	1	18	167	2	4	24	0	1	2	16	0	43	0	0	6	7	8	5	1	0	10	6	1	9
d_Bacteria;p_Actinobacteria;c_Actinobacteria;o_Pseudonocardiales;f_Pseudonocardiaceae;g_Actinoalloteichus;s_Actinoalloteichus hoggarensis	0	0	0	0	0	0	0	0	0	0	0	0	0	0	0	0	0	0	0	0	0	0	0	0	0	0	0	0	0	0	0	0	1	0	2	0	0	0	0	0	0	0
d_Bacteria;p_Actinobacteria;c_Actinobacteria;o_Pseudonocardiales;f_Pseudonocardiaceae;g_Actinoalloteichus;s_Actinoalloteichus hymeniacidonis	0	0	0	0	0	0	0	0	0	0	0	0	0	0	0	0	0	0	0	0	0	0	0	0	0	0	0	1	0	0	0	0	0	2	1	1	0	0	0	0	0	0
d_Bacteria;p_Actinobacteria;c_Actinobacteria;o_Pseudonocardiales;f_Pseudonocardiaceae;g_Actinoalloteichus;s_Actinoalloteichus sp. ADI127-7	0	0	0	0	0	0	0	0	0	0	0	0	0	0	0	0	0	0	0	0	0	0	0	0	0	0	0	0	0	0	0	0	0	0	0	0	0	0	0	0	0	0
d_Bacteria;p_Actinobacteria;c_Actinobacteria;o_Pseudonocardiales;f_Pseudonocardiaceae;g_Actinoalloteichus;s_Actinoalloteichus sp. AHMU CJ021	25	0	1	9	4	71	6	2	2	2	6	297	0	42	0	2	12	1	1	17	167	2	4	24	0	1	2	15	0	42	0	0	5	5	5	4	1	0	10	6	1	9
d_Bacteria;p_Actinobacteria;c_Actinobacteria;o_Pseudonocardiales;f_Pseudonocardiaceae;g_Actinosynnema	0	0	0	0	0	0	0	0	0	0	0	0	0	0	0	0	0	0	0	2	0	0	0	0	0	0	0	0	0	1	0	1	0	0	0	0	0	2	1	4	1	0
d_Bacteria;p_Actinobacteria;c_Actinobacteria;o_Pseudonocardiales;f_Pseudonocardiaceae;g_Actinosynnema;s_Actinosynnema pretiosum	0	0	0	0	0	0	0	0	0	0	0	0	0	0	0	0	0	0	0	0	0	0	0	0	0	0	0	0	0	0	0	0	0	0	0	0	0	0	0	0	0	0
d_Bacteria;p_Actinobacteria;c_Actinobacteria;o_Pseudonocardiales;f_Pseudonocardiaceae;g_Alloactinosynnema	0	0	0	0	0	0	0	0	0	0	0	0	1	0	0	0	0	0	0	0	0	0	0	0	0	0	0	0	0	11	0	0	1	0	0	0	0	0	0	0	0	0
d_Bacteria;p_Actinobacteria;c_Actinobacteria;o_Pseudonocardiales;f_Pseudonocardiaceae;g_Alloactinosynnema;s_Alloactinosynnema sp. L-07	0	0	0	0	0	0	0	0	0	0	0	0	1	0	0	0	0	0	0	0	0	0	0	0	0	0	0	0	0	11	0	0	1	0	0	0	0	0	0	0	0	0
d_Bacteria;p_Actinobacteria;c_Actinobacteria;o_Pseudonocardiales;f_Pseudonocardiaceae;g_Allokutzneria	0	0	0	0	0	0	0	0	0	0	0	0	0	0	0	0	0	0	0	1	0	0	0	0	0	0	0	0	0	0	0	0	1	0	0	0	0	0	1	0	0	0
d_Bacteria;p_Actinobacteria;c_Actinobacteria;o_Pseudonocardiales;f_Pseudonocardiaceae;g_Allokutzneria;s_Allokutzneria albata	0	0	0	0	0	0	0	0	0	0	0	0	0	0	0	0	0	0	0	1	0	0	0	0	0	0	0	0	0	0	0	0	1	0	0	0	0	0	1	0	0	0
d_Bacteria;p_Actinobacteria;c_Actinobacteria;o_Pseudonocardiales;f_Pseudonocardiaceae;g_Amycolatopsis	0	0	0	1	1	0	0	1	1	0	0	0	0	3	0	0	0	0	0	0	0	0	0	1	0	1	0	1	2	12	0	1	0	1	1	0	0	3	3	13	4	0
d_Bacteria;p_Actinobacteria;c_Actinobacteria;o_Pseudonocardiales;f_Pseudonocardiaceae;g_Amycolatopsis;s_Amycolatopsis albispora	0	0	0	0	0	0	0	0	0	0	0	0	0	0	0	0	0	0	0	0	0	0	0	0	0	1	0	0	0	6	0	0	0	0	0	0	0	1	2	0	0	0
d_Bacteria;p_Actinobacteria;c_Actinobacteria;o_Pseudonocardiales;f_Pseudonocardiaceae;g_Amycolatopsis;s_Amycolatopsis japonica	0	0	0	0	0	0	0	0	0	0	0	0	0	0	0	0	0	0	0	0	0	0	0	0	0	0	0	0	0	0	0	0	0	0	0	0	0	0	0	0	0	0
d_Bacteria;p_Actinobacteria;c_Actinobacteria;o_Pseudonocardiales;f_Pseudonocardiaceae;g_Amycolatopsis;s_Amycolatopsis keratiniphila	0	0	0	1	0	0	0	0	0	0	0	0	0	0	0	0	0	0	0	0	0	0	0	0	0	0	0	0	0	0	0	0	0	0	1	0	0	0	0	0	0	0
d_Bacteria;p_Actinobacteria;c_Actinobacteria;o_Pseudonocardiales;f_Pseudonocardiaceae;g_Amycolatopsis;s_Amycolatopsis mediterranei	0	0	0	0	1	0	0	1	0	0	0	0	0	0	0	0	0	0	0	0	0	0	0	0	0	0	0	0	1	0	0	0	0	0	0	0	0	2	0	10	1	0
d_Bacteria;p_Actinobacteria;c_Actinobacteria;o_Pseudonocardiales;f_Pseudonocardiaceae;g_Amycolatopsis;s_Amycolatopsis methanolica	0	0	0	0	0	0	0	0	0	0	0	0	0	0	0	0	0	0	0	0	0	0	0	0	0	0	0	1	0	0	0	0	0	0	0	0	0	0	0	0	1	0
d_Bacteria;p_Actinobacteria;c_Actinobacteria;o_Pseudonocardiales;f_Pseudonocardiaceae;g_Amycolatopsis;s_Amycolatopsis orientalis	0	0	0	0	0	0	0	0	0	0	0	0	0	2	0	0	0	0	0	0	0	0	0	0	0	0	0	0	0	0	0	0	0	1	0	0	0	0	0	0	0	0
d_Bacteria;p_Actinobacteria;c_Actinobacteria;o_Pseudonocardiales;f_Pseudonocardiaceae;g_Amycolatopsis;s_Amycolatopsis sp. AA4	0	0	0	0	0	0	0	0	0	0	0	0	0	0	0	0	0	0	0	0	0	0	0	0	0	0	0	0	1	3	0	1	0	0	0	0	0	0	0	0	0	0
d_Bacteria;p_Actinobacteria;c_Actinobacteria;o_Pseudonocardiales;f_Pseudonocardiaceae;g_Amycolatopsis;s_Amycolatopsis sp. BJA-103	0	0	0	0	0	0	0	0	0	0	0	0	0	0	0	0	0	0	0	0	0	0	0	0	0	0	0	0	0	2	0	0	0	0	0	0	0	0	1	3	1	0
d_Bacteria;p_Actinobacteria;c_Actinobacteria;o_Pseudonocardiales;f_Pseudonocardiaceae;g_Kibdelosporangium	0	0	0	0	0	0	0	0	0	0	0	0	0	0	0	0	0	0	0	0	0	0	0	0	0	2	0	0	1	12	0	1	1	0	0	0	0	4	12	3	0	0
d_Bacteria;p_Actinobacteria;c_Actinobacteria;o_Pseudonocardiales;f_Pseudonocardiaceae;g_Kibdelosporangium;s_Kibdelosporangium phytohabitans	0	0	0	0	0	0	0	0	0	0	0	0	0	0	0	0	0	0	0	0	0	0	0	0	0	2	0	0	1	12	0	1	1	0	0	0	0	4	12	3	0	0
d_Bacteria;p_Actinobacteria;c_Actinobacteria;o_Pseudonocardiales;f_Pseudonocardiaceae;g_Kutzneria	0	0	0	0	0	0	0	0	0	0	0	0	0	0	0	0	0	0	0	0	0	0	0	0	0	0	0	0	0	5	0	2	1	1	0	0	0	0	2	0	0	0
d_Bacteria;p_Actinobacteria;c_Actinobacteria;o_Pseudonocardiales;f_Pseudonocardiaceae;g_Kutzneria;s_Kutzneria albida	0	0	0	0	0	0	0	0	0	0	0	0	0	0	0	0	0	0	0	0	0	0	0	0	0	0	0	0	0	5	0	2	1	1	0	0	0	0	2	0	0	0
d_Bacteria;p_Actinobacteria;c_Actinobacteria;o_Pseudonocardiales;f_Pseudonocardiaceae;g_Lentzea	1	0	0	0	0	0	0	0	0	0	0	0	0	0	0	0	0	0	0	0	0	0	0	0	0	0	0	0	0	1	0	0	0	1	0	0	0	0	2	2	0	0
d_Bacteria;p_Actinobacteria;c_Actinobacteria;o_Pseudonocardiales;f_Pseudonocardiaceae;g_Lentzea;s_Lentzea guizhouensis	1	0	0	0	0	0	0	0	0	0	0	0	0	0	0	0	0	0	0	0	0	0	0	0	0	0	0	0	0	1	0	0	0	1	0	0	0	0	2	2	0	0
d_Bacteria;p_Actinobacteria;c_Actinobacteria;o_Pseudonocardiales;f_Pseudonocardiaceae;g_Prauserella	0	0	0	0	0	0	0	0	0	0	0	0	0	0	0	0	0	0	0	0	0	0	0	0	0	0	0	0	0	0	0	0	0	0	0	0	0	0	0	0	0	0
d_Bacteria;p_Actinobacteria;c_Actinobacteria;o_Pseudonocardiales;f_Pseudonocardiaceae;g_Prauserella;s_Prauserella marina	0	0	0	0	0	0	0	0	0	0	0	0	0	0	0	0	0	0	0	0	0	0	0	0	0	0	0	0	0	0	0	0	0	0	0	0	0	0	0	0	0	0
d_Bacteria;p_Actinobacteria;c_Actinobacteria;o_Pseudonocardiales;f_Pseudonocardiaceae;g_Pseudonocardia	0	0	1	0	0	1	0	0	2	0	0	0	0	0	1	0	0	0	0	0	0	0	0	0	0	1	0	0	1	1	0	0	0	0	0	0	1	86	1	0	0	0
d_Bacteria;p_Actinobacteria;c_Actinobacteria;o_Pseudonocardiales;f_Pseudonocardiaceae;g_Pseudonocardia;s_Pseudonocardia dioxanivorans	0	0	1	0	0	0	0	0	0	0	0	0	0	0	1	0	0	0	0	0	0	0	0	0	0	1	0	0	0	1	0	0	0	0	0	0	0	0	0	0	0	0
d_Bacteria;p_Actinobacteria;c_Actinobacteria;o_Pseudonocardiales;f_Pseudonocardiaceae;g_Pseudonocardia;s_Pseudonocardia sp. AL041005-10	0	0	0	0	0	1	0	0	0	0	0	0	0	0	0	0	0	0	0	0	0	0	0	0	0	0	0	0	1	0	0	0	0	0	0	0	0	1	1	0	0	0
d_Bacteria;p_Actinobacteria;c_Actinobacteria;o_Pseudonocardiales;f_Pseudonocardiaceae;g_Pseudonocardia;s_Pseudonocardia sp. HH130629-09	0	0	0	0	0	0	0	0	0	0	0	0	0	0	0	0	0	0	0	0	0	0	0	0	0	0	0	0	0	0	0	0	0	0	0	0	0	0	0	0	0	0
d_Bacteria;p_Actinobacteria;c_Actinobacteria;o_Pseudonocardiales;f_Pseudonocardiaceae;g_Pseudonocardia;s_Pseudonocardia sp. HH130630-07	0	0	0	0	0	0	0	0	1	0	0	0	0	0	0	0	0	0	0	0	0	0	0	0	0	0	0	0	0	0	0	0	0	0	0	0	1	85	0	0	0	0
d_Bacteria;p_Actinobacteria;c_Actinobacteria;o_Pseudonocardiales;f_Pseudonocardiaceae;g_Saccharomonospora	0	0	0	0	0	1	1	1	0	0	0	0	0	0	0	1	0	0	0	2	1	0	0	0	0	7	0	3	2	28	0	0	0	0	0	0	0	3	15	5	0	1
d_Bacteria;p_Actinobacteria;c_Actinobacteria;o_Pseudonocardiales;f_Pseudonocardiaceae;g_Saccharomonospora;s_Saccharomonospora azurea	0	0	0	0	0	1	0	0	0	0	0	0	0	0	0	0	0	0	0	0	0	0	0	0	0	7	0	0	2	26	0	0	0	0	0	0	0	0	14	5	0	0
d_Bacteria;p_Actinobacteria;c_Actinobacteria;o_Pseudonocardiales;f_Pseudonocardiaceae;g_Saccharomonospora;s_Saccharomonospora cyanea	0	0	0	0	0	0	0	0	0	0	0	0	0	0	0	0	0	0	0	0	0	0	0	0	0	0	0	0	0	0	0	0	0	0	0	0	0	1	0	0	0	0
d_Bacteria;p_Actinobacteria;c_Actinobacteria;o_Pseudonocardiales;f_Pseudonocardiaceae;g_Saccharomonospora;s_Saccharomonospora glauca	0	0	0	0	0	0	0	0	0	0	0	0	0	0	0	0	0	0	0	0	1	0	0	0	0	0	0	0	0	2	0	0	0	0	0	0	0	0	0	0	0	0
d_Bacteria;p_Actinobacteria;c_Actinobacteria;o_Pseudonocardiales;f_Pseudonocardiaceae;g_Saccharomonospora;s_Saccharomonospora marina	0	0	0	0	0	0	1	0	0	0	0	0	0	0	0	0	0	0	0	2	0	0	0	0	0	0	0	0	0	0	0	0	0	0	0	0	0	1	1	0	0	0
d_Bacteria;p_Actinobacteria;c_Actinobacteria;o_Pseudonocardiales;f_Pseudonocardiaceae;g_Saccharomonospora;s_Saccharomonospora viridis	0	0	0	0	0	0	0	0	0	0	0	0	0	0	0	1	0	0	0	0	0	0	0	0	0	0	0	0	0	0	0	0	0	0	0	0	0	0	0	0	0	0
d_Bacteria;p_Actinobacteria;c_Actinobacteria;o_Pseudonocardiales;f_Pseudonocardiaceae;g_Saccharopolyspora	0	0	0	1	0	0	0	0	0	0	0	0	0	0	0	0	0	0	0	0	0	0	0	0	0	0	0	0	0	0	0	0	0	0	0	0	0	1	1	0	0	0
d_Bacteria;p_Actinobacteria;c_Actinobacteria;o_Pseudonocardiales;f_Pseudonocardiaceae;g_Saccharopolyspora;s_Saccharopolyspora erythraea	0	0	0	1	0	0	0	0	0	0	0	0	0	0	0	0	0	0	0	0	0	0	0	0	0	0	0	0	0	0	0	0	0	0	0	0	0	1	1	0	0	0
d_Bacteria;p_Actinobacteria;c_Actinobacteria;o_Pseudonocardiales;f_Pseudonocardiaceae;g_Saccharothrix	0	0	0	0	0	0	0	0	0	0	0	0	0	0	0	1	0	0	0	0	0	0	0	0	0	0	0	0	0	1	0	0	2	0	0	0	0	0	0	0	0	0
d_Bacteria;p_Actinobacteria;c_Actinobacteria;o_Pseudonocardiales;f_Pseudonocardiaceae;g_Saccharothrix;s_Saccharothrix espanaensis	0	0	0	0	0	0	0	0	0	0	0	0	0	0	0	1	0	0	0	0	0	0	0	0	0	0	0	0	0	1	0	0	2	0	0	0	0	0	0	0	0	0
d_Bacteria;p_Actinobacteria;c_Actinobacteria;o_Streptomycetales	90	14	13	80	45	55	15	26	18	12	3	12	132	4	8	69	19	5	10	53	7	4	99	34	5	262	17	21	123	355	44	26	28	49	105	17	3	255	401	165	570	4
d_Bacteria;p_Actinobacteria;c_Actinobacteria;o_Streptomycetales;f_Streptomycetaceae	90	14	13	80	45	55	15	26	18	12	3	12	132	4	8	69	19	5	10	53	7	4	99	34	5	262	17	21	123	355	44	26	28	49	105	17	3	255	401	165	570	4
d_Bacteria;p_Actinobacteria;c_Actinobacteria;o_Streptomycetales;f_Streptomycetaceae;g_Kitasatospora	0	0	0	0	0	1	0	0	0	0	0	0	0	0	0	0	0	0	1	0	0	0	0	1	0	0	0	0	1	26	0	0	1	0	1	1	0	3	12	9	1	0
d_Bacteria;p_Actinobacteria;c_Actinobacteria;o_Streptomycetales;f_Streptomycetaceae;g_Kitasatospora;s_Kitasatospora albolonga	0	0	0	0	0	0	0	0	0	0	0	0	0	0	0	0	0	0	0	0	0	0	0	0	0	0	0	0	0	0	0	0	0	0	1	0	0	1	0	0	0	0
d_Bacteria;p_Actinobacteria;c_Actinobacteria;o_Streptomycetales;f_Streptomycetaceae;g_Kitasatospora;s_Kitasatospora aureofaciens	0	0	0	0	0	1	0	0	0	0	0	0	0	0	0	0	0	0	1	0	0	0	0	0	0	0	0	0	1	26	0	0	1	0	0	1	0	0	11	0	1	0
d_Bacteria;p_Actinobacteria;c_Actinobacteria;o_Streptomycetales;f_Streptomycetaceae;g_Kitasatospora;s_Kitasatospora setae	0	0	0	0	0	0	0	0	0	0	0	0	0	0	0	0	0	0	0	0	0	0	0	0	0	0	0	0	0	0	0	0	0	0	0	0	0	2	0	8	0	0
d_Bacteria;p_Actinobacteria;c_Actinobacteria;o_Streptomycetales;f_Streptomycetaceae;g_Kitasatospora;s_Kitasatospora sp. MMS16-BH015	0	0	0	0	0	0	0	0	0	0	0	0	0	0	0	0	0	0	0	0	0	0	0	1	0	0	0	0	0	0	0	0	0	0	0	0	0	0	1	1	0	0
d_Bacteria;p_Actinobacteria;c_Actinobacteria;o_Streptomycetales;f_Streptomycetaceae;g_Streptacidiphilus	0	0	0	0	0	0	0	0	0	0	0	0	0	0	0	0	0	0	0	0	0	0	0	0	0	0	0	1	0	2	0	0	0	9	0	0	0	0	0	0	0	0
d_Bacteria;p_Actinobacteria;c_Actinobacteria;o_Streptomycetales;f_Streptomycetaceae;g_Streptacidiphilus;s_Streptacidiphilus sp. DSM 106435	0	0	0	0	0	0	0	0	0	0	0	0	0	0	0	0	0	0	0	0	0	0	0	0	0	0	0	1	0	2	0	0	0	9	0	0	0	0	0	0	0	0
d_Bacteria;p_Actinobacteria;c_Actinobacteria;o_Streptomycetales;f_Streptomycetaceae;g_Streptomyces	15	11	10	76	17	25	9	20	14	10	3	11	102	4	6	31	18	2	8	42	6	3	19	22	4	172	6	16	108	139	1	17	25	37	70	8	2	211	176	145	19	3
d_Bacteria;p_Actinobacteria;c_Actinobacteria;o_Streptomycetales;f_Streptomycetaceae;g_Streptomyces;s_Streptomyces actuosus	0	0	0	0	0	0	0	0	0	0	0	0	0	0	0	0	0	0	0	0	0	0	0	0	0	0	0	0	0	0	0	0	0	0	0	0	0	0	0	0	0	0
d_Bacteria;p_Actinobacteria;c_Actinobacteria;o_Streptomycetales;f_Streptomycetaceae;g_Streptomyces;s_Streptomyces albireticuli	0	0	0	0	0	0	0	0	0	0	0	0	0	0	0	0	0	0	0	1	0	0	0	0	0	0	0	0	0	0	0	0	0	0	0	0	0	1	0	0	0	0
d_Bacteria;p_Actinobacteria;c_Actinobacteria;o_Streptomycetales;f_Streptomycetaceae;g_Streptomyces;s_Streptomyces alboflavus	0	0	0	0	0	0	0	0	0	0	0	0	0	0	0	0	0	0	0	0	0	0	0	0	0	0	0	0	0	0	0	0	0	0	0	0	0	0	0	0	0	0
d_Bacteria;p_Actinobacteria;c_Actinobacteria;o_Streptomycetales;f_Streptomycetaceae;g_Streptomyces;s_Streptomyces albulus	0	0	0	0	0	0	0	0	0	0	0	0	0	0	0	0	0	0	0	0	0	0	0	0	0	0	0	0	0	0	0	0	0	0	0	0	0	0	0	0	0	0
d_Bacteria;p_Actinobacteria;c_Actinobacteria;o_Streptomycetales;f_Streptomycetaceae;g_Streptomyces;s_Streptomyces albus	0	0	0	0	0	0	0	0	0	0	0	0	0	0	0	0	0	0	0	0	0	0	0	0	0	1	0	0	0	0	0	0	0	0	0	0	0	0	0	0	0	0
d_Bacteria;p_Actinobacteria;c_Actinobacteria;o_Streptomycetales;f_Streptomycetaceae;g_Streptomyces;s_Streptomyces ambofaciens	0	0	0	0	0	0	0	0	0	0	0	1	0	0	0	0	0	0	0	0	0	0	0	0	0	0	0	0	0	1	0	0	0	0	0	0	0	0	0	0	0	0
d_Bacteria;p_Actinobacteria;c_Actinobacteria;o_Streptomycetales;f_Streptomycetaceae;g_Streptomyces;s_Streptomyces antibioticus	0	0	0	0	0	0	0	0	0	1	0	0	0	0	0	0	0	0	0	0	0	0	0	0	0	0	0	0	0	1	0	1	0	0	0	0	0	0	0	0	0	0
d_Bacteria;p_Actinobacteria;c_Actinobacteria;o_Streptomycetales;f_Streptomycetaceae;g_Streptomyces;s_Streptomyces anulatus	0	0	0	0	0	0	0	0	0	0	0	0	0	0	0	0	0	0	0	0	0	0	0	0	0	0	0	0	0	0	0	0	0	0	0	0	0	0	0	0	0	0
d_Bacteria;p_Actinobacteria;c_Actinobacteria;o_Streptomycetales;f_Streptomycetaceae;g_Streptomyces;s_Streptomyces atratus	0	0	0	0	0	0	0	0	0	0	0	0	0	0	0	0	0	0	0	0	0	0	0	0	0	1	0	0	0	1	0	0	0	0	0	0	0	0	0	0	0	0
d_Bacteria;p_Actinobacteria;c_Actinobacteria;o_Streptomycetales;f_Streptomycetaceae;g_Streptomyces;s_Streptomyces autolyticus	0	0	0	0	0	0	0	0	0	0	0	0	0	0	0	0	0	0	0	0	0	0	0	0	0	0	0	0	0	0	0	0	0	0	0	0	0	0	0	0	0	0
d_Bacteria;p_Actinobacteria;c_Actinobacteria;o_Streptomycetales;f_Streptomycetaceae;g_Streptomyces;s_Streptomyces avermitilis	0	0	0	0	0	0	0	0	0	0	0	0	0	0	0	0	0	0	0	1	0	0	0	0	0	0	0	0	0	2	0	0	0	0	0	0	0	0	0	0	0	0
d_Bacteria;p_Actinobacteria;c_Actinobacteria;o_Streptomycetales;f_Streptomycetaceae;g_Streptomyces;s_Streptomyces bacillaris	0	0	0	0	0	0	0	0	0	0	0	0	0	0	0	0	0	0	0	0	0	0	0	0	0	0	0	0	0	0	0	0	0	0	0	0	0	0	0	0	0	0
d_Bacteria;p_Actinobacteria;c_Actinobacteria;o_Streptomycetales;f_Streptomycetaceae;g_Streptomyces;s_Streptomyces bingchenggensis	1	0	0	0	0	0	0	0	0	0	0	0	0	0	0	1	0	0	0	1	0	0	0	0	0	0	0	0	0	0	0	0	0	0	0	0	0	2	0	6	0	0
d_Bacteria;p_Actinobacteria;c_Actinobacteria;o_Streptomycetales;f_Streptomycetaceae;g_Streptomyces;s_Streptomyces cattleya	0	0	0	0	0	0	0	0	0	0	0	0	0	0	0	0	0	0	0	0	1	0	0	0	1	0	0	0	0	0	0	0	2	1	1	0	0	0	2	0	2	0
d_Bacteria;p_Actinobacteria;c_Actinobacteria;o_Streptomycetales;f_Streptomycetaceae;g_Streptomyces;s_Streptomyces cavourensis	0	0	0	0	0	0	0	0	0	0	0	0	0	0	0	0	0	0	0	0	0	0	0	0	0	0	0	0	0	0	0	0	0	0	0	0	0	0	0	1	0	0
d_Bacteria;p_Actinobacteria;c_Actinobacteria;o_Streptomycetales;f_Streptomycetaceae;g_Streptomyces;s_Streptomyces chartreusis	0	0	0	0	0	0	0	0	0	0	0	0	0	0	0	0	0	0	0	0	0	0	0	0	0	0	0	0	0	0	0	0	0	0	0	0	0	0	0	0	0	0
d_Bacteria;p_Actinobacteria;c_Actinobacteria;o_Streptomycetales;f_Streptomycetaceae;g_Streptomyces;s_Streptomyces clavuligerus	0	0	0	0	0	0	0	0	0	0	0	0	0	0	0	0	0	0	0	0	0	0	0	0	0	0	0	0	0	0	0	0	0	0	0	0	0	1	0	0	0	0
d_Bacteria;p_Actinobacteria;c_Actinobacteria;o_Streptomycetales;f_Streptomycetaceae;g_Streptomyces;s_Streptomyces collinus	0	0	0	0	0	0	0	0	0	0	0	0	0	0	0	0	0	0	0	0	0	0	0	0	0	0	0	0	0	0	0	0	0	0	0	0	0	0	0	0	0	0
d_Bacteria;p_Actinobacteria;c_Actinobacteria;o_Streptomycetales;f_Streptomycetaceae;g_Streptomyces;s_Streptomyces cyaneogriseus	0	0	1	0	0	0	0	0	0	0	0	0	1	0	0	0	0	0	0	0	0	0	0	0	0	0	0	0	0	0	0	0	0	0	0	0	0	0	0	0	0	0
d_Bacteria;p_Actinobacteria;c_Actinobacteria;o_Streptomycetales;f_Streptomycetaceae;g_Streptomyces;s_Streptomyces davaonensis	0	0	0	0	0	0	0	0	0	0	0	0	0	0	0	0	0	0	1	0	0	0	0	0	0	0	0	0	0	0	0	0	0	0	1	0	0	0	0	2	0	0
d_Bacteria;p_Actinobacteria;c_Actinobacteria;o_Streptomycetales;f_Streptomycetaceae;g_Streptomyces;s_Streptomyces dengpaensis	0	0	0	0	0	0	0	0	0	0	0	0	0	0	0	0	0	0	0	0	0	0	0	0	0	0	0	0	0	0	0	0	0	0	0	0	0	0	0	0	0	0
d_Bacteria;p_Actinobacteria;c_Actinobacteria;o_Streptomycetales;f_Streptomycetaceae;g_Streptomyces;s_Streptomyces formicae	0	0	0	0	0	0	0	0	0	0	0	0	1	0	0	0	0	0	0	0	0	0	0	0	0	0	0	1	0	0	0	0	0	0	0	0	0	0	0	0	0	0
d_Bacteria;p_Actinobacteria;c_Actinobacteria;o_Streptomycetales;f_Streptomycetaceae;g_Streptomyces;s_Streptomyces fulvissimus	0	0	0	0	0	0	0	0	0	0	0	0	0	0	0	0	0	0	1	0	0	0	0	0	0	0	0	0	0	0	0	0	0	0	0	0	0	0	0	0	0	0
d_Bacteria;p_Actinobacteria;c_Actinobacteria;o_Streptomycetales;f_Streptomycetaceae;g_Streptomyces;s_Streptomyces fungicidicus	0	0	0	0	0	0	0	0	0	0	0	0	0	0	0	0	0	0	0	0	0	0	0	0	0	0	0	0	0	0	0	0	0	0	0	0	0	1	0	0	0	0
d_Bacteria;p_Actinobacteria;c_Actinobacteria;o_Streptomycetales;f_Streptomycetaceae;g_Streptomyces;s_Streptomyces gilvosporeus	0	0	0	0	0	0	0	0	0	0	0	0	0	0	0	0	0	0	0	0	0	0	0	0	0	0	0	0	0	2	0	1	0	0	0	0	0	0	0	0	0	0
d_Bacteria;p_Actinobacteria;c_Actinobacteria;o_Streptomycetales;f_Streptomycetaceae;g_Streptomyces;s_Streptomyces glaucescens	1	0	0	0	0	0	0	0	0	0	0	0	0	0	0	0	0	0	0	0	0	0	0	0	0	0	0	0	0	0	0	0	0	0	0	1	0	0	0	2	0	0
d_Bacteria;p_Actinobacteria;c_Actinobacteria;o_Streptomycetales;f_Streptomycetaceae;g_Streptomyces;s_Streptomyces globisporus	0	0	0	0	0	0	0	0	0	0	0	0	0	0	0	0	0	0	0	0	0	0	0	0	0	0	0	0	0	0	0	0	0	0	0	0	0	1	0	0	0	0
d_Bacteria;p_Actinobacteria;c_Actinobacteria;o_Streptomycetales;f_Streptomycetaceae;g_Streptomyces;s_Streptomyces globosus	0	0	0	1	0	0	0	1	0	0	0	0	0	0	1	0	0	0	0	0	0	0	0	0	0	4	0	0	5	0	0	0	0	0	0	0	0	0	0	0	0	0
d_Bacteria;p_Actinobacteria;c_Actinobacteria;o_Streptomycetales;f_Streptomycetaceae;g_Streptomyces;s_Streptomyces griseochromogenes	0	0	0	0	0	0	0	1	0	0	0	0	0	0	0	0	1	0	0	0	0	0	0	0	0	1	0	0	0	0	0	0	0	1	0	0	0	0	1	0	0	0
d_Bacteria;p_Actinobacteria;c_Actinobacteria;o_Streptomycetales;f_Streptomycetaceae;g_Streptomyces;s_Streptomyces griseorubiginosus	0	0	0	0	0	0	0	0	0	0	0	0	0	0	0	0	0	0	0	0	0	0	0	0	0	0	0	0	0	0	0	0	0	0	0	0	0	0	0	0	0	0
d_Bacteria;p_Actinobacteria;c_Actinobacteria;o_Streptomycetales;f_Streptomycetaceae;g_Streptomyces;s_Streptomyces griseus	0	0	0	0	0	1	0	0	0	0	0	0	0	0	0	0	0	0	0	0	0	0	0	0	0	0	0	0	0	0	0	0	0	0	0	0	0	0	1	6	0	0
d_Bacteria;p_Actinobacteria;c_Actinobacteria;o_Streptomycetales;f_Streptomycetaceae;g_Streptomyces;s_Streptomyces hundungensis	2	0	0	0	0	0	0	0	0	0	0	0	2	0	0	0	0	0	0	0	0	0	0	0	0	0	0	0	0	0	0	0	0	0	0	0	0	0	0	0	1	0
d_Bacteria;p_Actinobacteria;c_Actinobacteria;o_Streptomycetales;f_Streptomycetaceae;g_Streptomyces;s_Streptomyces hygroscopicus	0	0	0	0	0	0	0	0	0	0	0	0	0	0	0	0	0	0	0	0	0	0	0	0	0	1	0	0	0	0	0	0	0	1	1	0	0	1	0	1	0	0
d_Bacteria;p_Actinobacteria;c_Actinobacteria;o_Streptomycetales;f_Streptomycetaceae;g_Streptomyces;s_Streptomyces katrae	0	0	0	0	0	0	0	0	0	0	0	0	0	0	0	0	0	0	0	0	0	0	0	0	0	0	0	0	0	0	0	0	0	0	0	0	0	0	0	0	0	0
d_Bacteria;p_Actinobacteria;c_Actinobacteria;o_Streptomycetales;f_Streptomycetaceae;g_Streptomyces;s_Streptomyces koyangensis	0	0	0	0	0	0	0	0	0	0	0	0	0	0	0	0	0	0	0	0	0	0	0	0	0	0	0	0	0	0	0	0	0	0	0	0	0	0	0	0	0	0
d_Bacteria;p_Actinobacteria;c_Actinobacteria;o_Streptomycetales;f_Streptomycetaceae;g_Streptomyces;s_Streptomyces lavendulae	0	0	0	0	0	0	0	0	0	0	0	0	0	0	0	0	0	0	0	0	0	0	0	0	0	0	1	0	0	0	0	0	0	0	0	0	0	1	0	0	0	0
d_Bacteria;p_Actinobacteria;c_Actinobacteria;o_Streptomycetales;f_Streptomycetaceae;g_Streptomyces;s_Streptomyces leeuwenhoekii	0	0	0	0	0	0	0	0	0	0	0	0	0	0	0	0	0	0	0	0	0	0	0	0	0	0	0	0	0	1	0	0	0	0	0	0	0	0	0	1	0	0
d_Bacteria;p_Actinobacteria;c_Actinobacteria;o_Streptomycetales;f_Streptomycetaceae;g_Streptomyces;s_Streptomyces lincolnensis	0	0	0	0	0	0	0	0	0	0	0	1	0	0	0	0	0	0	0	0	0	0	0	0	0	1	0	0	0	3	0	0	0	0	0	0	0	4	0	0	0	0
d_Bacteria;p_Actinobacteria;c_Actinobacteria;o_Streptomycetales;f_Streptomycetaceae;g_Streptomyces;s_Streptomyces lividans	0	0	0	0	0	0	0	1	0	0	0	0	0	0	0	0	0	0	0	0	0	0	0	0	0	0	0	0	0	0	0	0	0	0	0	0	0	1	0	0	0	0
d_Bacteria;p_Actinobacteria;c_Actinobacteria;o_Streptomycetales;f_Streptomycetaceae;g_Streptomyces;s_Streptomyces lunaelactis	0	0	0	0	0	0	0	0	1	0	0	0	0	0	0	0	0	0	0	1	0	0	0	0	0	0	0	0	0	0	0	0	0	0	0	0	0	0	0	0	0	0
d_Bacteria;p_Actinobacteria;c_Actinobacteria;o_Streptomycetales;f_Streptomycetaceae;g_Streptomyces;s_Streptomyces lydicus	0	0	0	0	0	0	0	0	0	0	0	0	1	0	0	0	0	0	0	1	0	0	0	0	0	1	0	0	0	1	0	0	0	0	1	0	0	0	0	0	0	0
d_Bacteria;p_Actinobacteria;c_Actinobacteria;o_Streptomycetales;f_Streptomycetaceae;g_Streptomyces;s_Streptomyces malaysiensis	0	0	0	0	0	0	0	0	0	0	0	0	0	0	0	0	0	0	0	0	0	0	0	0	0	0	0	0	0	0	0	0	0	0	0	0	0	0	0	0	0	0
d_Bacteria;p_Actinobacteria;c_Actinobacteria;o_Streptomycetales;f_Streptomycetaceae;g_Streptomyces;s_Streptomyces nigra	0	0	0	1	0	0	0	0	0	0	0	0	0	0	0	0	0	0	0	0	0	0	0	0	0	0	1	0	0	0	0	0	0	0	0	0	0	0	0	0	0	0
d_Bacteria;p_Actinobacteria;c_Actinobacteria;o_Streptomycetales;f_Streptomycetaceae;g_Streptomyces;s_Streptomyces niveus	0	0	0	0	0	2	0	0	0	0	0	0	0	0	0	0	0	0	0	0	0	0	0	0	0	0	0	0	0	12	0	0	0	1	1	0	0	2	15	0	0	0
d_Bacteria;p_Actinobacteria;c_Actinobacteria;o_Streptomycetales;f_Streptomycetaceae;g_Streptomyces;s_Streptomyces nodosus	0	0	0	0	0	0	0	0	0	0	0	0	0	0	0	0	0	0	0	0	0	0	0	0	0	5	0	0	5	0	0	0	0	0	0	0	0	1	0	16	0	0
d_Bacteria;p_Actinobacteria;c_Actinobacteria;o_Streptomycetales;f_Streptomycetaceae;g_Streptomyces;s_Streptomyces noursei	0	0	0	0	0	0	0	0	0	0	0	0	0	0	0	0	0	0	0	0	0	0	0	0	0	0	0	0	0	0	0	0	0	0	0	0	0	0	0	0	0	0
d_Bacteria;p_Actinobacteria;c_Actinobacteria;o_Streptomycetales;f_Streptomycetaceae;g_Streptomyces;s_Streptomyces olivaceus	0	0	0	0	0	0	0	0	0	0	0	0	0	0	0	0	0	0	0	1	0	0	0	0	0	0	0	0	0	0	0	0	0	0	0	0	0	0	0	0	0	0
d_Bacteria;p_Actinobacteria;c_Actinobacteria;o_Streptomycetales;f_Streptomycetaceae;g_Streptomyces;s_Streptomyces olivoreticuli	0	0	0	0	0	0	0	0	0	0	0	0	0	0	1	0	0	0	0	0	0	0	0	0	0	0	0	0	0	0	0	0	0	0	0	0	0	1	0	0	0	0
d_Bacteria;p_Actinobacteria;c_Actinobacteria;o_Streptomycetales;f_Streptomycetaceae;g_Streptomyces;s_Streptomyces pactum	0	0	0	0	0	0	0	0	0	0	0	0	0	0	0	0	0	0	0	0	0	0	0	0	0	0	0	0	0	1	0	0	0	0	0	0	0	0	0	0	0	0
d_Bacteria;p_Actinobacteria;c_Actinobacteria;o_Streptomycetales;f_Streptomycetaceae;g_Streptomyces;s_Streptomyces parvulus	0	0	1	0	0	0	0	0	0	0	0	0	0	0	1	0	0	0	0	0	0	0	0	0	0	0	0	0	0	0	0	0	1	0	0	0	0	0	1	0	0	0
d_Bacteria;p_Actinobacteria;c_Actinobacteria;o_Streptomycetales;f_Streptomycetaceae;g_Streptomyces;s_Streptomyces peucetius	0	0	0	0	0	0	0	0	0	0	0	0	0	0	0	0	0	0	0	0	0	0	0	0	0	0	0	0	0	0	0	0	0	0	0	0	0	1	1	0	0	0
d_Bacteria;p_Actinobacteria;c_Actinobacteria;o_Streptomycetales;f_Streptomycetaceae;g_Streptomyces;s_Streptomyces pluripotens	0	0	0	0	0	0	0	0	0	0	0	0	0	0	0	1	1	0	0	0	0	0	0	0	0	1	0	0	0	0	0	0	0	0	0	0	0	0	0	0	0	0
d_Bacteria;p_Actinobacteria;c_Actinobacteria;o_Streptomycetales;f_Streptomycetaceae;g_Streptomyces;s_Streptomyces pristinaespiralis	0	0	0	0	0	1	0	0	0	0	0	0	0	0	0	0	0	0	0	0	0	0	0	0	0	0	0	0	0	0	0	0	0	0	0	0	0	1	0	0	0	0
d_Bacteria;p_Actinobacteria;c_Actinobacteria;o_Streptomycetales;f_Streptomycetaceae;g_Streptomyces;s_Streptomyces puniciscabiei	0	3	0	0	0	0	0	0	0	0	0	0	0	0	0	0	0	1	0	0	0	0	0	0	0	1	1	0	1	0	0	0	0	0	0	0	0	1	1	0	0	0
d_Bacteria;p_Actinobacteria;c_Actinobacteria;o_Streptomycetales;f_Streptomycetaceae;g_Streptomyces;s_Streptomyces qaidamensis	0	0	0	0	0	0	0	0	0	0	1	0	0	0	0	0	0	0	0	0	0	0	0	0	0	0	0	0	0	1	0	0	0	0	0	0	0	0	0	0	0	0
d_Bacteria;p_Actinobacteria;c_Actinobacteria;o_Streptomycetales;f_Streptomycetaceae;g_Streptomyces;s_Streptomyces reticuli	0	0	0	0	1	0	0	0	0	0	0	0	0	0	0	0	0	0	0	0	0	0	0	0	0	1	0	0	0	0	0	0	0	0	0	0	0	0	1	0	0	0
d_Bacteria;p_Actinobacteria;c_Actinobacteria;o_Streptomycetales;f_Streptomycetaceae;g_Streptomyces;s_Streptomyces roseochromogenus	0	0	0	0	0	0	0	1	0	0	0	0	0	0	0	0	0	0	0	0	0	0	0	0	0	0	0	0	0	0	0	0	1	0	0	0	0	0	0	0	0	0
d_Bacteria;p_Actinobacteria;c_Actinobacteria;o_Streptomycetales;f_Streptomycetaceae;g_Streptomyces;s_Streptomyces rubrolavendulae	0	0	0	0	0	0	0	0	0	0	0	0	0	0	0	0	0	0	0	0	0	0	0	0	0	0	0	1	0	2	0	0	0	0	0	0	0	0	0	0	0	0
d_Bacteria;p_Actinobacteria;c_Actinobacteria;o_Streptomycetales;f_Streptomycetaceae;g_Streptomyces;s_Streptomyces sampsonii	0	0	0	0	0	0	0	0	0	0	0	0	0	0	0	0	0	0	0	0	0	0	0	0	0	0	0	0	0	0	0	0	0	0	0	0	0	0	0	0	0	0
d_Bacteria;p_Actinobacteria;c_Actinobacteria;o_Streptomycetales;f_Streptomycetaceae;g_Streptomyces;s_Streptomyces scabiei	0	0	0	0	0	0	0	0	0	0	0	0	0	0	0	0	0	0	1	0	0	0	0	0	0	0	0	1	0	1	0	0	0	0	0	0	0	0	0	0	0	0
d_Bacteria;p_Actinobacteria;c_Actinobacteria;o_Streptomycetales;f_Streptomycetaceae;g_Streptomyces;s_Streptomyces sp. 11-1-2	0	0	0	0	0	0	0	0	0	0	0	1	0	0	0	0	0	0	0	0	0	0	0	0	0	0	0	0	0	0	0	0	0	0	0	0	0	0	0	0	0	0
d_Bacteria;p_Actinobacteria;c_Actinobacteria;o_Streptomycetales;f_Streptomycetaceae;g_Streptomyces;s_Streptomyces sp. 2114.2	0	0	0	1	0	0	0	0	0	0	0	0	0	0	0	0	0	0	0	0	0	0	0	0	0	0	0	0	0	0	0	0	0	0	0	0	0	0	0	0	0	0
d_Bacteria;p_Actinobacteria;c_Actinobacteria;o_Streptomycetales;f_Streptomycetaceae;g_Streptomyces;s_Streptomyces sp. 2323.1	0	0	0	0	0	0	0	0	0	0	0	0	0	0	0	0	0	0	0	0	0	0	0	0	0	0	0	0	0	0	0	0	1	0	0	0	0	0	0	0	0	0
d_Bacteria;p_Actinobacteria;c_Actinobacteria;o_Streptomycetales;f_Streptomycetaceae;g_Streptomyces;s_Streptomyces sp. 3211	0	0	0	0	0	0	0	0	0	0	0	0	0	0	0	0	0	0	0	0	0	0	0	0	0	0	0	0	0	0	0	0	0	0	0	0	0	0	0	0	0	0
d_Bacteria;p_Actinobacteria;c_Actinobacteria;o_Streptomycetales;f_Streptomycetaceae;g_Streptomyces;s_Streptomyces sp. 3214.6	0	0	0	0	0	0	0	0	0	0	0	0	0	0	0	0	0	0	0	0	0	0	0	0	0	0	0	0	0	0	0	0	0	0	0	0	0	0	0	0	0	0
d_Bacteria;p_Actinobacteria;c_Actinobacteria;o_Streptomycetales;f_Streptomycetaceae;g_Streptomyces;s_Streptomyces sp. 4F	0	0	0	0	0	0	0	0	0	0	0	0	0	0	0	0	0	0	0	0	0	0	0	0	0	0	0	0	0	0	0	0	0	0	0	0	0	0	0	0	0	0
d_Bacteria;p_Actinobacteria;c_Actinobacteria;o_Streptomycetales;f_Streptomycetaceae;g_Streptomyces;s_Streptomyces sp. 769	0	0	0	0	0	0	0	0	0	0	0	0	75	0	0	0	0	0	0	0	0	0	0	0	0	96	0	0	33	0	0	0	0	0	0	0	0	0	0	0	0	0
d_Bacteria;p_Actinobacteria;c_Actinobacteria;o_Streptomycetales;f_Streptomycetaceae;g_Streptomyces;s_Streptomyces sp. ADI95-16	0	0	0	0	0	0	0	0	0	0	0	0	0	0	0	0	0	0	0	0	0	0	0	0	0	0	0	0	0	0	0	0	0	0	0	0	0	0	0	0	0	0
d_Bacteria;p_Actinobacteria;c_Actinobacteria;o_Streptomycetales;f_Streptomycetaceae;g_Streptomyces;s_Streptomyces sp. CB09001	0	0	0	0	0	0	0	0	0	0	0	0	0	0	0	0	0	0	0	0	0	0	0	2	0	0	0	2	0	0	0	0	0	0	0	0	0	0	0	0	0	0
d_Bacteria;p_Actinobacteria;c_Actinobacteria;o_Streptomycetales;f_Streptomycetaceae;g_Streptomyces;s_Streptomyces sp. CCM_MD2014	0	0	0	0	0	0	0	0	0	0	0	0	0	0	0	0	0	0	1	0	0	0	0	0	0	0	0	0	0	0	0	0	0	0	0	0	0	0	0	0	0	0
d_Bacteria;p_Actinobacteria;c_Actinobacteria;o_Streptomycetales;f_Streptomycetaceae;g_Streptomyces;s_Streptomyces sp. CLI2509	0	0	0	0	0	0	0	0	0	0	0	0	0	0	0	0	0	0	0	0	0	0	0	0	0	0	0	0	0	0	0	0	0	0	0	0	0	0	0	0	0	0
d_Bacteria;p_Actinobacteria;c_Actinobacteria;o_Streptomycetales;f_Streptomycetaceae;g_Streptomyces;s_Streptomyces sp. CMB-StM0423	0	0	0	0	0	0	0	0	0	0	0	0	0	0	0	0	0	0	0	0	0	0	0	0	0	0	0	0	1	0	0	0	0	0	0	0	0	1	0	0	0	0
d_Bacteria;p_Actinobacteria;c_Actinobacteria;o_Streptomycetales;f_Streptomycetaceae;g_Streptomyces;s_Streptomyces sp. CNQ-509	0	0	0	0	0	0	0	0	0	0	0	0	0	0	0	0	0	0	0	0	0	0	0	0	0	0	0	0	0	0	0	0	0	0	0	0	0	0	0	0	0	0
d_Bacteria;p_Actinobacteria;c_Actinobacteria;o_Streptomycetales;f_Streptomycetaceae;g_Streptomyces;s_Streptomyces sp. CdTB01	0	0	1	0	0	0	0	0	0	0	0	0	0	0	1	0	0	0	0	0	0	0	0	0	0	0	0	0	0	0	0	0	0	0	0	0	0	0	0	0	0	0
d_Bacteria;p_Actinobacteria;c_Actinobacteria;o_Streptomycetales;f_Streptomycetaceae;g_Streptomyces;s_Streptomyces sp. ETH9427	0	0	0	0	0	0	1	1	0	0	0	0	0	0	0	0	0	0	0	0	0	0	0	0	0	0	0	2	0	0	0	0	0	0	0	0	0	0	1	0	1	0
d_Bacteria;p_Actinobacteria;c_Actinobacteria;o_Streptomycetales;f_Streptomycetaceae;g_Streptomyces;s_Streptomyces sp. GBA 94-10	0	0	0	0	0	0	0	0	0	0	0	0	0	0	0	0	0	0	0	0	0	0	0	0	0	0	0	0	0	0	0	0	0	0	0	0	0	1	0	0	0	0
d_Bacteria;p_Actinobacteria;c_Actinobacteria;o_Streptomycetales;f_Streptomycetaceae;g_Streptomyces;s_Streptomyces sp. GSSD-12	0	0	0	0	0	1	1	0	1	4	0	1	0	0	0	1	0	0	0	0	1	0	0	4	0	0	0	0	0	0	0	1	1	0	0	0	0	1	0	0	0	0
d_Bacteria;p_Actinobacteria;c_Actinobacteria;o_Streptomycetales;f_Streptomycetaceae;g_Streptomyces;s_Streptomyces sp. Go-475	0	0	0	0	0	0	0	0	0	0	0	0	0	0	0	0	0	0	0	0	0	0	0	0	0	0	0	0	0	19	0	0	0	0	0	0	0	0	1	2	0	0
d_Bacteria;p_Actinobacteria;c_Actinobacteria;o_Streptomycetales;f_Streptomycetaceae;g_Streptomyces;s_Streptomyces sp. HNM0039	0	0	0	0	0	0	0	0	0	0	1	1	0	0	0	0	0	0	0	0	0	0	0	0	0	0	0	0	0	0	0	0	0	0	0	0	0	1	0	0	0	0
d_Bacteria;p_Actinobacteria;c_Actinobacteria;o_Streptomycetales;f_Streptomycetaceae;g_Streptomyces;s_Streptomyces sp. M56	0	0	0	0	0	0	0	0	0	0	0	0	0	0	0	0	0	0	0	0	0	0	0	0	0	0	0	0	0	0	0	0	0	0	0	1	0	0	0	0	1	0
d_Bacteria;p_Actinobacteria;c_Actinobacteria;o_Streptomycetales;f_Streptomycetaceae;g_Streptomyces;s_Streptomyces sp. MOE7	0	0	0	0	0	0	0	0	0	0	0	0	0	0	0	0	0	0	0	0	0	0	0	0	0	0	0	0	0	0	0	0	0	0	0	0	0	0	0	0	0	0
d_Bacteria;p_Actinobacteria;c_Actinobacteria;o_Streptomycetales;f_Streptomycetaceae;g_Streptomyces;s_Streptomyces sp. Mg1	0	0	0	0	0	0	0	0	0	0	0	0	0	0	0	0	0	0	0	0	0	0	0	0	0	0	0	0	1	2	0	0	0	0	0	0	0	0	0	1	0	0
d_Bacteria;p_Actinobacteria;c_Actinobacteria;o_Streptomycetales;f_Streptomycetaceae;g_Streptomyces;s_Streptomyces sp. NEAU-S7GS2	0	0	0	0	0	0	0	0	0	0	0	0	0	0	0	1	0	0	1	0	0	0	0	0	0	0	0	0	0	0	0	0	0	0	0	0	0	0	2	0	0	0
d_Bacteria;p_Actinobacteria;c_Actinobacteria;o_Streptomycetales;f_Streptomycetaceae;g_Streptomyces;s_Streptomyces sp. P3	0	0	0	0	0	0	0	0	0	0	0	0	0	0	0	0	0	0	0	1	0	0	0	0	0	0	0	0	0	0	0	0	0	0	1	1	0	0	0	0	0	0
d_Bacteria;p_Actinobacteria;c_Actinobacteria;o_Streptomycetales;f_Streptomycetaceae;g_Streptomyces;s_Streptomyces sp. RTd22	0	0	0	0	0	0	0	0	0	0	0	0	0	0	0	0	0	0	0	0	0	0	0	0	0	0	0	0	0	3	0	1	0	0	0	0	0	2	1	0	0	0
d_Bacteria;p_Actinobacteria;c_Actinobacteria;o_Streptomycetales;f_Streptomycetaceae;g_Streptomyces;s_Streptomyces sp. S8	0	0	0	0	0	0	0	0	0	0	0	0	0	0	0	0	0	0	0	0	0	0	0	0	0	0	0	0	0	0	0	0	0	0	0	0	0	1	0	0	0	0
d_Bacteria;p_Actinobacteria;c_Actinobacteria;o_Streptomycetales;f_Streptomycetaceae;g_Streptomyces;s_Streptomyces sp. SAT1	0	0	0	0	0	0	0	0	0	0	0	0	0	0	0	0	0	0	0	0	0	0	0	0	0	0	0	1	0	0	0	0	0	0	1	0	0	0	0	0	0	0
d_Bacteria;p_Actinobacteria;c_Actinobacteria;o_Streptomycetales;f_Streptomycetaceae;g_Streptomyces;s_Streptomyces sp. SCSIO 03032	0	0	0	0	0	0	0	0	0	1	0	0	0	0	0	0	0	0	0	0	0	0	0	0	0	0	0	0	0	0	0	1	0	0	0	0	0	0	2	0	0	0
d_Bacteria;p_Actinobacteria;c_Actinobacteria;o_Streptomycetales;f_Streptomycetaceae;g_Streptomyces;s_Streptomyces sp. SM17	0	0	0	0	0	0	0	0	0	0	0	0	0	0	0	0	0	0	0	0	0	0	0	0	0	0	0	0	0	0	0	0	0	0	0	0	0	0	0	0	0	0
d_Bacteria;p_Actinobacteria;c_Actinobacteria;o_Streptomycetales;f_Streptomycetaceae;g_Streptomyces;s_Streptomyces sp. SM18	0	0	0	0	0	0	0	0	0	0	0	0	0	0	0	0	0	0	0	0	0	0	0	0	0	0	0	0	0	1	0	0	0	0	0	0	0	0	0	0	0	0
d_Bacteria;p_Actinobacteria;c_Actinobacteria;o_Streptomycetales;f_Streptomycetaceae;g_Streptomyces;s_Streptomyces sp. Sge12	0	0	0	0	0	0	0	1	0	0	0	0	0	0	0	0	0	0	0	0	0	0	0	0	0	0	0	0	0	0	0	0	0	0	0	0	0	0	0	0	0	0
d_Bacteria;p_Actinobacteria;c_Actinobacteria;o_Streptomycetales;f_Streptomycetaceae;g_Streptomyces;s_Streptomyces sp. SirexAA-E	0	0	0	0	0	0	0	0	0	0	0	0	0	0	0	0	0	0	0	0	0	0	0	0	0	2	0	0	0	2	0	0	0	0	0	0	0	0	0	0	0	0
d_Bacteria;p_Actinobacteria;c_Actinobacteria;o_Streptomycetales;f_Streptomycetaceae;g_Streptomyces;s_Streptomyces sp. TLI_053	0	0	3	0	0	0	1	0	0	0	0	0	0	0	1	3	0	0	0	4	0	0	0	2	0	0	0	0	1	0	0	0	0	1	0	1	0	1	0	0	0	0
d_Bacteria;p_Actinobacteria;c_Actinobacteria;o_Streptomycetales;f_Streptomycetaceae;g_Streptomyces;s_Streptomyces sp. TN58	0	0	0	0	0	0	0	0	0	0	0	0	0	0	0	0	0	0	0	0	0	0	0	0	0	0	0	0	0	0	0	0	0	0	0	0	0	0	0	0	0	0
d_Bacteria;p_Actinobacteria;c_Actinobacteria;o_Streptomycetales;f_Streptomycetaceae;g_Streptomyces;s_Streptomyces sp. Tu6071	0	0	0	0	0	0	0	0	1	0	0	1	0	0	0	0	0	0	0	0	0	0	0	0	0	0	1	0	0	0	0	0	0	2	0	0	0	0	0	0	0	0
d_Bacteria;p_Actinobacteria;c_Actinobacteria;o_Streptomycetales;f_Streptomycetaceae;g_Streptomyces;s_Streptomyces sp. Tue 6075	0	0	0	0	0	0	0	0	0	0	0	0	0	0	0	0	0	0	0	0	0	0	0	0	0	0	0	1	0	0	0	0	0	0	0	0	0	1	0	0	0	0
d_Bacteria;p_Actinobacteria;c_Actinobacteria;o_Streptomycetales;f_Streptomycetaceae;g_Streptomyces;s_Streptomyces sp. WAC00288	0	0	0	2	0	0	0	0	0	0	0	0	0	0	0	0	0	0	0	0	0	0	0	0	0	0	0	0	0	0	0	0	0	0	0	0	0	0	0	0	0	0
d_Bacteria;p_Actinobacteria;c_Actinobacteria;o_Streptomycetales;f_Streptomycetaceae;g_Streptomyces;s_Streptomyces sp. Z022	0	0	0	0	0	0	0	0	0	0	0	0	0	0	0	0	0	0	1	0	0	0	0	0	0	0	0	0	0	0	0	0	0	3	0	0	0	0	0	0	0	0
d_Bacteria;p_Actinobacteria;c_Actinobacteria;o_Streptomycetales;f_Streptomycetaceae;g_Streptomyces;s_Streptomyces sp. ZFG47	0	0	0	0	0	0	0	0	0	0	0	0	0	0	0	0	0	0	0	0	0	0	0	0	0	0	0	0	0	2	0	1	0	0	0	0	0	0	0	10	0	0
d_Bacteria;p_Actinobacteria;c_Actinobacteria;o_Streptomycetales;f_Streptomycetaceae;g_Streptomyces;s_Streptomyces sp. fd1-xmd	0	0	0	0	0	0	0	0	0	0	0	0	0	1	0	0	0	0	0	0	0	0	0	0	0	0	0	0	0	0	0	0	0	0	0	0	0	0	1	0	0	0
d_Bacteria;p_Actinobacteria;c_Actinobacteria;o_Streptomycetales;f_Streptomycetaceae;g_Streptomyces;s_Streptomyces spongiicola	0	0	0	0	0	0	0	0	0	0	0	0	0	0	0	0	0	0	0	1	0	0	0	0	0	0	0	0	0	0	0	0	0	0	0	0	0	0	0	0	0	0
d_Bacteria;p_Actinobacteria;c_Actinobacteria;o_Streptomycetales;f_Streptomycetaceae;g_Streptomyces;s_Streptomyces venezuelae	0	0	0	1	0	0	0	1	0	0	0	0	1	0	0	0	1	0	0	0	0	0	1	0	0	1	1	0	0	3	0	0	0	1	0	0	0	0	3	3	0	0
d_Bacteria;p_Actinobacteria;c_Actinobacteria;o_Streptomycetales;f_Streptomycetaceae;g_Streptomyces;s_Streptomyces vietnamensis	0	0	0	0	0	0	0	0	0	0	0	0	0	0	0	0	0	0	0	0	0	0	0	0	0	0	0	0	0	1	0	1	0	0	0	1	0	0	1	0	0	0
d_Bacteria;p_Actinobacteria;c_Actinobacteria;o_Streptomycetales;f_Streptomycetaceae;g_Streptomyces;s_Streptomyces violaceoruber	0	0	0	0	0	0	0	0	0	0	0	0	0	0	0	0	0	0	0	0	0	0	0	0	0	0	0	0	0	0	0	0	0	0	0	0	0	0	0	0	0	0
d_Bacteria;p_Actinobacteria;c_Actinobacteria;o_Streptomycetales;f_Streptomycetaceae;g_Streptomyces;s_Streptomyces violaceusniger	0	0	0	0	0	0	0	0	0	0	0	0	0	0	0	0	0	0	0	0	0	0	0	0	1	0	0	0	1	0	0	0	0	0	0	0	0	0	0	2	0	0
d_Bacteria;p_Actinobacteria;c_Actinobacteria;o_Streptomycetales;f_Streptomycetaceae;g_Streptomyces;s_Streptomyces xiamenensis	0	0	0	0	0	0	0	0	0	0	0	0	0	0	0	0	0	0	0	0	0	0	0	0	0	0	0	0	0	0	0	0	0	0	1	1	0	0	2	1	0	0
d_Bacteria;p_Actinobacteria;c_Actinobacteria;o_Streptomycetales;f_Streptomycetaceae;g_Streptomyces;s_Streptomyces xinghaiensis	0	0	0	0	0	0	0	0	0	0	0	0	0	0	0	1	0	0	0	0	0	0	1	0	0	0	0	0	0	1	0	1	0	0	0	0	0	6	1	2	0	0
d_Bacteria;p_Actinobacteria;c_Actinobacteria;o_Streptosporangiales	0	1	0	2	2	19	0	0	5	5	0	14	8	18	1	13	0	0	2	23	7	0	0	7	2	41	0	2	8	14	1	5	36	3	7	2	14	16	22	12	1	0
d_Bacteria;p_Actinobacteria;c_Actinobacteria;o_Streptosporangiales;f_Nocardiopsaceae	0	1	0	0	0	19	0	0	4	1	0	13	6	18	1	10	0	0	2	22	5	0	0	1	2	11	0	0	2	7	0	5	13	0	6	0	14	7	20	2	1	0
d_Bacteria;p_Actinobacteria;c_Actinobacteria;o_Streptosporangiales;f_Nocardiopsaceae;g_Nocardiopsis	0	0	0	0	0	19	0	0	4	1	0	13	6	18	1	10	0	0	2	22	5	0	0	1	0	11	0	0	2	6	0	5	13	0	6	0	14	4	20	2	1	0
d_Bacteria;p_Actinobacteria;c_Actinobacteria;o_Streptosporangiales;f_Nocardiopsaceae;g_Nocardiopsis;s_Nocardiopsis alba	0	0	0	0	0	0	0	0	0	0	0	0	1	0	0	0	0	0	0	0	0	0	0	0	0	2	0	0	1	5	0	0	0	0	0	0	0	3	0	1	0	0
d_Bacteria;p_Actinobacteria;c_Actinobacteria;o_Streptosporangiales;f_Nocardiopsaceae;g_Nocardiopsis;s_Nocardiopsis dassonvillei	0	0	0	0	0	19	0	0	3	1	0	13	5	18	1	9	0	0	2	20	5	0	0	0	0	9	0	0	1	0	0	5	13	0	5	0	14	1	20	1	0	0
d_Bacteria;p_Actinobacteria;c_Actinobacteria;o_Streptosporangiales;f_Nocardiopsaceae;g_Nocardiopsis;s_Nocardiopsis gilva	0	0	0	0	0	0	0	0	1	0	0	0	0	0	0	1	0	0	0	2	0	0	0	0	0	0	0	0	0	1	0	0	0	0	1	0	0	0	0	0	1	0
d_Bacteria;p_Actinobacteria;c_Actinobacteria;o_Streptosporangiales;f_Nocardiopsaceae;g_Thermobifida	0	0	0	0	0	0	0	0	0	0	0	0	0	0	0	0	0	0	0	0	0	0	0	0	2	0	0	0	0	1	0	0	0	0	0	0	0	3	0	0	0	0
d_Bacteria;p_Actinobacteria;c_Actinobacteria;o_Streptosporangiales;f_Nocardiopsaceae;g_Thermobifida;s_Thermobifida fusca	0	0	0	0	0	0	0	0	0	0	0	0	0	0	0	0	0	0	0	0	0	0	0	0	2	0	0	0	0	1	0	0	0	0	0	0	0	3	0	0	0	0
d_Bacteria;p_Actinobacteria;c_Actinobacteria;o_Streptosporangiales;f_Streptosporangiaceae	0	0	0	1	1	0	0	0	0	1	0	1	1	0	0	3	0	0	0	1	2	0	0	2	0	2	0	0	2	5	1	0	23	0	1	0	0	6	1	10	0	0
d_Bacteria;p_Actinobacteria;c_Actinobacteria;o_Streptosporangiales;f_Streptosporangiaceae;g_Nonomuraea	0	0	0	0	0	0	0	0	0	0	0	1	1	0	0	0	0	0	0	1	0	0	0	0	0	1	0	0	0	3	0	0	0	0	1	0	0	1	1	0	0	0
d_Bacteria;p_Actinobacteria;c_Actinobacteria;o_Streptosporangiales;f_Streptosporangiaceae;g_Nonomuraea;s_Nonomuraea sp. ATCC 55076	0	0	0	0	0	0	0	0	0	0	0	1	1	0	0	0	0	0	0	1	0	0	0	0	0	1	0	0	0	3	0	0	0	0	1	0	0	1	1	0	0	0
d_Bacteria;p_Actinobacteria;c_Actinobacteria;o_Streptosporangiales;f_Streptosporangiaceae;g_Streptosporangium	0	0	0	1	1	0	0	0	0	1	0	0	0	0	0	2	0	0	0	0	2	0	0	2	0	1	0	0	2	2	1	0	23	0	0	0	0	5	0	10	0	0
d_Bacteria;p_Actinobacteria;c_Actinobacteria;o_Streptosporangiales;f_Streptosporangiaceae;g_Streptosporangium;s_Streptosporangium roseum	0	0	0	1	0	0	0	0	0	0	0	0	0	0	0	2	0	0	0	0	1	0	0	0	0	1	0	0	0	2	0	0	0	0	0	0	0	1	0	1	0	0
d_Bacteria;p_Actinobacteria;c_Actinobacteria;o_Streptosporangiales;f_Streptosporangiaceae;g_Streptosporangium;s_Streptosporangium sp. 'caverna'	0	0	0	0	0	0	0	0	0	1	0	0	0	0	0	0	0	0	0	0	1	0	0	2	0	0	0	0	0	0	1	0	0	0	0	0	0	3	0	9	0	0
d_Bacteria;p_Actinobacteria;c_Actinobacteria;o_Streptosporangiales;f_Thermomonosporaceae	0	0	0	0	1	0	0	0	1	0	0	0	0	0	0	0	0	0	0	0	0	0	0	1	0	28	0	2	4	2	0	0	0	3	0	2	0	3	1	0	0	0
d_Bacteria;p_Actinobacteria;c_Actinobacteria;o_Streptosporangiales;f_Thermomonosporaceae;g_Actinomadura	0	0	0	0	1	0	0	0	1	0	0	0	0	0	0	0	0	0	0	0	0	0	0	1	0	0	0	0	0	0	0	0	0	1	0	1	0	2	1	0	0	0
d_Bacteria;p_Actinobacteria;c_Actinobacteria;o_Streptosporangiales;f_Thermomonosporaceae;g_Actinomadura;s_Actinomadura amylolytica	0	0	0	0	1	0	0	0	1	0	0	0	0	0	0	0	0	0	0	0	0	0	0	1	0	0	0	0	0	0	0	0	0	1	0	1	0	2	1	0	0	0
d_Bacteria;p_Actinobacteria;c_Actinobacteria;o_Streptosporangiales;f_Thermomonosporaceae;g_Thermomonospora	0	0	0	0	0	0	0	0	0	0	0	0	0	0	0	0	0	0	0	0	0	0	0	0	0	28	0	0	4	0	0	0	0	0	0	0	0	1	0	0	0	0
d_Bacteria;p_Actinobacteria;c_Actinobacteria;o_Streptosporangiales;f_Thermomonosporaceae;g_Thermomonospora;s_Thermomonospora curvata	0	0	0	0	0	0	0	0	0	0	0	0	0	0	0	0	0	0	0	0	0	0	0	0	0	28	0	0	4	0	0	0	0	0	0	0	0	1	0	0	0	0
d_Bacteria;p_Actinobacteria;c_Actinobacteria;s_Actinobacteria bacterium IMCC26256	0	0	0	0	0	0	0	0	0	0	0	0	0	0	0	0	0	0	0	0	0	0	0	0	0	0	0	0	0	0	0	0	0	0	1	0	0	0	0	0	1	0
d_Bacteria;p_Actinobacteria;c_Coriobacteriia	810	11960	132305	61103	3166	179951	54544	112774	20094	29221	33062	78244	236904	29546	26454	540838	12789	10872	66046	303027	127124	1779	2271	83132	41243	107647	11007	154452	19128	47471	28692	8903	63176	44502	224603	249768	1473	17293	24405	25643	366321	4242
d_Bacteria;p_Actinobacteria;c_Coriobacteriia;o_Coriobacteriales	333	740	595	2324	607	147817	823	1026	1567	277	63	246	227673	21	166	473052	245	432	245	247968	116	22	701	2503	106	50588	385	955	13525	1673	791	397	837	277	203179	400	60	1710	2055	2000	348581	53
d_Bacteria;p_Actinobacteria;c_Coriobacteriia;o_Coriobacteriales;f_Atopobiaceae	262	689	433	1903	332	2574	710	939	1384	207	53	218	26756	8	72	5149	239	377	152	4182	100	16	331	2023	48	17521	338	882	4269	1282	28	252	614	31	1642	322	6	1254	1419	1142	3166	51
d_Bacteria;p_Actinobacteria;c_Coriobacteriia;o_Coriobacteriales;f_Atopobiaceae;g_Atopobium	64	14	316	286	10	72	268	788	117	18	50	19	244	4	20	199	12	11	108	155	0	14	20	84	12	52	14	643	31	111	0	43	24	12	59	301	1	7	24	39	733	47
d_Bacteria;p_Actinobacteria;c_Coriobacteriia;o_Coriobacteriales;f_Atopobiaceae;g_Atopobium;s_Atopobium parvulum	64	14	316	286	10	72	268	788	117	18	50	19	244	4	20	199	12	11	108	155	0	14	20	84	12	52	14	643	31	111	0	43	24	12	59	301	1	7	24	39	733	47
d_Bacteria;p_Actinobacteria;c_Coriobacteriia;o_Coriobacteriales;f_Atopobiaceae;g_Libanicoccus	0	298	98	777	4	793	141	15	507	73	1	2	5782	0	50	1637	0	159	7	1230	2	1	10	1228	1	178	145	51	846	63	4	47	445	3	237	2	4	84	197	95	728	0
d_Bacteria;p_Actinobacteria;c_Coriobacteriia;o_Coriobacteriales;f_Atopobiaceae;g_Libanicoccus;s_Libanicoccus massiliensis	0	298	98	777	4	793	141	15	507	73	1	2	5782	0	50	1637	0	159	7	1230	2	1	10	1228	1	178	145	51	846	63	4	47	445	3	237	2	4	84	197	95	728	0
d_Bacteria;p_Actinobacteria;c_Coriobacteriia;o_Coriobacteriales;f_Atopobiaceae;g_Olsenella	92	377	16	814	176	1398	121	120	753	64	1	103	19815	3	1	2615	55	207	33	2148	55	0	190	382	31	17056	179	175	3237	1037	21	98	128	8	1098	16	1	902	1142	981	1310	3
d_Bacteria;p_Actinobacteria;c_Coriobacteriia;o_Coriobacteriales;f_Atopobiaceae;g_Olsenella;s_Olsenella sp. GAM18	9	2	2	92	41	542	1	24	13	2	1	2	19091	0	0	1372	4	4	11	639	0	0	106	7	2	16572	5	47	2726	586	6	15	28	7	705	2	0	386	643	463	624	0
d_Bacteria;p_Actinobacteria;c_Coriobacteriia;o_Coriobacteriales;f_Atopobiaceae;g_Olsenella;s_Olsenella sp. Marseille-P2300	4	314	0	526	1	339	18	23	564	28	0	95	79	1	0	283	2	167	11	594	53	0	2	11	9	62	128	31	133	177	0	28	45	0	37	5	1	91	121	22	81	0
d_Bacteria;p_Actinobacteria;c_Coriobacteriia;o_Coriobacteriales;f_Atopobiaceae;g_Olsenella;s_Olsenella sp. oral taxon 807	1	8	0	3	7	5	2	13	1	0	0	6	73	1	0	19	0	4	6	14	2	0	17	2	0	4	13	40	5	18	1	2	5	0	28	0	0	22	94	21	8	0
d_Bacteria;p_Actinobacteria;c_Coriobacteriia;o_Coriobacteriales;f_Atopobiaceae;g_Olsenella;s_Olsenella uli	4	3	1	137	4	32	3	12	59	1	0	0	64	0	0	100	23	0	4	18	0	0	4	0	1	47	2	6	17	73	1	21	25	1	12	3	0	158	32	92	35	2
d_Bacteria;p_Actinobacteria;c_Coriobacteriia;o_Coriobacteriales;f_Atopobiaceae;g_Olsenella;s_Olsenella umbonata	5	11	0	0	4	193	4	5	87	4	0	0	73	1	0	403	1	11	0	306	0	0	6	4	13	106	17	44	76	45	5	18	3	0	173	5	0	63	108	127	217	0
d_Bacteria;p_Actinobacteria;c_Coriobacteriia;o_Coriobacteriales;f_Coriobacteriaceae	65	33	160	92	259	143766	100	46	45	52	9	28	198302	11	93	463174	5	31	78	241313	15	6	343	239	54	32430	28	29	9012	282	751	109	144	241	199432	74	52	193	273	729	342051	2
d_Bacteria;p_Actinobacteria;c_Coriobacteriia;o_Coriobacteriales;f_Coriobacteriaceae;g_Collinsella	8	33	10	68	21	143552	91	36	41	38	7	27	197871	9	8	462440	1	30	75	240913	14	5	29	207	32	32208	28	25	8938	242	750	106	107	237	199157	70	50	166	241	712	341496	0
d_Bacteria;p_Actinobacteria;c_Coriobacteriia;o_Coriobacteriales;f_Coriobacteriaceae;g_Collinsella;s_Collinsella aerofaciens	8	33	10	68	21	143552	91	36	41	38	7	27	197871	9	8	462440	1	30	75	240913	14	5	29	207	32	32208	28	25	8938	242	750	106	107	237	199157	70	50	166	241	712	341496	0
d_Bacteria;p_Actinobacteria;c_Coriobacteriia;o_Coriobacteriales;f_Coriobacteriaceae;g_Coriobacterium	1	0	0	5	0	2	2	1	2	2	0	1	17	0	0	7	3	1	1	7	0	0	1	5	1	5	0	3	2	12	0	0	2	2	14	3	0	10	5	8	127	0
d_Bacteria;p_Actinobacteria;c_Coriobacteriia;o_Coriobacteriales;f_Coriobacteriaceae;g_Coriobacterium;s_Coriobacterium glomerans	1	0	0	5	0	2	2	1	2	2	0	1	17	0	0	7	3	1	1	7	0	0	1	5	1	5	0	3	2	12	0	0	2	2	14	3	0	10	5	8	127	0
d_Bacteria;p_Actinobacteria;c_Coriobacteriia;o_Coriobacteriales;f_Coriobacteriaceae;s_Coriobacteriaceae bacterium 68-1-3	55	0	2	19	238	39	7	9	2	10	2	0	136	2	1	140	1	0	2	90	1	1	313	27	19	121	0	1	59	7	0	3	35	2	14	1	2	12	25	9	63	2
d_Bacteria;p_Actinobacteria;c_Coriobacteriia;o_Eggerthellales	427	11143	131661	58653	2366	30395	53213	111512	18495	28724	32988	77952	7232	29515	26277	63730	12522	10369	65700	52370	126948	1732	1177	79652	40880	55882	10521	153201	5079	43614	27885	8369	62204	44206	19431	249236	1407	14993	21387	23114	14596	4174
d_Bacteria;p_Actinobacteria;c_Coriobacteriia;o_Eggerthellales;f_Eggerthellaceae	427	11143	131661	58653	2366	30395	53213	111512	18495	28724	32988	77952	7232	29515	26277	63730	12522	10369	65700	52370	126948	1732	1177	79652	40880	55882	10521	153201	5079	43614	27885	8369	62204	44206	19431	249236	1407	14993	21387	23114	14596	4174
d_Bacteria;p_Actinobacteria;c_Coriobacteriia;o_Eggerthellales;f_Eggerthellaceae;g_Adlercreutzia	6	18	3	383	12	15	99	224	56	55	1	3	40	2	6	23	7	17	96	26	6	9	94	122	128	44	13	213	18	102	74	108	238	31	4803	401	3	31	28	104	103	18
d_Bacteria;p_Actinobacteria;c_Coriobacteriia;o_Eggerthellales;f_Eggerthellaceae;g_Adlercreutzia;s_Adlercreutzia equolifaciens	6	18	3	383	12	15	99	224	56	55	1	3	40	2	6	23	7	17	96	26	6	9	94	122	128	44	13	213	18	102	74	108	238	31	4803	401	3	31	28	104	103	18
d_Bacteria;p_Actinobacteria;c_Coriobacteriia;o_Eggerthellales;f_Eggerthellaceae;g_Cryptobacterium	0	0	0	0	5	0	0	0	0	0	0	1	6	0	0	0	0	0	0	2	0	0	12	0	0	3	0	0	1	0	0	0	10	0	32	2	0	0	0	3	2	0
d_Bacteria;p_Actinobacteria;c_Coriobacteriia;o_Eggerthellales;f_Eggerthellaceae;g_Cryptobacterium;s_Cryptobacterium curtum	0	0	0	0	5	0	0	0	0	0	0	1	6	0	0	0	0	0	0	2	0	0	12	0	0	3	0	0	1	0	0	0	10	0	32	2	0	0	0	3	2	0
d_Bacteria;p_Actinobacteria;c_Coriobacteriia;o_Eggerthellales;f_Eggerthellaceae;g_Denitrobacterium	3	0	8	1	27	2	2	1	0	5	0	4	45	0	0	4	0	0	4	8	7	2	38	7	7	27	0	4	19	7	0	14	23	3	103	0	0	18	8	10	33	0
d_Bacteria;p_Actinobacteria;c_Coriobacteriia;o_Eggerthellales;f_Eggerthellaceae;g_Denitrobacterium;s_Denitrobacterium detoxificans	3	0	8	1	27	2	2	1	0	5	0	4	45	0	0	4	0	0	4	8	7	2	38	7	7	27	0	4	19	7	0	14	23	3	103	0	0	18	8	10	33	0
d_Bacteria;p_Actinobacteria;c_Coriobacteriia;o_Eggerthellales;f_Eggerthellaceae;g_Eggerthella	275	129	128103	52640	126	25359	47515	102312	16175	25057	31553	74385	3695	27937	25070	48936	476	527	59377	42674	120388	878	235	58749	32453	51379	98	132476	563	38421	26403	6333	57946	39306	4439	220593	78	11853	19317	15584	9556	3871
d_Bacteria;p_Actinobacteria;c_Coriobacteriia;o_Eggerthellales;f_Eggerthellaceae;g_Eggerthella;s_Eggerthella lenta	233	121	128046	52526	68	25222	46998	101983	16120	24796	31538	73751	3587	27685	25059	48698	144	516	59242	42421	119319	857	219	58081	32193	51052	92	131674	458	38393	26377	6326	57737	39275	4287	220122	57	11757	19256	15483	9495	3862
d_Bacteria;p_Actinobacteria;c_Coriobacteriia;o_Eggerthellales;f_Eggerthellaceae;g_Eggerthella;s_Eggerthella sp. YY7918	37	8	0	54	55	116	291	285	42	147	2	339	89	120	2	203	332	11	115	201	595	6	15	414	62	220	6	751	99	10	9	5	178	10	91	361	17	46	36	8	27	3
d_Bacteria;p_Actinobacteria;c_Coriobacteriia;o_Eggerthellales;f_Eggerthellaceae;g_Gordonibacter	19	9408	1512	890	40	3699	1207	2692	381	1130	406	2182	1110	855	348	11614	1	7418	1950	8146	4096	268	184	1553	2468	1387	7541	3669	327	453	267	155	353	1247	5924	4407	1296	1599	1390	2846	3163	68
d_Bacteria;p_Actinobacteria;c_Coriobacteriia;o_Eggerthellales;f_Eggerthellaceae;g_Gordonibacter;s_Gordonibacter massiliensis	3	85	179	148	16	89	87	221	49	33	52	129	30	49	37	162	0	85	116	146	211	58	54	88	560	115	90	199	17	64	71	3	130	43	110	613	19	76	19	39	84	13
d_Bacteria;p_Actinobacteria;c_Coriobacteriia;o_Eggerthellales;f_Eggerthellaceae;g_Gordonibacter;s_Gordonibacter pamelaeae	6	7970	1084	487	5	3220	868	2122	260	877	284	1792	922	694	252	10107	1	6221	1662	7042	3474	40	40	1181	360	976	6338	3098	161	286	83	131	34	1121	2022	3190	1099	1203	852	2113	2760	7
d_Bacteria;p_Actinobacteria;c_Coriobacteriia;o_Eggerthellales;f_Eggerthellaceae;g_Gordonibacter;s_Gordonibacter urolithinfaciens	1	514	43	47	0	146	149	90	12	114	12	80	56	44	12	507	0	432	62	370	150	32	11	166	282	63	393	130	21	21	22	6	32	6	3290	99	66	127	381	356	34	8
d_Bacteria;p_Actinobacteria;c_Coriobacteriia;o_Eggerthellales;f_Eggerthellaceae;g_Phoenicibacter	74	1257	767	2886	1982	541	3348	2439	1431	1807	689	538	1418	440	573	1542	11821	2148	2157	252	1069	4	266	17813	2797	1589	2615	12124	3658	3850	177	1359	1649	2587	2884	16464	0	647	175	3929	6	123
d_Bacteria;p_Actinobacteria;c_Coriobacteriia;o_Eggerthellales;f_Eggerthellaceae;g_Phoenicibacter;s_Phoenicibacter massiliensis	74	1257	767	2886	1982	541	3348	2439	1431	1807	689	538	1418	440	573	1542	11821	2148	2157	252	1069	4	266	17813	2797	1589	2615	12124	3658	3850	177	1359	1649	2587	2884	16464	0	647	175	3929	6	123
d_Bacteria;p_Actinobacteria;c_Coriobacteriia;o_Eggerthellales;f_Eggerthellaceae;g_Slackia	11	6	2	61	19	47	13	10	20	12	1	6	165	1	0	107	1	5	12	56	5	4	59	9	11	48	12	72	47	8	2	98	40	2	171	22	0	85	37	14	71	2
d_Bacteria;p_Actinobacteria;c_Coriobacteriia;o_Eggerthellales;f_Eggerthellaceae;g_Slackia;s_Slackia heliotrinireducens	11	6	2	61	19	47	13	10	20	12	1	6	165	1	0	107	1	5	12	56	5	4	59	9	11	48	12	72	47	8	2	98	40	2	171	22	0	85	37	14	71	2
d_Bacteria;p_Actinobacteria;c_Nitriliruptoria	0	1	0	0	0	0	0	1	0	0	0	0	0	0	0	0	0	0	0	1	0	0	0	0	0	9	0	3	1	0	0	1	0	0	23	0	0	5	0	0	1	0
d_Bacteria;p_Actinobacteria;c_Nitriliruptoria;o_Euzebyales	0	1	0	0	0	0	0	1	0	0	0	0	0	0	0	0	0	0	0	1	0	0	0	0	0	9	0	3	1	0	0	1	0	0	23	0	0	5	0	0	1	0
d_Bacteria;p_Actinobacteria;c_Nitriliruptoria;o_Euzebyales;f_Euzebyaceae	0	1	0	0	0	0	0	1	0	0	0	0	0	0	0	0	0	0	0	1	0	0	0	0	0	9	0	3	1	0	0	1	0	0	23	0	0	5	0	0	1	0
d_Bacteria;p_Actinobacteria;c_Nitriliruptoria;o_Euzebyales;f_Euzebyaceae;g_Euzebya	0	1	0	0	0	0	0	1	0	0	0	0	0	0	0	0	0	0	0	1	0	0	0	0	0	9	0	3	1	0	0	1	0	0	23	0	0	5	0	0	1	0
d_Bacteria;p_Actinobacteria;c_Nitriliruptoria;o_Euzebyales;f_Euzebyaceae;g_Euzebya;s_Euzebya sp. DY32-46	0	1	0	0	0	0	0	1	0	0	0	0	0	0	0	0	0	0	0	1	0	0	0	0	0	9	0	3	1	0	0	1	0	0	23	0	0	5	0	0	1	0
d_Bacteria;p_Actinobacteria;c_Rubrobacteria	0	0	0	0	0	25	0	6	0	0	0	0	4	0	0	15	0	0	9	10	1	0	0	2	0	0	0	174	2	0	0	0	5	0	0	0	0	2	31	1	0	0
d_Bacteria;p_Actinobacteria;c_Rubrobacteria;o_Rubrobacterales	0	0	0	0	0	25	0	6	0	0	0	0	4	0	0	15	0	0	9	10	1	0	0	2	0	0	0	174	2	0	0	0	5	0	0	0	0	2	31	1	0	0
d_Bacteria;p_Actinobacteria;c_Rubrobacteria;o_Rubrobacterales;f_Rubrobacteraceae	0	0	0	0	0	25	0	6	0	0	0	0	4	0	0	15	0	0	9	10	1	0	0	2	0	0	0	174	2	0	0	0	5	0	0	0	0	2	31	1	0	0
d_Bacteria;p_Actinobacteria;c_Rubrobacteria;o_Rubrobacterales;f_Rubrobacteraceae;g_Rubrobacter	0	0	0	0	0	25	0	6	0	0	0	0	4	0	0	15	0	0	9	10	1	0	0	2	0	0	0	174	2	0	0	0	5	0	0	0	0	2	31	1	0	0
d_Bacteria;p_Actinobacteria;c_Rubrobacteria;o_Rubrobacterales;f_Rubrobacteraceae;g_Rubrobacter;s_Rubrobacter indicoceani	0	0	0	0	0	0	0	0	0	0	0	0	0	0	0	0	0	0	0	0	0	0	0	0	0	0	0	0	0	0	0	0	0	0	0	0	0	0	0	0	0	0
d_Bacteria;p_Actinobacteria;c_Rubrobacteria;o_Rubrobacterales;f_Rubrobacteraceae;g_Rubrobacter;s_Rubrobacter radiotolerans	0	0	0	0	0	0	0	0	0	0	0	0	0	0	0	0	0	0	0	0	1	0	0	0	0	0	0	0	1	0	0	0	1	0	0	0	0	0	0	0	0	0
d_Bacteria;p_Actinobacteria;c_Rubrobacteria;o_Rubrobacterales;f_Rubrobacteraceae;g_Rubrobacter;s_Rubrobacter xylanophilus	0	0	0	0	0	25	0	6	0	0	0	0	3	0	0	15	0	0	9	10	0	0	0	2	0	0	0	174	1	0	0	0	4	0	0	0	0	2	31	1	0	0
d_Bacteria;p_Actinobacteria;c_Thermoleophilia	0	0	0	0	0	0	0	0	0	0	0	0	0	0	0	2	0	0	0	0	0	0	0	0	0	0	0	0	0	8	0	0	0	1	72	1	0	2	7	58	1	0
d_Bacteria;p_Actinobacteria;c_Thermoleophilia;o_Solirubrobacterales	0	0	0	0	0	0	0	0	0	0	0	0	0	0	0	2	0	0	0	0	0	0	0	0	0	0	0	0	0	8	0	0	0	1	72	1	0	2	7	58	1	0
d_Bacteria;p_Actinobacteria;c_Thermoleophilia;o_Solirubrobacterales;f_Conexibacteraceae	0	0	0	0	0	0	0	0	0	0	0	0	0	0	0	2	0	0	0	0	0	0	0	0	0	0	0	0	0	8	0	0	0	1	72	1	0	2	7	58	1	0
d_Bacteria;p_Actinobacteria;c_Thermoleophilia;o_Solirubrobacterales;f_Conexibacteraceae;g_Conexibacter	0	0	0	0	0	0	0	0	0	0	0	0	0	0	0	2	0	0	0	0	0	0	0	0	0	0	0	0	0	8	0	0	0	1	72	1	0	2	7	58	1	0
d_Bacteria;p_Actinobacteria;c_Thermoleophilia;o_Solirubrobacterales;f_Conexibacteraceae;g_Conexibacter;s_Conexibacter woesei	0	0	0	0	0	0	0	0	0	0	0	0	0	0	0	2	0	0	0	0	0	0	0	0	0	0	0	0	0	8	0	0	0	1	72	1	0	2	7	58	1	0
d_Bacteria;p_Actinobacteria;s_Actinobacteria bacterium IMCC19121	0	0	0	0	0	0	0	0	0	0	0	0	0	0	0	0	0	0	0	0	0	0	0	0	0	0	0	0	0	0	0	0	0	0	0	0	0	0	0	0	0	0
d_Bacteria;p_Actinobacteria;s_Actinobacteria bacterium IMCC25003	0	0	0	0	0	0	0	0	0	0	0	2	3	1	0	0	0	0	0	0	1	0	1	0	0	1	0	0	0	2	0	0	0	0	0	0	0	0	0	0	0	0
d_Bacteria;p_Actinobacteria;s_Actinobacteria bacterium IMCC26077	0	0	1	0	0	0	0	0	0	0	0	0	0	0	0	6	0	0	1	4	0	0	0	0	0	0	0	0	0	0	0	0	0	2	0	14	1	0	0	0	4	0
d_Bacteria;p_Actinobacteria;s_Actinobacteria bacterium IMCC26103	0	0	0	0	0	0	0	0	0	0	0	0	0	0	0	0	0	0	0	0	0	0	0	0	0	0	0	0	0	0	0	0	0	0	0	0	0	0	0	0	0	0
d_Bacteria;p_Aquificae	5	4	3	3	3	2	1	3	6	2	4	12	11	5	2	3	8	0	3	3	4	3	1	3	2	5	0	5	4	11	3	1	1	4	4	3	0	8	7	1	2	2
d_Bacteria;p_Aquificae;c_Aquificae	5	4	3	3	3	2	1	3	6	2	4	12	11	5	2	3	8	0	3	3	4	3	1	3	2	5	0	5	4	11	3	1	1	4	4	3	0	8	7	1	2	2
d_Bacteria;p_Aquificae;c_Aquificae;o_Aquificales	5	3	3	3	3	2	0	3	5	2	3	6	10	4	2	3	7	0	3	3	2	2	1	2	2	4	0	2	4	10	3	1	0	4	4	3	0	6	7	1	2	2
d_Bacteria;p_Aquificae;c_Aquificae;o_Aquificales;f_Aquificaceae	4	3	3	3	2	1	0	1	4	0	3	3	6	3	1	3	5	0	1	2	2	2	0	2	0	3	0	2	1	3	2	0	0	0	3	3	0	1	4	1	2	2
d_Bacteria;p_Aquificae;c_Aquificae;o_Aquificales;f_Aquificaceae;g_Aquifex	4	2	2	3	2	1	0	1	4	0	2	3	6	3	1	1	4	0	1	2	2	2	0	2	0	2	0	2	0	2	1	0	0	0	3	2	0	0	1	1	0	2
d_Bacteria;p_Aquificae;c_Aquificae;o_Aquificales;f_Aquificaceae;g_Aquifex;s_Aquifex aeolicus	4	2	2	3	2	1	0	1	4	0	2	3	6	3	1	1	4	0	1	2	2	2	0	2	0	2	0	2	0	2	1	0	0	0	3	2	0	0	1	1	0	2
d_Bacteria;p_Aquificae;c_Aquificae;o_Aquificales;f_Aquificaceae;g_Hydrogenobacter	0	0	1	0	0	0	0	0	0	0	0	0	0	0	0	0	0	0	0	0	0	0	0	0	0	0	0	0	0	0	0	0	0	0	0	0	0	0	0	0	0	0
d_Bacteria;p_Aquificae;c_Aquificae;o_Aquificales;f_Aquificaceae;g_Hydrogenobacter;s_Hydrogenobacter thermophilus	0	0	1	0	0	0	0	0	0	0	0	0	0	0	0	0	0	0	0	0	0	0	0	0	0	0	0	0	0	0	0	0	0	0	0	0	0	0	0	0	0	0
d_Bacteria;p_Aquificae;c_Aquificae;o_Aquificales;f_Aquificaceae;g_Hydrogenobaculum	0	0	0	0	0	0	0	0	0	0	0	0	0	0	0	2	0	0	0	0	0	0	0	0	0	0	0	0	1	1	0	0	0	0	0	0	0	0	3	0	2	0
d_Bacteria;p_Aquificae;c_Aquificae;o_Aquificales;f_Aquificaceae;g_Hydrogenobaculum;s_Hydrogenobaculum sp. Y04AAS1	0	0	0	0	0	0	0	0	0	0	0	0	0	0	0	0	0	0	0	0	0	0	0	0	0	0	0	0	1	0	0	0	0	0	0	0	0	0	0	0	0	0
d_Bacteria;p_Aquificae;c_Aquificae;o_Aquificales;f_Aquificaceae;g_Thermocrinis	0	0	0	0	0	0	0	0	0	0	0	0	0	0	0	0	0	0	0	0	0	0	0	0	0	0	0	0	0	0	0	0	0	0	0	1	0	1	0	0	0	0
d_Bacteria;p_Aquificae;c_Aquificae;o_Aquificales;f_Aquificaceae;g_Thermocrinis;s_Thermocrinis albus	0	0	0	0	0	0	0	0	0	0	0	0	0	0	0	0	0	0	0	0	0	0	0	0	0	0	0	0	0	0	0	0	0	0	0	0	0	1	0	0	0	0
d_Bacteria;p_Aquificae;c_Aquificae;o_Aquificales;f_Aquificaceae;g_Thermocrinis;s_Thermocrinis minervae	0	0	0	0	0	0	0	0	0	0	0	0	0	0	0	0	0	0	0	0	0	0	0	0	0	0	0	0	0	0	0	0	0	0	0	1	0	0	0	0	0	0
d_Bacteria;p_Aquificae;c_Aquificae;o_Aquificales;f_Aquificaceae;g_Thermocrinis;s_Thermocrinis ruber	0	0	0	0	0	0	0	0	0	0	0	0	0	0	0	0	0	0	0	0	0	0	0	0	0	0	0	0	0	0	0	0	0	0	0	0	0	0	0	0	0	0
d_Bacteria;p_Aquificae;c_Aquificae;o_Aquificales;f_Hydrogenothermaceae	1	0	0	0	1	1	0	2	1	2	0	3	4	1	0	0	2	0	0	1	0	0	1	0	1	1	0	0	1	7	0	1	0	4	1	0	0	4	2	0	0	0
d_Bacteria;p_Aquificae;c_Aquificae;o_Aquificales;f_Hydrogenothermaceae;g_Persephonella	1	0	0	0	0	0	0	0	1	2	0	0	0	0	0	0	0	0	0	1	0	0	1	0	0	0	0	0	1	0	0	1	0	0	1	0	0	1	0	0	0	0
d_Bacteria;p_Aquificae;c_Aquificae;o_Aquificales;f_Hydrogenothermaceae;g_Persephonella;s_Persephonella marina	1	0	0	0	0	0	0	0	1	2	0	0	0	0	0	0	0	0	0	1	0	0	1	0	0	0	0	0	1	0	0	1	0	0	1	0	0	1	0	0	0	0
d_Bacteria;p_Aquificae;c_Aquificae;o_Aquificales;f_Hydrogenothermaceae;g_Sulfurihydrogenibium	0	0	0	0	0	1	0	2	0	0	0	3	4	1	0	0	2	0	0	0	0	0	0	0	1	1	0	0	0	7	0	0	0	4	0	0	0	3	2	0	0	0
d_Bacteria;p_Aquificae;c_Aquificae;o_Aquificales;f_Hydrogenothermaceae;g_Sulfurihydrogenibium;s_Sulfurihydrogenibium azorense	0	0	0	0	0	0	0	2	0	0	0	0	1	0	0	0	2	0	0	0	0	0	0	0	1	0	0	0	0	0	0	0	0	4	0	0	0	3	0	0	0	0
d_Bacteria;p_Aquificae;c_Aquificae;o_Aquificales;f_Hydrogenothermaceae;g_Sulfurihydrogenibium;s_Sulfurihydrogenibium sp. YO3AOP1	0	0	0	0	0	1	0	0	0	0	0	3	0	1	0	0	0	0	0	0	0	0	0	0	0	1	0	0	0	6	0	0	0	0	0	0	0	0	2	0	0	0
d_Bacteria;p_Aquificae;c_Aquificae;o_Aquificales;g_Thermosulfidibacter	0	0	0	0	0	0	0	0	0	0	0	0	0	0	1	0	0	0	1	0	0	0	0	0	1	0	0	0	0	0	1	0	0	0	0	0	0	1	1	0	0	0
d_Bacteria;p_Aquificae;c_Aquificae;o_Aquificales;g_Thermosulfidibacter;s_Thermosulfidibacter takaii	0	0	0	0	0	0	0	0	0	0	0	0	0	0	1	0	0	0	1	0	0	0	0	0	1	0	0	0	0	0	1	0	0	0	0	0	0	1	1	0	0	0
d_Bacteria;p_Aquificae;c_Aquificae;o_Desulfurobacteriales	0	1	0	0	0	0	1	0	1	0	1	6	1	1	0	0	1	0	0	0	2	1	0	1	0	1	0	3	0	1	0	0	1	0	0	0	0	2	0	0	0	0
d_Bacteria;p_Aquificae;c_Aquificae;o_Desulfurobacteriales;f_Desulfurobacteriaceae	0	1	0	0	0	0	1	0	1	0	1	6	1	1	0	0	1	0	0	0	2	1	0	1	0	1	0	3	0	1	0	0	1	0	0	0	0	2	0	0	0	0
d_Bacteria;p_Aquificae;c_Aquificae;o_Desulfurobacteriales;f_Desulfurobacteriaceae;g_Desulfurobacterium	0	0	0	0	0	0	1	0	1	0	0	5	0	1	0	0	0	0	0	0	2	0	0	1	0	0	0	3	0	1	0	0	1	0	0	0	0	1	0	0	0	0
d_Bacteria;p_Aquificae;c_Aquificae;o_Desulfurobacteriales;f_Desulfurobacteriaceae;g_Desulfurobacterium;s_Desulfurobacterium thermolithotrophum	0	0	0	0	0	0	1	0	1	0	0	5	0	1	0	0	0	0	0	0	2	0	0	1	0	0	0	3	0	1	0	0	1	0	0	0	0	1	0	0	0	0
d_Bacteria;p_Aquificae;c_Aquificae;o_Desulfurobacteriales;f_Desulfurobacteriaceae;g_Thermovibrio	0	0	0	0	0	0	0	0	0	0	0	0	0	0	0	0	0	0	0	0	0	0	0	0	0	0	0	0	0	0	0	0	0	0	0	0	0	0	0	0	0	0
d_Bacteria;p_Aquificae;c_Aquificae;o_Desulfurobacteriales;f_Desulfurobacteriaceae;g_Thermovibrio;s_Thermovibrio ammonificans	0	0	0	0	0	0	0	0	0	0	0	0	0	0	0	0	0	0	0	0	0	0	0	0	0	0	0	0	0	0	0	0	0	0	0	0	0	0	0	0	0	0
d_Bacteria;p_Armatimonadetes	0	0	0	1	1	0	0	0	0	5	0	0	1	0	0	1	0	0	0	3	3	0	0	5	0	1	0	1	1	2	0	0	0	0	0	0	0	0	1	0	0	0
d_Bacteria;p_Armatimonadetes;c_Chthonomonadetes	0	0	0	1	1	0	0	0	0	5	0	0	0	0	0	0	0	0	0	0	3	0	0	5	0	0	0	1	1	0	0	0	0	0	0	0	0	0	1	0	0	0
d_Bacteria;p_Armatimonadetes;c_Chthonomonadetes;o_Chthonomonadales	0	0	0	1	1	0	0	0	0	5	0	0	0	0	0	0	0	0	0	0	3	0	0	5	0	0	0	1	1	0	0	0	0	0	0	0	0	0	1	0	0	0
d_Bacteria;p_Armatimonadetes;c_Chthonomonadetes;o_Chthonomonadales;f_Chthonomonadaceae	0	0	0	1	1	0	0	0	0	5	0	0	0	0	0	0	0	0	0	0	3	0	0	5	0	0	0	1	1	0	0	0	0	0	0	0	0	0	1	0	0	0
d_Bacteria;p_Armatimonadetes;c_Chthonomonadetes;o_Chthonomonadales;f_Chthonomonadaceae;g_Chthonomonas	0	0	0	1	1	0	0	0	0	5	0	0	0	0	0	0	0	0	0	0	3	0	0	5	0	0	0	1	1	0	0	0	0	0	0	0	0	0	1	0	0	0
d_Bacteria;p_Armatimonadetes;c_Chthonomonadetes;o_Chthonomonadales;f_Chthonomonadaceae;g_Chthonomonas;s_Chthonomonas calidirosea	0	0	0	1	1	0	0	0	0	5	0	0	0	0	0	0	0	0	0	0	3	0	0	5	0	0	0	1	1	0	0	0	0	0	0	0	0	0	1	0	0	0
d_Bacteria;p_Armatimonadetes;c_Fimbriimonadia	0	0	0	0	0	0	0	0	0	0	0	0	1	0	0	1	0	0	0	3	0	0	0	0	0	1	0	0	0	2	0	0	0	0	0	0	0	0	0	0	0	0
d_Bacteria;p_Armatimonadetes;c_Fimbriimonadia;o_Fimbriimonadales	0	0	0	0	0	0	0	0	0	0	0	0	1	0	0	1	0	0	0	3	0	0	0	0	0	1	0	0	0	2	0	0	0	0	0	0	0	0	0	0	0	0
d_Bacteria;p_Armatimonadetes;c_Fimbriimonadia;o_Fimbriimonadales;f_Fimbriimonadaceae	0	0	0	0	0	0	0	0	0	0	0	0	1	0	0	1	0	0	0	3	0	0	0	0	0	1	0	0	0	2	0	0	0	0	0	0	0	0	0	0	0	0
d_Bacteria;p_Armatimonadetes;c_Fimbriimonadia;o_Fimbriimonadales;f_Fimbriimonadaceae;g_Fimbriimonas	0	0	0	0	0	0	0	0	0	0	0	0	1	0	0	1	0	0	0	3	0	0	0	0	0	1	0	0	0	2	0	0	0	0	0	0	0	0	0	0	0	0
d_Bacteria;p_Armatimonadetes;c_Fimbriimonadia;o_Fimbriimonadales;f_Fimbriimonadaceae;g_Fimbriimonas;s_Fimbriimonas ginsengisoli	0	0	0	0	0	0	0	0	0	0	0	0	1	0	0	1	0	0	0	3	0	0	0	0	0	1	0	0	0	2	0	0	0	0	0	0	0	0	0	0	0	0
d_Bacteria;p_Bacteroidetes	41002976	64718852	51297873	13971229	45544214	27403302	74158313	52310507	2799349	38173364	5245703	39767738	8624536	44692870	11295505	28203288	12474	79241248	40286634	2271456	37548259	52940797	43989355	35805861	52884364	16727923	55491204	46909	9215150	30016523	27049655	33901879	60898669	52417	68925259	24625	56944786	21073202	50931209	32343786	36184416	17577990
d_Bacteria;p_Bacteroidetes;c_Bacteroidia	40856912	64686060	50909577	13910475	45416715	27384259	74100305	52152991	2664732	38137645	4444457	39634325	8447106	44571859	10805590	28198583	10752	79215502	40168124	2235740	37426907	52762636	43846814	35757735	52692088	16537410	55475707	44379	8989763	29885231	26708476	33684333	60459551	50997	68715551	23548	56784383	20956468	50822817	32309960	36156293	17563956
d_Bacteria;p_Bacteroidetes;c_Bacteroidia;o_Bacteroidales	40849005	64684612	50903453	13908542	45409931	27383544	74099922	52152658	2661822	38137455	4438464	39624969	8442401	44564306	10800603	28198389	10684	79214258	40167840	2234807	37419798	52759289	43839435	35757466	52689106	16532258	55474899	44369	8983829	29883563	26702881	33679031	60455094	50982	68712339	23542	56784139	20951305	50821303	32307385	36155700	17563810
d_Bacteria;p_Bacteroidetes;c_Bacteroidia;o_Bacteroidales;f_Bacteroidaceae	37475238	62588419	46512094	11862489	43010413	26788075	71753307	49755389	250683	36866060	2258381	37908721	5271686	42765936	8719804	28099201	8724	77525804	38274431	976485	35591659	17286844	41340477	34545731	43153742	10332158	54078753	32436	4791643	28882973	18153039	31072381	52010922	36347	63285298	20570	54963320	18893608	39750324	30301788	33868975	16769888
d_Bacteria;p_Bacteroidetes;c_Bacteroidia;o_Bacteroidales;f_Bacteroidaceae;g_Bacteroides	37475238	62588419	46512094	11862489	43010413	26788075	71753307	49755389	250683	36866060	2258381	37908721	5271686	42765936	8719804	28099201	8724	77525804	38274431	976485	35591659	17286844	41340477	34545731	43153742	10332158	54078753	32436	4791643	28882973	18153039	31072381	52010922	36347	63285298	20570	54963320	18893608	39750324	30301788	33868975	16769888
d_Bacteria;p_Bacteroidetes;c_Bacteroidia;o_Bacteroidales;f_Bacteroidaceae;g_Bacteroides;s_Bacteroides caccae	232778	6515	21885	1421	182632	463	9159	212586	749	4390	5475	69750	582152	138454	6036	892	352	18208	161589	4335	135656	1559396	193719	1129	18744471	3628359	9960	424	1112563	2081281	20779	3155713	3167383	3859	2645884	514	40045	994979	949438	56481	51459	610968
d_Bacteria;p_Bacteroidetes;c_Bacteroidia;o_Bacteroidales;f_Bacteroidaceae;g_Bacteroides;s_Bacteroides caecimuris	2315008	1994	359578	30737	2435240	890	231483	179467	352	125381	15704	2664119	127010	5070132	175445	965	166	5259	137170	3311	4980176	355424	3821125	20936	248403	177521	1288	281	46975	309266	32717	877964	8800254	1976	1919782	288	62921	381052	530047	1907292	865724	18751
d_Bacteria;p_Bacteroidetes;c_Bacteroidia;o_Bacteroidales;f_Bacteroidaceae;g_Bacteroides;s_Bacteroides cellulosilyticus	163511	5167	27452	946	143959	49	6510	22769	59	3184	1071	52197	17642	48605	4730	48	5	6555	18140	451	70393	356019	213083	2853	255520	34965	3511	11	27363	43746	3354	280304	4420319	671	168461	556	107944	316274	880851	5944	47543	11622
d_Bacteria;p_Bacteroidetes;c_Bacteroidia;o_Bacteroidales;f_Bacteroidaceae;g_Bacteroides;s_Bacteroides coprosuis	1176	1549	2824	60	882	12	88	31	803	67	6672	991	3074	797	5448	4	3	2045	37	1	717	2366	750	94	3991	2078	1613	0	4065	158	3764	802	670	11	1121	3	19	13316	70	944	148	250
d_Bacteria;p_Bacteroidetes;c_Bacteroidia;o_Bacteroidales;f_Bacteroidaceae;g_Bacteroides;s_Bacteroides dorei	930684	1540231	1433587	71950	1100353	1659	512686	1488666	4883	281524	39802	1005303	102610	924590	250455	2962	806	1875849	1151130	28566	698110	138354	1028403	210966	740846	59027	1434174	1210	55765	581339	43954	7223364	9046304	4019	21927666	1678	42488	304618	526799	1060777	1520881	2830700
d_Bacteria;p_Bacteroidetes;c_Bacteroidia;o_Bacteroidales;f_Bacteroidaceae;g_Bacteroides;s_Bacteroides fragilis	734544	334870	184809	7308070	618987	26634351	37175641	76406	7180	20288401	13773	352845	204068	416155	34333	27952677	2562	399616	65099	16779	418720	12301494	522791	33622702	19284148	288415	301050	13518	160166	1335694	17277781	389865	2546174	4219	4817129	5587	30279472	1000109	10486011	400987	19082757	12261779
d_Bacteria;p_Bacteroidetes;c_Bacteroidia;o_Bacteroidales;f_Bacteroidaceae;g_Bacteroides;s_Bacteroides helcogenes	119329	8431	13274	9515	125959	662	73043	39067	145	36753	1696	73547	11389	72274	2766	702	13	10031	30455	721	112282	288480	234568	37478	347433	24594	8085	39	18982	45720	16320	321612	348175	291	110316	55	6185	328153	3848	9627	27136	11615
d_Bacteria;p_Bacteroidetes;c_Bacteroidia;o_Bacteroidales;f_Bacteroidaceae;g_Bacteroides;s_Bacteroides heparinolyticus	47402	533	4465	4720	49030	1124	270	59	3089	175	2502	34961	10084	33542	1605	216	25	305	76	2442	59316	124096	94841	229	145253	16980	298	103	13735	23548	759	141136	117377	219	61150	24	73	130915	10739	32531	14171	4772
d_Bacteria;p_Bacteroidetes;c_Bacteroidia;o_Bacteroidales;f_Bacteroidaceae;g_Bacteroides;s_Bacteroides ovatus	2758455	62318	129905	9601	3097469	954	54234	23629	692	27703	24112	3088699	259650	6971737	26948	1012	212	79224	19087	707	6750358	46115	5077374	7027	320032	1178947	60918	281	479379	4836547	27573	7955583	13665663	7276	20130573	1942	35962	6099948	6111694	4305835	6323646	29940
d_Bacteria;p_Bacteroidetes;c_Bacteroidia;o_Bacteroidales;f_Bacteroidaceae;g_Bacteroides;s_Bacteroides salanitronis	59039	13035	24012	1546	89859	28597	2113	84666	301	874	2190	281707	19145	222051	4025	29596	20	16953	67547	1648	198046	37279	79082	368	37929	62277	12489	32	37498	24266	31576	85719	60336	228	55821	139	6279	24006	6308	15888	6198	2829
d_Bacteria;p_Bacteroidetes;c_Bacteroidia;o_Bacteroidales;f_Bacteroidaceae;g_Bacteroides;s_Bacteroides thetaiotaomicron	4516163	275708	1186309	4267048	2929041	1082	32863470	127057	55665	15541290	525513	638893	631446	1172176	625009	1298	577	343784	99827	3337	1186576	247036	2306295	438419	563535	3262299	276227	10317	1284763	2060588	187437	5667141	2579033	4275	3750073	4006	23482269	2612416	395844	975619	517721	30680
d_Bacteria;p_Bacteroidetes;c_Bacteroidia;o_Bacteroidales;f_Bacteroidaceae;g_Bacteroides;s_Bacteroides vulgatus	20335994	53258340	37526493	21247	26509390	37729	107277	42255855	131108	186665	1334243	24593215	2763532	22517603	6580423	41766	2899	66052726	32552290	769368	16525322	212883	22047519	53101	332960	944666	45873032	3861	1147851	15152895	233461	1376953	1537192	4513	2251466	3950	52997	3875148	17161867	18411353	3977234	366608
d_Bacteria;p_Bacteroidetes;c_Bacteroidia;o_Bacteroidales;f_Bacteroidaceae;g_Bacteroides;s_Bacteroides zoogleoformans	30850	10367	9489	18085	33842	19552	5190	5976	13256	2279	2295	24302	8567	21573	2079	2556	7	11373	4491	44545	31475	134483	57731	328	161140	12042	8593	21	11099	17244	5640	77473	91129	86	35403	12	6155	72457	4183	2596	7128	8604
d_Bacteria;p_Bacteroidetes;c_Bacteroidia;o_Bacteroidales;f_Barnesiellaceae	9098	72830	9272	870	8762	206	3256	31219	929	1573	3922	7215	2738	10011	3638	44	6	92557	24890	1023	11146	68191	12106	868	43135	10536	69354	4	6401	4795	3223	61475	35467	33	26257	16	29595	3361	44766	39569	582	1885
d_Bacteria;p_Bacteroidetes;c_Bacteroidia;o_Bacteroidales;f_Barnesiellaceae;g_Barnesiella	9098	72830	9272	870	8762	206	3256	31219	929	1573	3922	7215	2738	10011	3638	44	6	92557	24890	1023	11146	68191	12106	868	43135	10536	69354	4	6401	4795	3223	61475	35467	33	26257	16	29595	3361	44766	39569	582	1885
d_Bacteria;p_Bacteroidetes;c_Bacteroidia;o_Bacteroidales;f_Barnesiellaceae;g_Barnesiella;s_Barnesiella viscericola	9098	72830	9272	870	8762	206	3256	31219	929	1573	3922	7215	2738	10011	3638	44	6	92557	24890	1023	11146	68191	12106	868	43135	10536	69354	4	6401	4795	3223	61475	35467	33	26257	16	29595	3361	44766	39569	582	1885
d_Bacteria;p_Bacteroidetes;c_Bacteroidia;o_Bacteroidales;f_Dysgonamonadaceae	391	148	314	13	681	5	0	1	20	0	19	618	22	468	62	0	8	104	1	11	409	1472	401	0	789	78	15	0	34	24	14	174	386	0	25	0	25	193	6	150	0	38
d_Bacteria;p_Bacteroidetes;c_Bacteroidia;o_Bacteroidales;f_Dysgonamonadaceae;g_Proteiniphilum	391	148	314	13	681	5	0	1	20	0	19	618	22	468	62	0	8	104	1	11	409	1472	401	0	789	78	15	0	34	24	14	174	386	0	25	0	25	193	6	150	0	38
d_Bacteria;p_Bacteroidetes;c_Bacteroidia;o_Bacteroidales;f_Dysgonamonadaceae;g_Proteiniphilum;s_Proteiniphilum saccharofermentans	391	148	314	13	681	5	0	1	20	0	19	618	22	468	62	0	8	104	1	11	409	1472	401	0	789	78	15	0	34	24	14	174	386	0	25	0	25	193	6	150	0	38
d_Bacteria;p_Bacteroidetes;c_Bacteroidia;o_Bacteroidales;f_Muribaculaceae	1870	54	16042	142	1589	91	682	23	26	298	52	965	2489	852	3239	68	2	95	31	22	997	9966	2444	62	19854	6959	49	24	3727	993	2411	4836	3907	25	2678	2	2	2042	8089	7187	3812	714
d_Bacteria;p_Bacteroidetes;c_Bacteroidia;o_Bacteroidales;f_Muribaculaceae;g_Muribaculum	1870	54	16042	142	1589	91	682	23	26	298	52	965	2489	852	3239	68	2	95	31	22	997	9966	2444	62	19854	6959	49	24	3727	993	2411	4836	3907	25	2678	2	2	2042	8089	7187	3812	714
d_Bacteria;p_Bacteroidetes;c_Bacteroidia;o_Bacteroidales;f_Muribaculaceae;g_Muribaculum;s_Muribaculum intestinale	1870	54	16042	142	1589	91	682	23	26	298	52	965	2489	852	3239	68	2	95	31	22	997	9966	2444	62	19854	6959	49	24	3727	993	2411	4836	3907	25	2678	2	2	2042	8089	7187	3812	714
d_Bacteria;p_Bacteroidetes;c_Bacteroidia;o_Bacteroidales;f_Odoribacteraceae	268279	40074	153458	5177	265183	3329	37705	8909	1305	17899	11980	51957	238532	82039	39639	3271	33	47667	7038	770	60413	156408	220756	1720	210377	1595337	34226	78	700540	32565	40827	255092	142739	509	268484	251	475174	126563	132677	48035	106489	12156
d_Bacteria;p_Bacteroidetes;c_Bacteroidia;o_Bacteroidales;f_Odoribacteraceae;g_Odoribacter	268279	40074	153458	5177	265183	3329	37705	8909	1305	17899	11980	51957	238532	82039	39639	3271	33	47667	7038	770	60413	156408	220756	1720	210377	1595337	34226	78	700540	32565	40827	255092	142739	509	268484	251	475174	126563	132677	48035	106489	12156
d_Bacteria;p_Bacteroidetes;c_Bacteroidia;o_Bacteroidales;f_Odoribacteraceae;g_Odoribacter;s_Odoribacter splanchnicus	268279	40074	153458	5177	265183	3329	37705	8909	1305	17899	11980	51957	238532	82039	39639	3271	33	47667	7038	770	60413	156408	220756	1720	210377	1595337	34226	78	700540	32565	40827	255092	142739	509	268484	251	475174	126563	132677	48035	106489	12156
d_Bacteria;p_Bacteroidetes;c_Bacteroidia;o_Bacteroidales;f_Paludibacteraceae	468	14	21	76	482	102	3	3	137	0	9	188	37	172	10	1	4	28	1	2	250	697	1055	1	757	65	11	0	58	119	21	1098	9	0	245	0	1	1339	4	205	62	19
d_Bacteria;p_Bacteroidetes;c_Bacteroidia;o_Bacteroidales;f_Paludibacteraceae;g_Paludibacter	468	14	21	76	482	102	3	3	137	0	9	188	37	172	10	1	4	28	1	2	250	697	1055	1	757	65	11	0	58	119	21	1098	9	0	245	0	1	1339	4	205	62	19
d_Bacteria;p_Bacteroidetes;c_Bacteroidia;o_Bacteroidales;f_Paludibacteraceae;g_Paludibacter;s_Paludibacter propionicigenes	468	14	21	76	482	102	3	3	137	0	9	188	37	172	10	1	4	28	1	2	250	697	1055	1	757	65	11	0	58	119	21	1098	9	0	245	0	1	1339	4	205	62	19
d_Bacteria;p_Bacteroidetes;c_Bacteroidia;o_Bacteroidales;f_Porphyromonadaceae	25766	48108	32467	48569	7600	23942	235	11446	87519	678	46736	1470	5114	2529	26762	3989	20	26792	17708	51458	3205	69667	14264	18256	92448	5876	25865	3508	5223	1899	6921	4760	3900	89	8658	13	11054	3221	1203	11924	2795	2763
d_Bacteria;p_Bacteroidetes;c_Bacteroidia;o_Bacteroidales;f_Porphyromonadaceae;g_Fermentimonas	2416	5	10811	18	1988	3	16	1	264	17	2375	15	342	21	2958	1	0	36	1	3	30	44	5616	31	82	25	0	1	242	19	1821	43	455	1	23	4	0	52	5	8	12	8
d_Bacteria;p_Bacteroidetes;c_Bacteroidia;o_Bacteroidales;f_Porphyromonadaceae;g_Fermentimonas;s_Fermentimonas caenicola	2416	5	10811	18	1988	3	16	1	264	17	2375	15	342	21	2958	1	0	36	1	3	30	44	5616	31	82	25	0	1	242	19	1821	43	455	1	23	4	0	52	5	8	12	8
d_Bacteria;p_Bacteroidetes;c_Bacteroidia;o_Bacteroidales;f_Porphyromonadaceae;g_Petrimonas	5356	258	10293	383	4395	126	2	8208	453	0	244	134	258	141	2515	14	1	159	6648	433	272	67055	5033	4	83158	348	110	8	184	98	20	3163	849	2	238	2	10245	804	178	10529	44	2485
d_Bacteria;p_Bacteroidetes;c_Bacteroidia;o_Bacteroidales;f_Porphyromonadaceae;g_Petrimonas;s_Petrimonas mucosa	5356	258	10293	383	4395	126	2	8208	453	0	244	134	258	141	2515	14	1	159	6648	433	272	67055	5033	4	83158	348	110	8	184	98	20	3163	849	2	238	2	10245	804	178	10529	44	2485
d_Bacteria;p_Bacteroidetes;c_Bacteroidia;o_Bacteroidales;f_Porphyromonadaceae;g_Porphyromonas	17439	47835	10762	48144	750	23802	217	2236	86738	661	44087	1035	4481	2114	21140	3974	12	26580	10268	51004	2568	1609	2853	18217	8035	5439	25740	3499	4768	1719	5080	1496	1910	86	8197	7	738	1732	1012	1104	2695	238
d_Bacteria;p_Bacteroidetes;c_Bacteroidia;o_Bacteroidales;f_Porphyromonadaceae;g_Porphyromonas;s_Porphyromonas asaccharolytica	16844	6	19	5064	225	329	198	1128	12014	519	28	899	349	1901	13	513	4	35	9257	1699	1999	526	2390	17741	1213	755	341	3405	320	1646	1306	897	1616	35	4239	1	0	833	8	291	2465	23
d_Bacteria;p_Bacteroidetes;c_Bacteroidia;o_Bacteroidales;f_Porphyromonadaceae;g_Porphyromonas;s_Porphyromonas crevioricanis	5	2	0	445	8	844	0	10	230	2	1	4	423	5	6	138	0	3	17	1750	70	8	12	14	4	796	0	24	433	9	326	441	8	10	22	0	0	169	1	43	12	1
d_Bacteria;p_Bacteroidetes;c_Bacteroidia;o_Bacteroidales;f_Porphyromonadaceae;g_Porphyromonas;s_Porphyromonas gingivalis	538	47786	10741	42199	495	20960	18	1089	73626	137	44057	130	3286	202	21118	2637	6	26506	973	45185	460	1073	423	392	6812	3504	25366	53	3687	60	3445	149	282	39	3915	6	736	674	1001	681	212	214
d_Bacteria;p_Bacteroidetes;c_Bacteroidia;o_Bacteroidales;f_Prevotellaceae	33390	1211945	460515	1458900	27603	444907	3996	4228	1991495	6561	1576234	4237	1073708	6211	1193774	56540	790	668293	6995	943659	16114	54013	26386	36965	44985	598427	645752	5711	1222864	10554	1336140	90240	10942	1453	6768	349	6756	24691	10346	2545	7307	5112
d_Bacteria;p_Bacteroidetes;c_Bacteroidia;o_Bacteroidales;f_Prevotellaceae;g_Prevotella	33390	1211945	460515	1458900	27603	444907	3996	4228	1991495	6561	1576234	4237	1073708	6211	1193774	56540	790	668293	6995	943659	16114	54013	26386	36965	44985	598427	645752	5711	1222864	10554	1336140	90240	10942	1453	6768	349	6756	24691	10346	2545	7307	5112
d_Bacteria;p_Bacteroidetes;c_Bacteroidia;o_Bacteroidales;f_Prevotellaceae;g_Prevotella;s_Prevotella dentalis	466	32340	21972	86945	390	34391	29	67	106759	183	41486	184	31681	179	54434	4194	5	18440	55	74137	842	90	654	581	102	14761	14383	98	30860	5822	15885	2167	4841	61	142	9	164	6121	264	26	3514	99
d_Bacteria;p_Bacteroidetes;c_Bacteroidia;o_Bacteroidales;f_Prevotellaceae;g_Prevotella;s_Prevotella denticola	2101	29568	7227	71178	1847	22354	12	48	88384	397	25885	359	21039	348	19297	3002	7	16265	164	49327	1027	974	2316	3092	1238	11716	14506	144	22908	261	22151	1444	1308	47	497	8	321	1453	18	52	122	100
d_Bacteria;p_Bacteroidetes;c_Bacteroidia;o_Bacteroidales;f_Prevotellaceae;g_Prevotella;s_Prevotella enoeca	153	82303	2388	38815	123	11041	465	84	49141	337	8176	27	7115	24	5549	1410	26	44970	291	22460	201	17	128	1679	14	4422	42354	188	8443	138	11247	114	17	17	29	2	218	73	212	52	46	24
d_Bacteria;p_Bacteroidetes;c_Bacteroidia;o_Bacteroidales;f_Prevotellaceae;g_Prevotella;s_Prevotella fusca	58	24613	17842	95088	100	8427	4	31	144903	300	64402	14	25373	16	51163	1180	20	14026	42	19092	167	17	61	527	31	16891	13598	84	30880	129	55147	371	387	14	41	6	94	254	7	24	76	125
d_Bacteria;p_Bacteroidetes;c_Bacteroidia;o_Bacteroidales;f_Prevotellaceae;g_Prevotella;s_Prevotella intermedia	1284	485350	23073	502543	1323	204925	1960	698	613128	2489	81306	221	187025	234	57205	25789	131	267388	2343	421627	3150	4993	1716	9572	6827	88640	268817	1613	189005	1019	68658	77079	1084	410	2205	58	3132	12223	585	1134	1179	685
d_Bacteria;p_Bacteroidetes;c_Bacteroidia;o_Bacteroidales;f_Prevotellaceae;g_Prevotella;s_Prevotella jejuni	19	11091	10260	5816	61	12323	7	316	10240	137	12881	7	12555	14	12429	1527	21	5788	215	26803	255	2	90	2144	27	6509	5961	956	13279	103	11260	27	23	93	76	7	239	29	3	10	93	27
d_Bacteria;p_Bacteroidetes;c_Bacteroidia;o_Bacteroidales;f_Prevotellaceae;g_Prevotella;s_Prevotella melaninogenica	1046	14987	18692	113202	882	12187	15	41	160061	315	66476	2250	31158	4281	52014	1581	30	8847	122	26414	4751	176	787	1723	1515	18312	8421	116	38501	190	62706	48	747	52	83	54	21	88	16	165	1462	463
d_Bacteria;p_Bacteroidetes;c_Bacteroidia;o_Bacteroidales;f_Prevotellaceae;g_Prevotella;s_Prevotella ruminicola	617	3059	35354	5930	448	1679	83	6	18434	32	126550	790	73952	638	94834	223	8	2343	12	3749	591	24	389	92	44	40067	1356	12	87900	105	103416	119	73	22	100	13	34	182	18	29	15	296
d_Bacteria;p_Bacteroidetes;c_Bacteroidia;o_Bacteroidales;f_Prevotellaceae;g_Prevotella;s_Prevotella scopos	51	52050	8600	20534	81	2752	66	104	28567	90	29570	19	49893	25	20508	412	42	25931	215	6368	357	7	95	1865	22	28061	26572	345	57964	64	64032	39	94	52	224	11	127	29	803	62	58	8
d_Bacteria;p_Bacteroidetes;c_Bacteroidia;o_Bacteroidales;f_Prevotellaceae;g_Prevotella;s_Prevotella sp. oral taxon 299	82	32258	1637	50742	87	726	8	78	56782	107	5469	10	6774	22	4143	145	32	17830	237	1633	717	48	86	1980	433	5559	16946	193	7486	168	6949	19	7	77	59	8	52	17	1707	93	50	27
d_Bacteria;p_Bacteroidetes;c_Bacteroidia;o_Bacteroidales;f_Rikenellaceae	51098	53713	61862	55381	51188	169	406217	7945	6563	221672	56746	234156	900404	202752	55763	150	72	69706	6144	335	168772	50279	87895	253118	101290	1246274	49524	228	1420372	27950	270048	65594	297914	1131	1888755	537	143949	96456	9295910	26137	45513	22506
d_Bacteria;p_Bacteroidetes;c_Bacteroidia;o_Bacteroidales;f_Rikenellaceae;g_Alistipes	49807	53709	61859	55370	49763	138	406126	7944	6560	221604	56734	233390	899930	202103	55758	127	71	69703	6122	287	168184	50277	85833	252924	101282	1245385	49521	223	1419650	27603	269974	64768	297912	1129	1887025	536	143946	94160	9295335	25971	44693	22502
d_Bacteria;p_Bacteroidetes;c_Bacteroidia;o_Bacteroidales;f_Rikenellaceae;g_Alistipes;s_Alistipes finegoldii	14915	15440	23328	53720	22188	31	396343	48	86	216055	130	165722	42029	149083	3820	34	28	20004	76	51	113583	32726	21387	248710	55082	410435	12489	140	468824	11047	24124	23696	233890	353	316000	244	994	38472	6829918	7865	23748	11731
d_Bacteria;p_Bacteroidetes;c_Bacteroidia;o_Bacteroidales;f_Rikenellaceae;g_Alistipes;s_Alistipes shahii	24772	37190	13041	719	18849	32	2624	7842	740	1430	2169	15066	18412	11570	3026	49	12	47880	5958	159	10753	7927	51701	2457	28188	256466	35976	28	236355	11316	22295	13743	35540	608	1309469	178	12782	44346	2016956	11970	16234	4070
d_Bacteria;p_Bacteroidetes;c_Bacteroidia;o_Bacteroidales;f_Rikenellaceae;g_Alistipes;s_Alistipes sp. Marseille-P5997	3920	31	17353	791	3831	31	6299	44	5564	3613	52937	39111	831420	30736	46864	25	27	319	78	26	34607	1226	3415	1448	2134	498866	24	23	659159	4605	221575	25107	27577	90	95964	67	129541	2087	35115	3693	92	57
d_Bacteria;p_Bacteroidetes;c_Bacteroidia;o_Bacteroidales;f_Rikenellaceae;g_Mucinivorans	1228	4	3	7	1009	13	40	1	2	27	6	760	437	642	2	22	1	3	22	11	583	2	1874	174	8	488	3	5	495	252	4	28	2	1	332	1	2	2109	100	92	818	4
d_Bacteria;p_Bacteroidetes;c_Bacteroidia;o_Bacteroidales;f_Rikenellaceae;g_Mucinivorans;s_Mucinivorans hirudinis	1228	4	3	7	1009	13	40	1	2	27	6	760	437	642	2	22	1	3	22	11	583	2	1874	174	8	488	3	5	495	252	4	28	2	1	332	1	2	2109	100	92	818	4
d_Bacteria;p_Bacteroidetes;c_Bacteroidia;o_Bacteroidales;f_Tannerellaceae	1952737	143767	2833475	40135	1098567	19023	11115	176112	46459	6587	5253	247136	545947	225668	328195	5410	312	183553	140494	38898	233631	34147802	1089757	8965	7882223	2065924	133540	404	291726	619854	5609320	535666	5260614	8266	1650372	981	33305	928603	311220	1253921	1403555	589570
d_Bacteria;p_Bacteroidetes;c_Bacteroidia;o_Bacteroidales;f_Tannerellaceae;g_Parabacteroides	1950422	136996	2832535	1865	1096710	3214	11071	174101	381	6552	5182	244523	544614	223614	328047	3503	300	179530	138980	3413	231656	34146148	1088136	8852	7881753	2060916	129905	369	289258	619395	5604901	533571	5260273	8239	1649254	980	32346	927222	308698	1250776	1403196	589523
d_Bacteria;p_Bacteroidetes;c_Bacteroidia;o_Bacteroidales;f_Tannerellaceae;g_Parabacteroides;s_Parabacteroides distasonis	444262	97757	639777	198	280805	83	1429	66207	75	1088	1469	71177	99728	68825	76699	114	52	126076	52590	1201	64997	6632531	295938	1336	1527064	371711	89723	59	49883	146197	1028026	132257	968061	1652	33480	194	20017	226848	173820	272888	345744	114006
d_Bacteria;p_Bacteroidetes;c_Bacteroidia;o_Bacteroidales;f_Tannerellaceae;g_Parabacteroides;s_Parabacteroides sp. CT06	449781	38854	615815	1405	285461	2875	8732	68241	87	4955	1505	169454	127887	151044	73210	3056	50	48394	54379	1262	160532	6757565	277643	6623	1663697	452472	39856	90	81315	138034	1268089	232827	1277817	1865	780558	175	9131	214005	130890	304167	262482	131984
d_Bacteria;p_Bacteroidetes;c_Bacteroidia;o_Bacteroidales;f_Tannerellaceae;g_Tannerella	1687	6661	756	38261	1389	15787	44	36	46065	35	60	2484	527	1956	120	1906	12	3886	27	35428	1860	181	1112	113	64	3631	3518	35	1567	340	2635	1628	55	24	913	1	77	963	2510	1137	280	26
d_Bacteria;p_Bacteroidetes;c_Bacteroidia;o_Bacteroidales;f_Tannerellaceae;g_Tannerella;s_Tannerella forsythia	1019	6128	686	35737	785	15449	37	14	43965	26	16	1410	82	1083	91	1862	5	3587	9	34769	1074	19	610	33	22	2214	3323	22	720	49	2579	252	35	7	80	0	40	385	2050	314	14	0
d_Bacteria;p_Bacteroidetes;c_Bacteroidia;o_Bacteroidales;f_Tannerellaceae;g_Tannerella;s_Tannerella sp. oral taxon HOT-286	634	267	69	2062	580	151	7	19	1594	9	44	1073	420	872	28	24	7	136	17	346	786	162	467	80	42	1260	91	13	801	251	34	952	20	17	807	1	32	564	382	601	264	26
d_Bacteria;p_Bacteroidetes;c_Bacteroidia;o_Bacteroidales;g_Candidatus Azobacteroides	293	4	7	2	201	1	1	3	3	0	5	20	89	10	3	0	28	7	0	1	18	3	231	1	4	284	3	1	198	127	9	74	9	0	26	1	4	55	2	442	1	2
d_Bacteria;p_Bacteroidetes;c_Bacteroidia;o_Bacteroidales;g_Candidatus Azobacteroides;s_Candidatus Azobacteroides pseudotrichonymphae	293	4	7	2	201	1	1	3	3	0	5	20	89	10	3	0	28	7	0	1	18	3	231	1	4	284	3	1	198	127	9	74	9	0	26	1	4	55	2	442	1	2
d_Bacteria;p_Bacteroidetes;c_Bacteroidia;o_Bacteroidales;s_Bacteroidales bacterium CF	18	0	8	0	7	0	2	1	0	1	0	0	5	1	1	0	0	0	2	0	1	824	5	0	201	58	0	0	21	4	3	27	138	0	205	0	0	5	68	3	9	17
d_Bacteria;p_Bacteroidetes;c_Bacteroidia;o_Marinilabiliales	169	4	203	27	158	86	0	0	25	1	14	361	38	283	39	30	9	12	1	152	237	2	119	3	2	90	3	6	70	35	26	40	27	2	242	2	0	54	11	17	3	0
d_Bacteria;p_Bacteroidetes;c_Bacteroidia;o_Marinilabiliales;f_Marinifilaceae	13	2	2	1	7	0	0	0	2	0	1	4	16	1	5	0	2	5	1	0	3	0	6	1	1	44	0	1	29	20	2	23	0	2	178	0	0	16	1	1	1	0
d_Bacteria;p_Bacteroidetes;c_Bacteroidia;o_Marinilabiliales;f_Marinifilaceae;s_Marinifilaceae bacterium SPP2	13	2	2	1	7	0	0	0	2	0	1	4	16	1	5	0	2	5	1	0	3	0	6	1	1	44	0	1	29	20	2	23	0	2	178	0	0	16	1	1	1	0
d_Bacteria;p_Bacteroidetes;c_Bacteroidia;o_Marinilabiliales;f_Marinilabiliaceae	151	0	195	14	146	54	0	0	7	0	2	345	3	270	14	0	0	4	0	0	230	0	107	1	0	9	0	0	4	4	1	2	2	0	7	0	0	3	2	2	1	0
d_Bacteria;p_Bacteroidetes;c_Bacteroidia;o_Marinilabiliales;f_Marinilabiliaceae;g_Alkalitalea	151	0	195	14	146	54	0	0	7	0	2	345	3	270	14	0	0	4	0	0	230	0	107	1	0	9	0	0	4	4	1	2	2	0	7	0	0	3	2	2	1	0
d_Bacteria;p_Bacteroidetes;c_Bacteroidia;o_Marinilabiliales;f_Marinilabiliaceae;g_Alkalitalea;s_Alkalitalea saponilacus	151	0	195	14	146	54	0	0	7	0	2	345	3	270	14	0	0	4	0	0	230	0	107	1	0	9	0	0	4	4	1	2	2	0	7	0	0	3	2	2	1	0
d_Bacteria;p_Bacteroidetes;c_Bacteroidia;o_Marinilabiliales;f_Prolixibacteraceae	3	2	4	0	4	2	0	0	6	0	11	9	18	10	20	0	4	3	0	0	4	1	5	1	1	6	3	1	12	10	22	15	25	0	16	2	0	31	7	10	1	0
d_Bacteria;p_Bacteroidetes;c_Bacteroidia;o_Marinilabiliales;f_Prolixibacteraceae;g_Draconibacterium	3	2	4	0	4	2	0	0	6	0	11	9	18	10	20	0	4	3	0	0	4	1	5	1	1	6	3	1	12	10	22	15	25	0	16	2	0	31	7	10	1	0
d_Bacteria;p_Bacteroidetes;c_Bacteroidia;o_Marinilabiliales;f_Prolixibacteraceae;g_Draconibacterium;s_Draconibacterium orientale	3	2	4	0	4	2	0	0	6	0	11	9	18	10	20	0	4	3	0	0	4	1	5	1	1	6	3	1	12	10	22	15	25	0	16	2	0	31	7	10	1	0
d_Bacteria;p_Bacteroidetes;c_Bacteroidia;o_Marinilabiliales;f_Salinivirgaceae	1	0	2	0	0	30	0	0	0	1	0	2	1	0	0	30	0	0	0	152	0	1	1	0	0	30	0	4	25	1	1	0	0	0	41	0	0	3	0	1	0	0
d_Bacteria;p_Bacteroidetes;c_Bacteroidia;o_Marinilabiliales;f_Salinivirgaceae;g_Salinivirga	1	0	2	0	0	30	0	0	0	1	0	2	1	0	0	30	0	0	0	152	0	1	1	0	0	30	0	4	25	1	1	0	0	0	41	0	0	3	0	1	0	0
d_Bacteria;p_Bacteroidetes;c_Bacteroidia;o_Marinilabiliales;f_Salinivirgaceae;g_Salinivirga;s_Salinivirga cyanobacteriivorans	1	0	2	0	0	30	0	0	0	1	0	2	1	0	0	30	0	0	0	152	0	1	1	0	0	30	0	4	25	1	1	0	0	0	41	0	0	3	0	1	0	0
d_Bacteria;p_Bacteroidetes;c_Chitinophagia	460	33	629	71	341	17	7	47	124	10	774	811	717	629	1107	4	2	29	37	4	523	100	316	22	38	356	7	19	860	85	925	130	81	3	82	23	2	148	100	453	24	0
d_Bacteria;p_Bacteroidetes;c_Chitinophagia;o_Chitinophagales	460	33	629	71	341	17	7	47	124	10	774	811	717	629	1107	4	2	29	37	4	523	100	316	22	38	356	7	19	860	85	925	130	81	3	82	23	2	148	100	453	24	0
d_Bacteria;p_Bacteroidetes;c_Chitinophagia;o_Chitinophagales;f_Chitinophagaceae	460	33	629	71	341	17	7	47	124	10	774	811	717	629	1107	4	2	29	37	4	523	100	316	22	38	356	7	19	860	85	925	130	81	3	82	23	2	148	100	453	24	0
d_Bacteria;p_Bacteroidetes;c_Chitinophagia;o_Chitinophagales;f_Chitinophagaceae;g_Arachidicoccus	4	0	12	0	5	0	0	0	2	0	15	15	7	8	8	0	0	0	0	0	11	0	2	0	0	0	0	0	3	24	33	2	0	0	1	0	0	3	1	1	0	0
d_Bacteria;p_Bacteroidetes;c_Chitinophagia;o_Chitinophagales;f_Chitinophagaceae;g_Arachidicoccus;s_Arachidicoccus sp. BS20	2	0	3	0	3	0	0	0	0	0	0	7	0	4	0	0	0	0	0	0	2	0	2	0	0	0	0	0	0	0	0	2	0	0	1	0	0	2	1	0	0	0
d_Bacteria;p_Bacteroidetes;c_Chitinophagia;o_Chitinophagales;f_Chitinophagaceae;g_Arachidicoccus;s_Arachidicoccus sp. KIS59-12	2	0	9	0	2	0	0	0	2	0	15	8	6	4	8	0	0	0	0	0	9	0	0	0	0	0	0	0	3	24	33	0	0	0	0	0	0	1	0	1	0	0
d_Bacteria;p_Bacteroidetes;c_Chitinophagia;o_Chitinophagales;f_Chitinophagaceae;g_Chitinophaga	431	24	378	0	309	2	0	0	3	1	2	781	17	609	31	1	0	18	0	1	498	93	280	0	30	10	2	2	15	14	23	26	30	1	25	7	0	83	89	15	3	0
d_Bacteria;p_Bacteroidetes;c_Chitinophagia;o_Chitinophagales;f_Chitinophagaceae;g_Chitinophaga;s_Chitinophaga caeni	428	23	376	0	302	0	0	0	0	0	1	777	3	608	31	0	0	17	0	0	493	1	270	0	1	1	2	0	1	0	0	4	0	0	3	1	0	62	4	2	1	0
d_Bacteria;p_Bacteroidetes;c_Chitinophagia;o_Chitinophagales;f_Chitinophagaceae;g_Chitinophaga;s_Chitinophaga pinensis	1	0	1	0	2	0	0	0	1	1	0	1	8	0	0	0	0	0	0	0	1	3	1	0	1	3	0	0	6	8	19	12	7	0	9	0	0	8	84	9	2	0
d_Bacteria;p_Bacteroidetes;c_Chitinophagia;o_Chitinophagales;f_Chitinophagaceae;g_Chitinophaga;s_Chitinophaga sp. MD30	2	1	1	0	5	1	0	0	1	0	1	3	6	1	0	1	0	0	0	1	4	79	9	0	26	5	0	2	7	6	4	10	23	1	13	6	0	13	1	4	0	0
d_Bacteria;p_Bacteroidetes;c_Chitinophagia;o_Chitinophagales;f_Chitinophagaceae;g_Filimonas	4	0	210	0	7	0	0	44	67	0	707	6	646	5	992	0	0	10	29	0	4	1	7	1	3	306	1	0	792	7	814	29	29	0	16	1	0	32	1	422	0	0
d_Bacteria;p_Bacteroidetes;c_Chitinophagia;o_Chitinophagales;f_Chitinophagaceae;g_Filimonas;s_Filimonas lacunae	4	0	210	0	7	0	0	44	67	0	707	6	646	5	992	0	0	10	29	0	4	1	7	1	3	306	1	0	792	7	814	29	29	0	16	1	0	32	1	422	0	0
d_Bacteria;p_Bacteroidetes;c_Chitinophagia;o_Chitinophagales;f_Chitinophagaceae;g_Flavisolibacter	0	3	2	2	1	0	0	1	15	0	0	0	1	0	0	1	0	0	0	0	1	0	0	3	0	1	0	1	2	7	0	10	1	1	2	14	1	7	2	4	4	0
d_Bacteria;p_Bacteroidetes;c_Chitinophagia;o_Chitinophagales;f_Chitinophagaceae;g_Flavisolibacter;s_Flavisolibacter tropicus	0	3	2	2	1	0	0	1	15	0	0	0	1	0	0	1	0	0	0	0	1	0	0	3	0	1	0	1	2	7	0	10	1	1	2	14	1	7	2	4	4	0
d_Bacteria;p_Bacteroidetes;c_Chitinophagia;o_Chitinophagales;f_Chitinophagaceae;g_Niabella	3	1	2	4	5	12	0	1	8	0	9	2	2	1	9	1	0	0	0	1	5	1	1	0	0	5	0	0	8	3	0	12	7	0	11	0	0	2	1	0	1	0
d_Bacteria;p_Bacteroidetes;c_Chitinophagia;o_Chitinophagales;f_Chitinophagaceae;g_Niabella;s_Niabella ginsenosidivorans	0	0	2	0	1	0	0	0	0	0	9	1	0	1	9	0	0	0	0	0	5	0	0	0	0	1	0	0	2	2	0	4	7	0	4	0	0	0	0	0	1	0
d_Bacteria;p_Bacteroidetes;c_Chitinophagia;o_Chitinophagales;f_Chitinophagaceae;g_Niabella;s_Niabella soli	3	1	0	4	4	12	0	1	8	0	0	1	2	0	0	1	0	0	0	1	0	1	1	0	0	4	0	0	6	1	0	8	0	0	7	0	0	2	1	0	0	0
d_Bacteria;p_Bacteroidetes;c_Chitinophagia;o_Chitinophagales;f_Chitinophagaceae;g_Niastella	0	0	0	0	0	0	0	0	0	0	0	0	3	0	0	0	0	0	0	0	1	0	1	0	0	6	0	0	2	3	1	8	5	0	0	0	0	2	1	0	0	0
d_Bacteria;p_Bacteroidetes;c_Chitinophagia;o_Chitinophagales;f_Chitinophagaceae;g_Niastella;s_Niastella koreensis	0	0	0	0	0	0	0	0	0	0	0	0	3	0	0	0	0	0	0	0	1	0	1	0	0	6	0	0	2	3	1	8	5	0	0	0	0	2	1	0	0	0
d_Bacteria;p_Bacteroidetes;c_Chitinophagia;o_Chitinophagales;f_Chitinophagaceae;g_Pseudoflavitalea	16	1	2	62	9	0	7	0	24	9	1	5	12	4	0	0	2	1	2	0	2	0	9	17	0	8	2	16	12	8	0	29	1	1	10	1	0	5	1	4	14	0
d_Bacteria;p_Bacteroidetes;c_Chitinophagia;o_Chitinophagales;f_Chitinophagaceae;g_Pseudoflavitalea;s_Pseudoflavitalea sp. 5GH32-13	16	1	2	62	9	0	7	0	24	9	1	5	12	4	0	0	2	1	2	0	2	0	9	17	0	8	2	16	12	8	0	29	1	1	10	1	0	5	1	4	14	0
d_Bacteria;p_Bacteroidetes;c_Cytophagia	843	1387	1182	2603	871	807	35	58	2848	24	2893	1146	2047	1241	1528	322	16	734	28	1380	1360	1104	958	38	1215	1949	587	78	2660	342	1979	1230	1622	20	1395	24	13	691	972	372	122	49
d_Bacteria;p_Bacteroidetes;c_Cytophagia;o_Cytophagales	843	1387	1182	2603	871	807	35	58	2848	24	2893	1146	2047	1241	1528	322	16	734	28	1380	1360	1104	958	38	1215	1949	587	78	2660	342	1979	1230	1622	20	1395	24	13	691	972	372	122	49
d_Bacteria;p_Bacteroidetes;c_Cytophagia;o_Cytophagales;f_Amoebophilaceae	0	0	0	0	2	0	1	1	0	0	1	0	387	1	1	0	1	0	0	0	0	0	1	0	1	293	0	0	708	0	0	0	1	0	0	0	0	0	176	1	0	0
d_Bacteria;p_Bacteroidetes;c_Cytophagia;o_Cytophagales;f_Amoebophilaceae;g_Candidatus Amoebophilus	0	0	0	0	0	0	1	0	0	0	0	0	0	0	0	0	0	0	0	0	0	0	0	0	0	0	0	0	0	0	0	0	0	0	0	0	0	0	0	0	0	0
d_Bacteria;p_Bacteroidetes;c_Cytophagia;o_Cytophagales;f_Amoebophilaceae;g_Candidatus Amoebophilus;s_Candidatus Amoebophilus asiaticus	0	0	0	0	0	0	1	0	0	0	0	0	0	0	0	0	0	0	0	0	0	0	0	0	0	0	0	0	0	0	0	0	0	0	0	0	0	0	0	0	0	0
d_Bacteria;p_Bacteroidetes;c_Cytophagia;o_Cytophagales;f_Amoebophilaceae;g_Candidatus Cardinium	0	0	0	0	2	0	0	1	0	0	0	0	100	1	1	0	1	0	0	0	0	0	1	0	1	88	0	0	289	0	0	0	1	0	0	0	0	0	175	1	0	0
d_Bacteria;p_Bacteroidetes;c_Cytophagia;o_Cytophagales;f_Amoebophilaceae;g_Candidatus Cardinium;s_Candidatus Cardinium hertigii	0	0	0	0	0	0	0	0	0	0	0	0	1	0	1	0	0	0	0	0	0	0	0	0	0	0	0	0	0	0	0	0	0	0	0	0	0	0	0	0	0	0
d_Bacteria;p_Bacteroidetes;c_Cytophagia;o_Cytophagales;f_Amoebophilaceae;g_Candidatus Cardinium;s_Cardinium endosymbiont of Encarsia pergandiella	0	0	0	0	1	0	0	0	0	0	0	0	0	0	0	0	0	0	0	0	0	0	1	0	0	0	0	0	0	0	0	0	0	0	0	0	0	0	0	1	0	0
d_Bacteria;p_Bacteroidetes;c_Cytophagia;o_Cytophagales;f_Amoebophilaceae;g_Candidatus Cardinium;s_Cardinium endosymbiont of Sogatella furcifera	0	0	0	0	0	0	0	1	0	0	0	0	97	0	0	0	1	0	0	0	0	0	0	0	0	85	0	0	285	0	0	0	0	0	0	0	0	0	0	0	0	0
d_Bacteria;p_Bacteroidetes;c_Cytophagia;o_Cytophagales;f_Bernardetiaceae	0	0	412	1	1	0	0	0	146	0	1425	2	1	0	725	0	3	3	0	0	0	0	1	0	0	1	0	0	3	3	1	0	0	0	0	1	0	14	0	0	1	0
d_Bacteria;p_Bacteroidetes;c_Cytophagia;o_Cytophagales;f_Bernardetiaceae;g_Bernardetia	0	0	412	1	1	0	0	0	146	0	1425	2	1	0	725	0	3	3	0	0	0	0	1	0	0	1	0	0	3	3	1	0	0	0	0	1	0	14	0	0	1	0
d_Bacteria;p_Bacteroidetes;c_Cytophagia;o_Cytophagales;f_Bernardetiaceae;g_Bernardetia;s_Bernardetia litoralis	0	0	412	1	1	0	0	0	146	0	1425	2	1	0	725	0	3	3	0	0	0	0	1	0	0	1	0	0	3	3	1	0	0	0	0	1	0	14	0	0	1	0
d_Bacteria;p_Bacteroidetes;c_Cytophagia;o_Cytophagales;f_Cyclobacteriaceae	412	14	397	2	307	1	1	8	1	1	3	644	12	541	58	5	2	6	3	4	504	7	264	3	14	22	2	1	7	18	8	218	16	10	17	4	0	84	71	83	2	0
d_Bacteria;p_Bacteroidetes;c_Cytophagia;o_Cytophagales;f_Cyclobacteriaceae;g_Algoriphagus	398	12	394	0	296	1	0	3	1	1	0	630	12	526	55	2	1	5	2	2	492	1	254	2	1	19	2	1	3	2	1	10	2	3	4	0	0	60	2	12	0	0
d_Bacteria;p_Bacteroidetes;c_Cytophagia;o_Cytophagales;f_Cyclobacteriaceae;g_Algoriphagus;s_Algoriphagus machipongonensis	0	11	5	0	1	0	0	0	1	1	0	5	12	1	0	0	1	5	0	0	1	0	0	1	1	14	2	0	3	1	0	3	0	0	2	0	0	3	1	2	0	0
d_Bacteria;p_Bacteroidetes;c_Cytophagia;o_Cytophagales;f_Cyclobacteriaceae;g_Algoriphagus;s_Algoriphagus sp. M8-2	5	1	2	0	2	1	0	3	0	0	0	11	0	12	1	2	0	0	2	2	7	1	2	1	0	5	0	1	0	1	1	7	2	3	2	0	0	13	1	10	0	0
d_Bacteria;p_Bacteroidetes;c_Cytophagia;o_Cytophagales;f_Cyclobacteriaceae;g_Aquiflexum	0	0	0	0	0	0	0	2	0	0	0	0	0	2	0	3	0	0	0	0	2	3	1	1	6	0	0	0	0	11	0	200	8	0	2	0	0	6	0	68	0	0
d_Bacteria;p_Bacteroidetes;c_Cytophagia;o_Cytophagales;f_Cyclobacteriaceae;g_Aquiflexum;s_Aquiflexum balticum	0	0	0	0	0	0	0	2	0	0	0	0	0	2	0	3	0	0	0	0	2	3	1	1	6	0	0	0	0	11	0	200	8	0	2	0	0	6	0	68	0	0
d_Bacteria;p_Bacteroidetes;c_Cytophagia;o_Cytophagales;f_Cyclobacteriaceae;g_Belliella	6	0	0	0	5	0	0	2	0	0	0	7	0	1	1	0	0	0	0	0	3	0	1	0	0	0	0	0	0	0	0	1	0	0	0	0	0	2	0	0	0	0
d_Bacteria;p_Bacteroidetes;c_Cytophagia;o_Cytophagales;f_Cyclobacteriaceae;g_Belliella;s_Belliella baltica	6	0	0	0	5	0	0	2	0	0	0	7	0	1	1	0	0	0	0	0	3	0	1	0	0	0	0	0	0	0	0	1	0	0	0	0	0	2	0	0	0	0
d_Bacteria;p_Bacteroidetes;c_Cytophagia;o_Cytophagales;f_Cyclobacteriaceae;g_Cyclobacterium	1	1	1	0	2	0	0	0	0	0	2	1	0	2	1	0	0	1	1	0	1	0	3	0	0	0	0	0	0	2	0	1	1	0	0	0	0	2	65	2	1	0
d_Bacteria;p_Bacteroidetes;c_Cytophagia;o_Cytophagales;f_Cyclobacteriaceae;g_Cyclobacterium;s_Cyclobacterium amurskyense	1	1	1	0	2	0	0	0	0	0	2	0	0	1	1	0	0	0	0	0	0	0	3	0	0	0	0	0	0	1	0	0	0	0	0	0	0	1	65	1	0	0
d_Bacteria;p_Bacteroidetes;c_Cytophagia;o_Cytophagales;f_Cyclobacteriaceae;g_Cyclobacterium;s_Cyclobacterium marinum	0	0	0	0	0	0	0	0	0	0	0	1	0	0	0	0	0	1	1	0	1	0	0	0	0	0	0	0	0	0	0	1	1	0	0	0	0	1	0	1	0	0
d_Bacteria;p_Bacteroidetes;c_Cytophagia;o_Cytophagales;f_Cyclobacteriaceae;g_Echinicola	3	0	0	2	0	0	1	1	0	0	1	3	0	1	1	0	0	0	0	2	1	3	4	0	7	3	0	0	3	3	3	5	5	7	8	3	0	11	4	1	1	0
d_Bacteria;p_Bacteroidetes;c_Cytophagia;o_Cytophagales;f_Cyclobacteriaceae;g_Echinicola;s_Echinicola strongylocentroti	0	0	0	0	0	0	0	1	0	0	1	1	0	1	0	0	0	0	0	0	0	3	2	0	6	2	0	0	3	3	2	4	2	0	2	0	0	8	0	1	1	0
d_Bacteria;p_Bacteroidetes;c_Cytophagia;o_Cytophagales;f_Cyclobacteriaceae;g_Echinicola;s_Echinicola vietnamensis	3	0	0	2	0	0	1	0	0	0	0	2	0	0	1	0	0	0	0	2	1	0	2	0	1	1	0	0	0	0	1	1	3	7	6	3	0	3	4	0	0	0
d_Bacteria;p_Bacteroidetes;c_Cytophagia;o_Cytophagales;f_Cytophagaceae	124	341	7	588	102	173	23	1	551	5	24	25	59	100	15	20	4	161	1	352	25	4	103	18	9	181	119	2	176	128	48	43	29	3	97	12	5	36	11	22	7	1
d_Bacteria;p_Bacteroidetes;c_Cytophagia;o_Cytophagales;f_Cytophagaceae;g_Arcticibacterium	0	0	0	0	0	0	0	0	0	0	0	0	0	0	0	0	0	0	0	0	0	0	0	0	1	0	0	0	0	1	1	0	0	0	0	0	0	1	1	1	0	0
d_Bacteria;p_Bacteroidetes;c_Cytophagia;o_Cytophagales;f_Cytophagaceae;g_Arcticibacterium;s_Arcticibacterium luteifluviistationis	0	0	0	0	0	0	0	0	0	0	0	0	0	0	0	0	0	0	0	0	0	0	0	0	1	0	0	0	0	1	1	0	0	0	0	0	0	1	1	1	0	0
d_Bacteria;p_Bacteroidetes;c_Cytophagia;o_Cytophagales;f_Cytophagaceae;g_Cytophaga	0	0	0	0	1	0	0	0	0	0	0	0	0	0	0	0	0	0	0	0	1	0	0	0	0	0	0	0	0	3	0	1	1	1	0	0	0	2	0	0	0	0
d_Bacteria;p_Bacteroidetes;c_Cytophagia;o_Cytophagales;f_Cytophagaceae;g_Cytophaga;s_Cytophaga hutchinsonii	0	0	0	0	1	0	0	0	0	0	0	0	0	0	0	0	0	0	0	0	1	0	0	0	0	0	0	0	0	3	0	1	1	1	0	0	0	2	0	0	0	0
d_Bacteria;p_Bacteroidetes;c_Cytophagia;o_Cytophagales;f_Cytophagaceae;g_Dyadobacter	0	20	0	9	1	3	22	0	6	3	0	0	0	1	0	0	1	9	0	8	5	1	0	14	0	2	4	0	0	2	2	5	1	0	4	0	0	0	1	2	0	0
d_Bacteria;p_Bacteroidetes;c_Cytophagia;o_Cytophagales;f_Cytophagaceae;g_Dyadobacter;s_Dyadobacter fermentans	0	20	0	9	1	3	22	0	6	3	0	0	0	1	0	0	1	9	0	8	5	1	0	14	0	2	4	0	0	2	2	5	1	0	4	0	0	0	1	2	0	0
d_Bacteria;p_Bacteroidetes;c_Cytophagia;o_Cytophagales;f_Cytophagaceae;g_Fibrella	0	0	0	3	1	1	1	0	6	0	1	2	12	0	0	0	0	0	1	2	4	0	0	1	2	25	0	0	12	6	0	5	3	0	48	4	0	2	2	4	0	0
d_Bacteria;p_Bacteroidetes;c_Cytophagia;o_Cytophagales;f_Cytophagaceae;g_Fibrella;s_Fibrella aestuarina	0	0	0	3	0	0	0	0	5	0	0	0	7	0	0	0	0	0	0	1	0	0	0	0	2	17	0	0	9	1	0	1	0	0	45	0	0	1	1	1	0	0
d_Bacteria;p_Bacteroidetes;c_Cytophagia;o_Cytophagales;f_Cytophagaceae;g_Fibrella;s_Fibrella sp. ES10-3-2-2	0	0	0	0	1	1	1	0	1	0	1	2	5	0	0	0	0	0	1	1	4	0	0	1	0	7	0	0	2	5	0	4	3	0	3	4	0	1	1	3	0	0
d_Bacteria;p_Bacteroidetes;c_Cytophagia;o_Cytophagales;f_Cytophagaceae;g_Leadbetterella	1	0	1	0	3	1	0	0	2	1	0	8	12	96	0	0	0	0	0	0	5	1	1	0	2	5	0	0	16	1	0	4	3	0	1	0	0	7	1	0	2	0
d_Bacteria;p_Bacteroidetes;c_Cytophagia;o_Cytophagales;f_Cytophagaceae;g_Leadbetterella;s_Leadbetterella byssophila	1	0	1	0	3	1	0	0	2	1	0	8	12	96	0	0	0	0	0	0	5	1	1	0	2	5	0	0	16	1	0	4	3	0	1	0	0	7	1	0	2	0
d_Bacteria;p_Bacteroidetes;c_Cytophagia;o_Cytophagales;f_Cytophagaceae;g_Pseudarcicella	2	0	1	0	3	0	0	0	0	0	1	0	0	1	0	0	0	0	0	0	0	0	2	0	0	0	0	0	1	1	0	0	10	0	1	0	0	1	2	3	0	0
d_Bacteria;p_Bacteroidetes;c_Cytophagia;o_Cytophagales;f_Cytophagaceae;g_Pseudarcicella;s_Pseudarcicella sp. HME7025	2	0	1	0	3	0	0	0	0	0	1	0	0	1	0	0	0	0	0	0	0	0	2	0	0	0	0	0	1	1	0	0	10	0	1	0	0	1	2	3	0	0
d_Bacteria;p_Bacteroidetes;c_Cytophagia;o_Cytophagales;f_Cytophagaceae;g_Runella	114	0	4	0	84	0	0	0	2	1	11	12	9	0	6	0	0	3	0	0	2	1	98	2	3	114	0	0	115	105	22	8	8	0	14	0	4	0	1	1	0	0
d_Bacteria;p_Bacteroidetes;c_Cytophagia;o_Cytophagales;f_Cytophagaceae;g_Runella;s_Runella slithyformis	68	0	4	0	54	0	0	0	2	0	11	5	7	0	6	0	0	3	0	0	1	0	61	1	0	96	0	0	84	58	5	0	0	0	1	0	0	0	0	0	0	0
d_Bacteria;p_Bacteroidetes;c_Cytophagia;o_Cytophagales;f_Cytophagaceae;g_Runella;s_Runella sp. HYN0085	46	0	0	0	30	0	0	0	0	1	0	3	2	0	0	0	0	0	0	0	0	1	37	0	3	16	0	0	30	42	1	1	8	0	13	0	0	0	0	1	0	0
d_Bacteria;p_Bacteroidetes;c_Cytophagia;o_Cytophagales;f_Cytophagaceae;g_Runella;s_Runella sp. SP2	0	0	0	0	0	0	0	0	0	0	0	4	0	0	0	0	0	0	0	0	1	0	0	1	0	2	0	0	0	5	16	6	0	0	0	0	4	0	1	0	0	0
d_Bacteria;p_Bacteroidetes;c_Cytophagia;o_Cytophagales;f_Cytophagaceae;g_Spirosoma	6	313	1	549	7	161	0	1	521	0	11	3	24	1	9	19	1	142	0	327	7	1	1	0	1	32	108	2	20	9	20	12	3	2	11	8	1	23	1	11	5	1
d_Bacteria;p_Bacteroidetes;c_Cytophagia;o_Cytophagales;f_Cytophagaceae;g_Spirosoma;s_Spirosoma aerolatum	0	1	0	0	0	0	0	0	4	0	5	1	10	0	3	0	0	0	0	1	0	1	0	0	0	11	0	1	13	0	1	0	0	0	3	0	0	1	0	0	0	0
d_Bacteria;p_Bacteroidetes;c_Cytophagia;o_Cytophagales;f_Cytophagaceae;g_Spirosoma;s_Spirosoma montaniterrae	0	0	0	0	0	0	0	0	0	0	0	0	0	0	0	0	0	0	0	0	0	0	0	0	0	2	0	0	1	0	1	0	0	0	1	0	0	2	1	0	0	0
d_Bacteria;p_Bacteroidetes;c_Cytophagia;o_Cytophagales;f_Cytophagaceae;g_Spirosoma;s_Spirosoma pollinicola	3	2	1	0	1	1	0	1	1	0	6	2	12	1	6	1	0	0	0	1	7	0	0	0	1	8	0	1	4	2	18	8	2	1	6	7	0	16	0	1	0	0
d_Bacteria;p_Bacteroidetes;c_Cytophagia;o_Cytophagales;f_Cytophagaceae;g_Spirosoma;s_Spirosoma radiotolerans	0	0	0	2	0	0	0	0	1	0	0	0	0	0	0	0	0	1	0	0	0	0	0	0	0	0	0	0	0	0	0	1	0	1	0	0	0	1	0	0	0	0
d_Bacteria;p_Bacteroidetes;c_Cytophagia;o_Cytophagales;f_Cytophagaceae;g_Spirosoma;s_Spirosoma rigui	3	0	0	1	6	1	0	0	0	0	0	0	2	0	0	0	0	0	0	1	0	0	1	0	0	11	0	0	2	7	0	3	0	0	1	1	0	1	0	7	3	1
d_Bacteria;p_Bacteroidetes;c_Cytophagia;o_Cytophagales;f_Flammeovirgaceae	177	0	3	1	100	0	1	1	2	1	5	6	24	7	8	0	1	0	1	2	7	446	360	1	423	35	0	2	26	67	1	6	7	0	166	2	0	8	6	14	36	24
d_Bacteria;p_Bacteroidetes;c_Cytophagia;o_Cytophagales;f_Flammeovirgaceae;g_Flammeovirga	177	0	0	0	99	0	1	0	1	1	0	4	23	2	0	0	0	0	0	0	6	446	359	0	423	32	0	0	23	67	0	4	3	0	166	1	0	5	0	1	36	24
d_Bacteria;p_Bacteroidetes;c_Cytophagia;o_Cytophagales;f_Flammeovirgaceae;g_Flammeovirga;s_Flammeovirga sp. MY04	177	0	0	0	99	0	1	0	1	1	0	4	23	2	0	0	0	0	0	0	6	446	359	0	423	32	0	0	23	67	0	4	3	0	166	1	0	5	0	1	36	24
d_Bacteria;p_Bacteroidetes;c_Cytophagia;o_Cytophagales;f_Flammeovirgaceae;g_Marivirga	0	0	0	0	0	0	0	0	0	0	0	0	1	0	0	0	0	0	0	0	0	0	0	0	0	2	0	1	2	0	0	0	2	0	0	1	0	1	0	4	0	0
d_Bacteria;p_Bacteroidetes;c_Cytophagia;o_Cytophagales;f_Flammeovirgaceae;g_Marivirga;s_Marivirga tractuosa	0	0	0	0	0	0	0	0	0	0	0	0	1	0	0	0	0	0	0	0	0	0	0	0	0	2	0	1	2	0	0	0	2	0	0	1	0	1	0	4	0	0
d_Bacteria;p_Bacteroidetes;c_Cytophagia;o_Cytophagales;f_Flammeovirgaceae;s_Flammeovirgaceae bacterium 311	0	0	3	1	1	0	0	0	1	0	5	2	0	5	8	0	1	0	1	2	1	0	1	1	0	1	0	1	1	0	1	2	2	0	0	0	0	2	6	8	0	0
d_Bacteria;p_Bacteroidetes;c_Cytophagia;o_Cytophagales;f_Hymenobacteraceae	74	741	351	1326	318	429	6	40	1564	15	1414	440	611	573	711	215	2	396	20	727	782	630	167	14	759	568	292	43	603	95	1906	876	1540	1	826	5	6	312	337	66	19	23
d_Bacteria;p_Bacteroidetes;c_Cytophagia;o_Cytophagales;f_Hymenobacteraceae;g_Hymenobacter	46	37	10	56	296	133	2	32	35	6	14	10	80	5	15	179	0	24	13	60	8	19	143	6	15	210	31	39	156	62	45	144	104	0	339	1	2	248	216	58	14	0
d_Bacteria;p_Bacteroidetes;c_Cytophagia;o_Cytophagales;f_Hymenobacteraceae;g_Hymenobacter;s_Hymenobacter nivis	0	0	0	0	2	1	0	1	0	0	0	1	7	0	0	0	0	0	1	0	0	0	0	1	0	28	0	0	20	2	0	0	1	0	65	0	0	0	34	0	0	0
d_Bacteria;p_Bacteroidetes;c_Cytophagia;o_Cytophagales;f_Hymenobacteraceae;g_Hymenobacter;s_Hymenobacter sedentarius	0	0	5	2	0	0	0	0	2	0	4	0	6	0	8	0	0	0	0	0	0	0	1	0	0	2	0	0	3	1	36	4	5	0	3	0	0	9	4	11	0	0
d_Bacteria;p_Bacteroidetes;c_Cytophagia;o_Cytophagales;f_Hymenobacteraceae;g_Hymenobacter;s_Hymenobacter sp. APR13	0	2	1	1	0	8	1	0	1	0	0	0	1	0	0	29	0	3	1	2	0	0	0	0	0	1	2	2	0	4	0	3	23	0	9	1	0	1	1	16	0	0
d_Bacteria;p_Bacteroidetes;c_Cytophagia;o_Cytophagales;f_Hymenobacteraceae;g_Hymenobacter;s_Hymenobacter sp. DG25A	0	0	0	0	1	0	0	0	0	1	0	0	0	0	0	0	0	0	0	0	0	0	0	1	0	0	0	0	0	1	0	4	1	0	2	0	0	0	4	0	1	0
d_Bacteria;p_Bacteroidetes;c_Cytophagia;o_Cytophagales;f_Hymenobacteraceae;g_Hymenobacter;s_Hymenobacter sp. DG25B	0	1	0	2	0	5	0	0	1	0	0	0	2	0	0	1	0	1	0	3	1	1	0	0	1	12	0	3	16	1	0	2	2	0	3	0	0	6	2	0	0	0
d_Bacteria;p_Bacteroidetes;c_Cytophagia;o_Cytophagales;f_Hymenobacteraceae;g_Hymenobacter;s_Hymenobacter sp. PAMC 26554	1	3	0	6	0	1	0	0	0	0	2	0	7	0	1	1	0	1	1	3	2	7	2	0	3	14	1	1	10	1	0	5	12	0	9	0	0	12	3	0	0	0
d_Bacteria;p_Bacteroidetes;c_Cytophagia;o_Cytophagales;f_Hymenobacteraceae;g_Hymenobacter;s_Hymenobacter sp. PAMC 26628	21	8	0	0	155	8	0	3	0	0	0	0	0	0	0	21	0	2	5	0	0	0	59	0	0	11	11	31	6	39	1	8	22	0	23	0	0	5	79	0	0	0
d_Bacteria;p_Bacteroidetes;c_Cytophagia;o_Cytophagales;f_Hymenobacteraceae;g_Hymenobacter;s_Hymenobacter sp. sh-6	0	1	0	3	2	2	0	0	2	0	0	0	2	0	0	0	0	0	0	1	0	0	1	0	0	3	2	0	2	6	1	5	2	0	6	0	0	9	3	6	10	0
d_Bacteria;p_Bacteroidetes;c_Cytophagia;o_Cytophagales;f_Hymenobacteraceae;g_Hymenobacter;s_Hymenobacter swuensis	1	0	0	2	0	0	0	1	1	0	0	2	5	0	0	0	0	1	0	0	1	1	2	0	2	5	0	0	8	5	0	13	6	0	4	0	0	9	3	1	0	0
d_Bacteria;p_Bacteroidetes;c_Cytophagia;o_Cytophagales;f_Hymenobacteraceae;g_Pontibacter	11	2	2	242	10	6	4	4	350	9	4	422	110	558	7	1	0	2	7	5	762	587	4	6	713	147	0	0	99	8	19	327	1370	1	462	2	0	17	12	0	2	23
d_Bacteria;p_Bacteroidetes;c_Cytophagia;o_Cytophagales;f_Hymenobacteraceae;g_Pontibacter;s_Pontibacter actiniarum	0	0	0	240	3	5	4	0	346	8	0	171	0	342	0	1	0	0	0	1	330	7	1	4	5	2	0	0	3	1	2	3	655	1	1	0	0	10	5	0	1	0
d_Bacteria;p_Bacteroidetes;c_Cytophagia;o_Cytophagales;f_Hymenobacteraceae;g_Pontibacter;s_Pontibacter akesuensis	2	0	1	1	2	0	0	2	2	0	2	111	4	112	4	0	0	1	0	0	198	0	1	0	0	2	0	0	5	4	1	4	0	0	222	2	0	1	0	0	0	0
d_Bacteria;p_Bacteroidetes;c_Cytophagia;o_Cytophagales;f_Hymenobacteraceae;g_Pontibacter;s_Pontibacter korlensis	9	2	1	1	5	1	0	2	2	0	2	140	0	102	3	0	0	1	7	3	232	580	2	1	708	0	0	0	0	1	16	319	715	0	239	0	0	5	0	0	0	23
d_Bacteria;p_Bacteroidetes;c_Cytophagia;o_Cytophagales;f_Hymenobacteraceae;g_Rufibacter	4	1	0	2	6	1	0	2	4	0	0	3	9	3	0	0	0	3	0	3	5	14	6	2	17	16	1	0	14	13	1	19	26	0	14	1	1	17	13	4	2	0
d_Bacteria;p_Bacteroidetes;c_Cytophagia;o_Cytophagales;f_Hymenobacteraceae;g_Rufibacter;s_Rufibacter sp. DG15C	0	1	0	1	0	1	0	2	3	0	0	0	3	1	0	0	0	3	0	2	0	6	0	2	5	1	1	0	2	4	0	6	8	0	3	0	1	2	0	4	0	0
d_Bacteria;p_Bacteroidetes;c_Cytophagia;o_Cytophagales;f_Hymenobacteraceae;g_Rufibacter;s_Rufibacter sp. DG31D	2	0	0	0	2	0	0	0	0	0	0	0	6	0	0	0	0	0	0	0	1	1	1	0	1	13	0	0	10	0	0	5	2	0	4	0	0	1	11	0	1	0
d_Bacteria;p_Bacteroidetes;c_Cytophagia;o_Cytophagales;f_Hymenobacteraceae;g_Rufibacter;s_Rufibacter tibetensis	2	0	0	1	4	0	0	0	1	0	0	3	0	2	0	0	0	0	0	1	4	7	5	0	11	1	0	0	1	9	1	8	14	0	6	0	0	14	2	0	1	0
d_Bacteria;p_Bacteroidetes;c_Cytophagia;o_Cytophagales;f_Persicobacteraceae	5	4	3	2	4	1	0	0	3	0	0	11	452	3	0	0	0	0	0	2	7	0	3	0	0	353	0	0	530	5	0	13	5	1	15	0	0	11	1	1	0	0
d_Bacteria;p_Bacteroidetes;c_Cytophagia;o_Cytophagales;f_Persicobacteraceae;g_Persicobacter	5	4	3	2	4	1	0	0	3	0	0	11	452	3	0	0	0	0	0	2	7	0	3	0	0	353	0	0	530	5	0	13	5	1	15	0	0	11	1	1	0	0
d_Bacteria;p_Bacteroidetes;c_Cytophagia;o_Cytophagales;f_Persicobacteraceae;g_Persicobacter;s_Persicobacter sp. JZB09	5	4	3	2	4	1	0	0	3	0	0	11	452	3	0	0	0	0	0	2	7	0	3	0	0	353	0	0	530	5	0	13	5	1	15	0	0	11	1	1	0	0
d_Bacteria;p_Bacteroidetes;c_Cytophagia;o_Cytophagales;g_Chryseolinea	2	0	0	4	3	0	0	0	3	0	4	0	3	0	5	0	0	0	0	0	1	0	0	0	3	0	0	1	0	5	4	1	1	0	7	0	0	3	5	1	0	0
d_Bacteria;p_Bacteroidetes;c_Cytophagia;o_Cytophagales;g_Chryseolinea;s_Chryseolinea sp. KIS68-18	2	0	0	4	3	0	0	0	3	0	4	0	3	0	5	0	0	0	0	0	1	0	0	0	3	0	0	1	0	5	4	1	1	0	7	0	0	3	5	1	0	0
d_Bacteria;p_Bacteroidetes;c_Cytophagia;o_Cytophagales;s_Cytophagales bacterium TFI 002	1	0	0	1	0	7	2	0	1	0	3	0	1	0	0	2	0	7	0	1	3	0	0	2	0	0	0	0	1	0	1	6	0	1	0	0	0	2	2	1	0	0
d_Bacteria;p_Bacteroidetes;c_Flavobacteriia	7390	781	234882	2066	5733	845	3204	36870	58653	2023	578485	12720	12763	15086	318607	370	416	2469	28069	1928	15077	34035	5188	3843	41802	25035	576	1052	18493	56308	19345	12930	240172	472	31423	214	75776	4530	1272	1766	2912	1490
d_Bacteria;p_Bacteroidetes;c_Flavobacteriia;o_Flavobacteriales	7390	781	234882	2066	5733	845	3204	36870	58653	2023	578485	12720	12763	15086	318607	370	416	2469	28069	1928	15077	34035	5188	3843	41802	25035	576	1052	18493	56308	19345	12930	240172	472	31423	214	75776	4530	1272	1766	2912	1490
d_Bacteria;p_Bacteroidetes;c_Flavobacteriia;o_Flavobacteriales;f_Blattabacteriaceae	8	0	1	0	33	0	2	1	7	1	1	0	3	0	1	1	19	3	0	1	0	1	3	6	3	0	1	5	0	13	1	0	0	1	23	3	0	2	5	11	0	1
d_Bacteria;p_Bacteroidetes;c_Flavobacteriia;o_Flavobacteriales;f_Blattabacteriaceae;g_Blattabacterium	8	0	1	0	33	0	2	1	7	1	1	0	3	0	1	1	19	3	0	1	0	1	3	6	3	0	1	5	0	13	1	0	0	1	23	3	0	2	5	11	0	1
d_Bacteria;p_Bacteroidetes;c_Flavobacteriia;o_Flavobacteriales;f_Blattabacteriaceae;g_Blattabacterium;s_Blattabacterium clevelandi	0	0	0	0	0	0	0	0	0	0	0	0	0	0	0	0	0	0	0	0	0	0	0	0	0	0	0	1	0	0	0	0	0	0	0	0	0	0	0	0	0	0
d_Bacteria;p_Bacteroidetes;c_Flavobacteriia;o_Flavobacteriales;f_Blattabacteriaceae;g_Blattabacterium;s_Blattabacterium cuenoti	0	0	0	0	0	0	0	0	0	0	0	0	0	0	0	0	0	0	0	0	0	0	0	0	0	0	0	0	0	0	0	0	0	0	0	0	0	0	0	0	0	0
d_Bacteria;p_Bacteroidetes;c_Flavobacteriia;o_Flavobacteriales;f_Blattabacteriaceae;g_Blattabacterium;s_Blattabacterium sp. (Blaberus giganteus)	0	0	1	0	0	0	0	0	0	0	0	0	0	0	0	0	0	0	0	0	0	0	0	0	0	0	0	0	0	0	0	0	0	0	0	0	0	0	0	0	0	0
d_Bacteria;p_Bacteroidetes;c_Flavobacteriia;o_Flavobacteriales;f_Blattabacteriaceae;g_Blattabacterium;s_Blattabacterium sp. (Blattella germanica)	0	0	0	0	0	0	0	0	0	0	1	0	0	0	0	0	0	0	0	0	0	0	0	0	0	0	0	0	0	0	0	0	0	0	0	0	0	0	0	0	0	0
d_Bacteria;p_Bacteroidetes;c_Flavobacteriia;o_Flavobacteriales;f_Blattabacteriaceae;g_Blattabacterium;s_Blattabacterium sp. (Cryptocercus kyebangensis)	0	0	0	0	0	0	0	0	0	0	0	0	0	0	0	0	0	0	0	0	0	0	0	0	0	0	0	0	0	0	0	0	0	0	0	0	0	0	0	0	0	0
d_Bacteria;p_Bacteroidetes;c_Flavobacteriia;o_Flavobacteriales;f_Blattabacteriaceae;g_Blattabacterium;s_Blattabacterium sp. (Mastotermes darwiniensis)	8	0	0	0	33	0	0	0	3	0	0	0	0	0	1	1	0	1	0	0	0	0	1	1	3	0	0	3	0	0	0	0	0	0	23	0	0	0	0	10	0	0
d_Bacteria;p_Bacteroidetes;c_Flavobacteriia;o_Flavobacteriales;f_Blattabacteriaceae;g_Blattabacterium;s_Blattabacterium sp. (Nauphoeta cinerea)	0	0	0	0	0	0	0	0	0	0	0	0	0	0	0	0	0	0	0	0	0	0	0	0	0	0	0	0	0	4	0	0	0	0	0	0	0	0	0	0	0	0
d_Bacteria;p_Bacteroidetes;c_Flavobacteriia;o_Flavobacteriales;f_Blattabacteriaceae;g_Blattabacterium;s_Blattabacterium sp. (Periplaneta americana)	0	0	0	0	0	0	0	0	0	0	0	0	0	0	0	0	0	0	0	0	0	0	0	0	0	0	0	0	0	0	0	0	0	0	0	0	0	0	0	0	0	0
d_Bacteria;p_Bacteroidetes;c_Flavobacteriia;o_Flavobacteriales;f_Crocinitomicaceae	0	1	0	2	1	0	0	1	0	0	0	3	0	0	0	0	2	0	1	1	1	0	4	2	0	4	0	1	3	3	1	2	0	0	0	0	0	3	0	6	1	0
d_Bacteria;p_Bacteroidetes;c_Flavobacteriia;o_Flavobacteriales;f_Crocinitomicaceae;g_Fluviicola	0	1	0	2	1	0	0	1	0	0	0	3	0	0	0	0	2	0	1	1	1	0	4	2	0	4	0	1	3	3	1	2	0	0	0	0	0	3	0	6	1	0
d_Bacteria;p_Bacteroidetes;c_Flavobacteriia;o_Flavobacteriales;f_Crocinitomicaceae;g_Fluviicola;s_Fluviicola taffensis	0	1	0	2	1	0	0	1	0	0	0	3	0	0	0	0	2	0	1	1	1	0	4	2	0	4	0	1	3	3	1	2	0	0	0	0	0	3	0	6	1	0
d_Bacteria;p_Bacteroidetes;c_Flavobacteriia;o_Flavobacteriales;f_Cryomorphaceae	1	0	1	0	21	0	0	0	0	0	0	3	2	3	0	0	0	0	0	0	1	1	5	0	1	0	0	0	0	7	1	0	0	0	0	0	0	1	0	0	0	0
d_Bacteria;p_Bacteroidetes;c_Flavobacteriia;o_Flavobacteriales;f_Cryomorphaceae;g_Owenweeksia	1	0	1	0	21	0	0	0	0	0	0	3	2	3	0	0	0	0	0	0	1	1	5	0	1	0	0	0	0	7	1	0	0	0	0	0	0	1	0	0	0	0
d_Bacteria;p_Bacteroidetes;c_Flavobacteriia;o_Flavobacteriales;f_Cryomorphaceae;g_Owenweeksia;s_Owenweeksia hongkongensis	1	0	1	0	21	0	0	0	0	0	0	3	2	3	0	0	0	0	0	0	1	1	5	0	1	0	0	0	0	7	1	0	0	0	0	0	0	1	0	0	0	0
d_Bacteria;p_Bacteroidetes;c_Flavobacteriia;o_Flavobacteriales;f_Flavobacteriaceae	6843	517	234808	1529	5190	689	3199	36775	57963	2019	578451	12614	12638	14988	318557	344	334	2307	28033	1569	14988	34030	4825	3827	41791	24962	454	936	18317	56172	19300	12901	240166	469	31392	169	75766	4513	1244	1721	2873	1475
d_Bacteria;p_Bacteroidetes;c_Flavobacteriia;o_Flavobacteriales;f_Flavobacteriaceae;g_Aequorivita	0	4	0	12	0	0	0	0	25	0	0	0	5	1	0	0	0	13	0	0	0	0	0	0	0	0	4	1	1	0	0	0	0	0	1	0	0	0	0	0	0	0
d_Bacteria;p_Bacteroidetes;c_Flavobacteriia;o_Flavobacteriales;f_Flavobacteriaceae;g_Aequorivita;s_Aequorivita sublithincola	0	4	0	12	0	0	0	0	25	0	0	0	5	1	0	0	0	13	0	0	0	0	0	0	0	0	4	1	1	0	0	0	0	0	1	0	0	0	0	0	0	0
d_Bacteria;p_Bacteroidetes;c_Flavobacteriia;o_Flavobacteriales;f_Flavobacteriaceae;g_Algibacter	1	0	3	0	0	0	1	1	1	0	0	4	0	3	0	0	0	0	0	0	3	0	0	0	1	0	0	1	0	0	0	0	1	0	0	0	0	1	1	0	0	1
d_Bacteria;p_Bacteroidetes;c_Flavobacteriia;o_Flavobacteriales;f_Flavobacteriaceae;g_Algibacter;s_Algibacter alginicilyticus	1	0	3	0	0	0	1	1	1	0	0	4	0	3	0	0	0	0	0	0	3	0	0	0	1	0	0	1	0	0	0	0	1	0	0	0	0	1	1	0	0	1
d_Bacteria;p_Bacteroidetes;c_Flavobacteriia;o_Flavobacteriales;f_Flavobacteriaceae;g_Aquimarina	411	0	288	1	338	1	11	23	0	84	0	730	11	589	26	0	0	1	0	1	502	1	255	0	3	2	0	1	10	2	3	0	0	1	77	0	0	25	0	26	2	55
d_Bacteria;p_Bacteroidetes;c_Flavobacteriia;o_Flavobacteriales;f_Flavobacteriaceae;g_Aquimarina;s_Aquimarina sp. AD1	9	0	4	1	2	1	11	23	0	84	0	1	10	2	0	0	0	0	0	1	3	1	2	0	3	1	0	0	3	2	1	0	0	0	77	0	0	23	0	24	2	55
d_Bacteria;p_Bacteroidetes;c_Flavobacteriia;o_Flavobacteriales;f_Flavobacteriaceae;g_Aquimarina;s_Aquimarina sp. AD10	402	0	282	0	336	0	0	0	0	0	0	729	0	587	26	0	0	1	0	0	499	0	253	0	0	0	0	0	0	0	0	0	0	0	0	0	0	0	0	1	0	0
d_Bacteria;p_Bacteroidetes;c_Flavobacteriia;o_Flavobacteriales;f_Flavobacteriaceae;g_Aquimarina;s_Aquimarina sp. BL5	0	0	2	0	0	0	0	0	0	0	0	0	1	0	0	0	0	0	0	0	0	0	0	0	0	1	0	1	7	0	2	0	0	1	0	0	0	1	0	1	0	0
d_Bacteria;p_Bacteroidetes;c_Flavobacteriia;o_Flavobacteriales;f_Flavobacteriaceae;g_Arenibacter	0	0	0	1	0	0	0	1	0	0	0	1	0	0	0	0	0	0	0	0	0	0	1	1	0	1	0	0	0	1	0	2	0	0	7	0	0	0	0	1	1	2
d_Bacteria;p_Bacteroidetes;c_Flavobacteriia;o_Flavobacteriales;f_Flavobacteriaceae;g_Arenibacter;s_Arenibacter algicola	0	0	0	1	0	0	0	1	0	0	0	1	0	0	0	0	0	0	0	0	0	0	1	1	0	1	0	0	0	1	0	2	0	0	7	0	0	0	0	1	1	2
d_Bacteria;p_Bacteroidetes;c_Flavobacteriia;o_Flavobacteriales;f_Flavobacteriaceae;g_Aureitalea	0	0	0	0	0	0	0	0	0	0	0	0	2	0	0	2	0	0	0	0	0	1	0	0	0	0	0	1	1	0	0	0	0	0	2	0	0	1	0	1	0	0
d_Bacteria;p_Bacteroidetes;c_Flavobacteriia;o_Flavobacteriales;f_Flavobacteriaceae;g_Aureitalea;s_Aureitalea sp. RR4-38	0	0	0	0	0	0	0	0	0	0	0	0	2	0	0	2	0	0	0	0	0	1	0	0	0	0	0	1	1	0	0	0	0	0	2	0	0	1	0	1	0	0
d_Bacteria;p_Bacteroidetes;c_Flavobacteriia;o_Flavobacteriales;f_Flavobacteriaceae;g_Capnocytophaga	578	12	289	39	382	228	5	17	40	4	35	3592	195	7290	45	34	1	7	15	538	7023	8	280	29	23	127	2	27	229	165	25	443	834	17	39	5	5	446	44	104	1899	75
d_Bacteria;p_Bacteroidetes;c_Flavobacteriia;o_Flavobacteriales;f_Flavobacteriaceae;g_Capnocytophaga;s_Capnocytophaga canimorsus	1	1	1	0	3	1	0	3	2	0	2	1	0	0	3	1	0	0	10	7	1	0	0	0	0	0	0	3	3	1	2	7	1	0	0	0	0	1	3	1	0	0
d_Bacteria;p_Bacteroidetes;c_Flavobacteriia;o_Flavobacteriales;f_Flavobacteriaceae;g_Capnocytophaga;s_Capnocytophaga cynodegmi	2	2	0	1	0	0	0	0	1	0	1	6	1	4	0	0	0	2	0	1	8	0	1	0	0	0	0	0	0	0	1	1	0	0	0	0	0	2	0	0	0	0
d_Bacteria;p_Bacteroidetes;c_Flavobacteriia;o_Flavobacteriales;f_Flavobacteriaceae;g_Capnocytophaga;s_Capnocytophaga gingivalis	5	3	0	6	3	1	1	0	1	0	4	1	1	1	1	0	0	0	0	0	6	1	0	5	3	4	0	0	2	0	1	3	3	4	0	1	1	5	0	4	11	1
d_Bacteria;p_Bacteroidetes;c_Flavobacteriia;o_Flavobacteriales;f_Flavobacteriaceae;g_Capnocytophaga;s_Capnocytophaga haemolytica	1	0	0	0	1	0	0	0	0	0	0	0	2	3	2	0	0	0	0	0	0	1	1	0	5	4	0	0	4	3	0	11	7	0	4	0	0	10	0	0	2	0
d_Bacteria;p_Bacteroidetes;c_Flavobacteriia;o_Flavobacteriales;f_Flavobacteriaceae;g_Capnocytophaga;s_Capnocytophaga leadbetteri	0	1	2	3	1	1	0	0	0	0	8	1	3	0	5	1	0	0	1	0	1	0	3	0	0	2	0	6	3	1	2	0	0	3	2	0	0	3	2	0	0	1
d_Bacteria;p_Bacteroidetes;c_Flavobacteriia;o_Flavobacteriales;f_Flavobacteriaceae;g_Capnocytophaga;s_Capnocytophaga ochracea	0	2	0	0	0	0	0	4	0	0	1	0	0	0	0	0	1	0	0	0	0	0	0	2	0	0	1	7	0	0	0	0	1	0	0	0	0	0	1	1	1	3
d_Bacteria;p_Bacteroidetes;c_Flavobacteriia;o_Flavobacteriales;f_Flavobacteriaceae;g_Capnocytophaga;s_Capnocytophaga sp. ChDC OS43	3	0	1	0	5	0	0	0	0	1	0	5	0	1	0	0	0	0	0	0	1	0	0	0	0	0	0	0	2	0	0	1	0	0	3	0	0	1	2	0	1	4
d_Bacteria;p_Bacteroidetes;c_Flavobacteriia;o_Flavobacteriales;f_Flavobacteriaceae;g_Capnocytophaga;s_Capnocytophaga sp. H2931	0	0	0	0	0	0	0	0	0	0	0	0	0	0	0	0	0	0	0	0	0	0	0	0	0	0	0	0	0	2	1	0	0	0	0	0	0	78	0	0	0	0
d_Bacteria;p_Bacteroidetes;c_Flavobacteriia;o_Flavobacteriales;f_Flavobacteriaceae;g_Capnocytophaga;s_Capnocytophaga sp. H4358	0	0	0	0	0	0	0	0	0	0	0	0	0	0	0	0	0	0	0	3	0	0	0	0	0	0	0	0	0	0	0	0	0	0	0	0	0	0	0	0	0	0
d_Bacteria;p_Bacteroidetes;c_Flavobacteriia;o_Flavobacteriales;f_Flavobacteriaceae;g_Capnocytophaga;s_Capnocytophaga sp. oral taxon 323	2	0	0	0	0	0	0	0	0	0	0	0	0	0	0	0	0	0	0	0	1	0	0	0	1	0	0	0	0	0	0	0	1	0	1	0	0	0	1	1	0	3
d_Bacteria;p_Bacteroidetes;c_Flavobacteriia;o_Flavobacteriales;f_Flavobacteriaceae;g_Capnocytophaga;s_Capnocytophaga sp. oral taxon 864	0	0	0	0	0	0	0	0	0	0	0	0	0	0	1	1	0	0	0	0	0	0	0	0	0	0	0	0	0	0	0	0	0	0	0	0	0	120	15	0	0	0
d_Bacteria;p_Bacteroidetes;c_Flavobacteriia;o_Flavobacteriales;f_Flavobacteriaceae;g_Capnocytophaga;s_Capnocytophaga sp. oral taxon 878	2	0	0	0	4	0	0	0	4	0	0	1	132	0	2	3	0	0	0	18	0	0	6	0	1	11	0	0	168	2	0	4	0	1	3	0	0	2	2	0	0	0
d_Bacteria;p_Bacteroidetes;c_Flavobacteriia;o_Flavobacteriales;f_Flavobacteriaceae;g_Capnocytophaga;s_Capnocytophaga sputigena	32	1	0	4	16	220	0	6	0	2	2	2998	14	6825	1	25	0	1	4	507	6635	0	10	11	0	12	0	8	2	77	7	4	806	7	4	3	0	4	9	84	1871	56
d_Bacteria;p_Bacteroidetes;c_Flavobacteriia;o_Flavobacteriales;f_Flavobacteriaceae;g_Capnocytophaga;s_Capnocytophaga stomatis	309	0	276	17	221	0	0	2	24	0	1	562	41	452	20	0	0	0	0	1	363	0	187	4	1	91	0	2	40	9	0	79	4	0	2	0	1	55	0	3	9	0
d_Bacteria;p_Bacteroidetes;c_Flavobacteriia;o_Flavobacteriales;f_Flavobacteriaceae;g_Cellulophaga	0	0	0	0	1	0	0	1	0	0	0	0	6	1	1	0	0	0	0	0	1	0	0	0	0	3	0	0	7	5	0	0	1	0	3	0	0	1	0	1	0	0
d_Bacteria;p_Bacteroidetes;c_Flavobacteriia;o_Flavobacteriales;f_Flavobacteriaceae;g_Cellulophaga;s_Cellulophaga algicola	0	0	0	0	0	0	0	1	0	0	0	0	3	0	0	0	0	0	0	0	0	0	0	0	0	3	0	0	2	1	0	0	1	0	2	0	0	0	0	0	0	0
d_Bacteria;p_Bacteroidetes;c_Flavobacteriia;o_Flavobacteriales;f_Flavobacteriaceae;g_Cellulophaga;s_Cellulophaga baltica	0	0	0	0	0	0	0	0	0	0	0	0	1	0	0	0	0	0	0	0	0	0	0	0	0	0	0	0	0	2	0	0	0	0	1	0	0	0	0	1	0	0
d_Bacteria;p_Bacteroidetes;c_Flavobacteriia;o_Flavobacteriales;f_Flavobacteriaceae;g_Cellulophaga;s_Cellulophaga lytica	0	0	0	0	1	0	0	0	0	0	0	0	0	1	1	0	0	0	0	0	1	0	0	0	0	0	0	0	0	2	0	0	0	0	0	0	0	1	0	0	0	0
d_Bacteria;p_Bacteroidetes;c_Flavobacteriia;o_Flavobacteriales;f_Flavobacteriaceae;g_Chryseobacterium	92	25	144521	508	48	27	14	36374	56123	25	569423	70	414	63	298228	15	17	1501	27679	707	53	21	64	50	96	505	24	22	526	38	70	87	39	12	72	13	15893	321	74	53	19	3
d_Bacteria;p_Bacteroidetes;c_Flavobacteriia;o_Flavobacteriales;f_Flavobacteriaceae;g_Chryseobacterium;s_Chryseobacterium camelliae	0	5	0	1	0	0	0	1	0	0	0	1	0	1	0	1	0	2	1	0	0	0	1	2	0	0	0	1	0	1	0	0	1	0	40	1	0	0	2	1	0	0
d_Bacteria;p_Bacteroidetes;c_Flavobacteriia;o_Flavobacteriales;f_Flavobacteriaceae;g_Chryseobacterium;s_Chryseobacterium gallinarum	14	8	144510	499	16	9	11	36343	56118	12	569406	17	357	39	298216	13	8	1479	27678	699	21	9	13	36	76	440	5	16	389	11	28	21	2	9	4	5	15892	90	5	0	9	3
d_Bacteria;p_Bacteroidetes;c_Flavobacteriia;o_Flavobacteriales;f_Flavobacteriaceae;g_Chryseobacterium;s_Chryseobacterium glaciei	0	0	0	1	0	0	0	9	0	4	0	2	0	1	0	0	7	1	0	0	0	0	0	0	2	0	0	1	0	4	0	1	1	0	1	0	1	3	0	1	1	0
d_Bacteria;p_Bacteroidetes;c_Flavobacteriia;o_Flavobacteriales;f_Flavobacteriaceae;g_Chryseobacterium;s_Chryseobacterium indologenes	10	5	9	1	0	1	0	15	2	0	15	21	2	8	11	0	0	3	0	1	7	0	2	1	3	3	6	1	54	2	21	23	1	0	2	0	0	11	9	22	1	0
d_Bacteria;p_Bacteroidetes;c_Flavobacteriia;o_Flavobacteriales;f_Flavobacteriaceae;g_Chryseobacterium;s_Chryseobacterium piperi	0	0	0	0	0	0	0	0	0	0	0	3	0	0	0	0	0	0	0	1	0	1	0	0	0	1	0	0	0	3	1	0	0	0	1	0	0	4	1	2	0	0
d_Bacteria;p_Bacteroidetes;c_Flavobacteriia;o_Flavobacteriales;f_Flavobacteriaceae;g_Chryseobacterium;s_Chryseobacterium sp. 6424	0	0	1	0	0	0	0	0	0	0	0	2	0	0	1	0	0	0	0	0	2	0	0	0	2	0	0	0	0	1	0	0	0	0	0	0	0	0	0	0	0	0
d_Bacteria;p_Bacteroidetes;c_Flavobacteriia;o_Flavobacteriales;f_Flavobacteriaceae;g_Chryseobacterium;s_Chryseobacterium sp. IHB B 17019	5	0	1	0	1	0	0	5	1	0	0	13	35	2	0	0	0	0	0	0	8	4	1	0	4	23	0	3	58	5	0	9	3	2	5	5	0	170	1	1	1	0
d_Bacteria;p_Bacteroidetes;c_Flavobacteriia;o_Flavobacteriales;f_Flavobacteriaceae;g_Chryseobacterium;s_Chryseobacterium sp. StRB126	0	0	0	0	0	1	0	0	0	0	0	0	0	0	0	0	0	0	0	0	1	0	0	0	0	1	0	0	0	2	1	1	0	0	1	0	0	0	32	0	0	0
d_Bacteria;p_Bacteroidetes;c_Flavobacteriia;o_Flavobacteriales;f_Flavobacteriaceae;g_Chryseobacterium;s_Chryseobacterium sp. T16E-39	16	0	0	0	8	0	0	0	0	1	1	2	5	0	0	0	1	0	0	0	2	2	17	0	3	22	0	0	9	6	1	21	26	0	12	1	0	14	1	9	0	0
d_Bacteria;p_Bacteroidetes;c_Flavobacteriia;o_Flavobacteriales;f_Flavobacteriaceae;g_Chryseobacterium;s_Chryseobacterium taklimakanense	1	3	0	5	0	13	1	0	2	2	0	0	0	0	0	0	0	3	0	4	1	2	2	0	2	2	1	0	1	1	0	0	2	0	0	0	0	3	1	11	0	0
d_Bacteria;p_Bacteroidetes;c_Flavobacteriia;o_Flavobacteriales;f_Flavobacteriaceae;g_Croceibacter	0	0	0	0	0	0	0	0	0	0	0	0	0	0	0	0	0	0	0	0	0	0	0	0	0	0	0	0	1	0	0	1	0	0	0	0	0	1	0	0	0	0
d_Bacteria;p_Bacteroidetes;c_Flavobacteriia;o_Flavobacteriales;f_Flavobacteriaceae;g_Croceibacter;s_Croceibacter atlanticus	0	0	0	0	0	0	0	0	0	0	0	0	0	0	0	0	0	0	0	0	0	0	0	0	0	0	0	0	1	0	0	1	0	0	0	0	0	1	0	0	0	0
d_Bacteria;p_Bacteroidetes;c_Flavobacteriia;o_Flavobacteriales;f_Flavobacteriaceae;g_Dokdonia	0	0	2	2	0	16	0	0	2	0	5	0	4	1	6	0	0	0	0	1	0	0	1	0	0	5	0	2	4	0	8	1	0	0	1	0	0	0	0	2	0	0
d_Bacteria;p_Bacteroidetes;c_Flavobacteriia;o_Flavobacteriales;f_Flavobacteriaceae;g_Dokdonia;s_Dokdonia donghaensis	0	0	2	0	0	0	0	0	1	0	5	0	1	0	6	0	0	0	0	0	0	0	0	0	0	1	0	0	3	0	8	0	0	0	0	0	0	0	0	0	0	0
d_Bacteria;p_Bacteroidetes;c_Flavobacteriia;o_Flavobacteriales;f_Flavobacteriaceae;g_Dokdonia;s_Dokdonia sp. 4H-3-7-5	0	0	0	0	0	0	0	0	0	0	0	0	1	0	0	0	0	0	0	0	0	0	0	0	0	0	0	0	0	0	0	0	0	0	0	0	0	0	0	0	0	0
d_Bacteria;p_Bacteroidetes;c_Flavobacteriia;o_Flavobacteriales;f_Flavobacteriaceae;g_Dokdonia;s_Dokdonia sp. Dokd-P16	0	0	0	0	0	0	0	0	0	0	0	0	0	0	0	0	0	0	0	0	0	0	1	0	0	1	0	0	0	0	0	1	0	0	0	0	0	0	0	0	0	0
d_Bacteria;p_Bacteroidetes;c_Flavobacteriia;o_Flavobacteriales;f_Flavobacteriaceae;g_Dokdonia;s_Dokdonia sp. MED134	0	0	0	0	0	0	0	0	0	0	0	0	0	0	0	0	0	0	0	0	0	0	0	0	0	0	0	0	0	0	0	0	0	0	0	0	0	0	0	0	0	0
d_Bacteria;p_Bacteroidetes;c_Flavobacteriia;o_Flavobacteriales;f_Flavobacteriaceae;g_Dokdonia;s_Dokdonia sp. PRO95	0	0	0	0	0	0	0	0	0	0	0	0	0	1	0	0	0	0	0	0	0	0	0	0	0	2	0	0	1	0	0	0	0	0	0	0	0	0	0	0	0	0
d_Bacteria;p_Bacteroidetes;c_Flavobacteriia;o_Flavobacteriales;f_Flavobacteriaceae;g_Elizabethkingia	4	5	1	92	0	13	524	1	32	284	1	6	3	3	2	4	0	7	1	2	6	2	4	525	6	9	11	9	8	36	17	19	14	1	141	2	533	220	16	24	7	0
d_Bacteria;p_Bacteroidetes;c_Flavobacteriia;o_Flavobacteriales;f_Flavobacteriaceae;g_Elizabethkingia;s_Elizabethkingia anophelis	0	0	0	76	0	0	523	0	0	284	1	2	1	1	0	1	0	0	0	1	1	0	1	525	2	1	2	0	2	2	2	2	1	0	66	0	0	12	12	16	3	0
d_Bacteria;p_Bacteroidetes;c_Flavobacteriia;o_Flavobacteriales;f_Flavobacteriaceae;g_Elizabethkingia;s_Elizabethkingia bruuniana	0	2	0	13	0	0	0	0	26	0	0	0	0	0	0	0	0	7	0	0	0	0	0	0	0	0	8	1	0	0	0	0	0	0	17	0	0	0	2	0	0	0
d_Bacteria;p_Bacteroidetes;c_Flavobacteriia;o_Flavobacteriales;f_Flavobacteriaceae;g_Elizabethkingia;s_Elizabethkingia meningoseptica	0	1	0	1	0	1	0	0	1	0	0	0	1	0	0	1	0	0	0	1	1	0	1	0	0	1	0	2	1	26	10	0	0	0	0	1	0	2	0	6	0	0
d_Bacteria;p_Bacteroidetes;c_Flavobacteriia;o_Flavobacteriales;f_Flavobacteriaceae;g_Elizabethkingia;s_Elizabethkingia miricola	0	0	0	0	0	0	0	0	0	0	0	0	0	0	0	0	0	0	0	0	0	0	0	0	1	0	0	5	0	3	1	4	0	0	55	1	533	5	2	0	4	0
d_Bacteria;p_Bacteroidetes;c_Flavobacteriia;o_Flavobacteriales;f_Flavobacteriaceae;g_Elizabethkingia;s_Elizabethkingia ursingii	3	0	0	0	0	0	0	0	0	0	0	0	0	2	2	0	0	0	1	0	3	2	1	0	3	1	0	0	1	5	0	12	12	0	3	0	0	10	0	1	0	0
d_Bacteria;p_Bacteroidetes;c_Flavobacteriia;o_Flavobacteriales;f_Flavobacteriaceae;g_Euzebyella	0	0	0	0	0	0	0	0	0	0	1	1	2	2	0	0	0	0	0	0	4	0	0	0	1	3	0	0	0	0	1	4	4	0	0	0	0	2	0	1	0	0
d_Bacteria;p_Bacteroidetes;c_Flavobacteriia;o_Flavobacteriales;f_Flavobacteriaceae;g_Euzebyella;s_Euzebyella marina	0	0	0	0	0	0	0	0	0	0	1	1	2	2	0	0	0	0	0	0	4	0	0	0	1	3	0	0	0	0	1	4	4	0	0	0	0	2	0	1	0	0
d_Bacteria;p_Bacteroidetes;c_Flavobacteriia;o_Flavobacteriales;f_Flavobacteriaceae;g_Flagellimonas	0	0	0	1	0	0	0	1	0	0	0	4	1	1	0	0	0	0	0	1	3	0	0	0	0	0	0	0	0	7	0	4	0	0	6	0	0	4	0	9	0	0
d_Bacteria;p_Bacteroidetes;c_Flavobacteriia;o_Flavobacteriales;f_Flavobacteriaceae;g_Flagellimonas;s_Flagellimonas sp. HME9304	0	0	0	1	0	0	0	1	0	0	0	4	1	1	0	0	0	0	0	1	3	0	0	0	0	0	0	0	0	7	0	4	0	0	6	0	0	4	0	9	0	0
d_Bacteria;p_Bacteroidetes;c_Flavobacteriia;o_Flavobacteriales;f_Flavobacteriaceae;g_Flavivirga	0	0	1	0	0	0	0	0	0	0	0	0	6	0	0	0	0	0	0	0	0	0	0	0	0	5	0	0	3	3	0	2	0	0	0	0	0	0	0	1	0	0
d_Bacteria;p_Bacteroidetes;c_Flavobacteriia;o_Flavobacteriales;f_Flavobacteriaceae;g_Flavivirga;s_Flavivirga eckloniae	0	0	1	0	0	0	0	0	0	0	0	0	6	0	0	0	0	0	0	0	0	0	0	0	0	5	0	0	3	3	0	2	0	0	0	0	0	0	0	1	0	0
d_Bacteria;p_Bacteroidetes;c_Flavobacteriia;o_Flavobacteriales;f_Flavobacteriaceae;g_Flavobacterium	22	28	12	6	23	30	7	21	13	2	17	39	32	40	7	3	10	24	2	10	38	25	41	4	34	49	3	7	39	62	70	102	259	4	89	6	8	85	16	41	6	1
d_Bacteria;p_Bacteroidetes;c_Flavobacteriia;o_Flavobacteriales;f_Flavobacteriaceae;g_Flavobacterium;s_Flavobacterium anhuiense	0	0	0	0	0	0	0	0	0	0	0	0	0	0	0	0	0	0	0	0	0	0	0	0	0	0	0	0	0	0	0	0	0	0	2	0	0	0	0	0	0	0
d_Bacteria;p_Bacteroidetes;c_Flavobacteriia;o_Flavobacteriales;f_Flavobacteriaceae;g_Flavobacterium;s_Flavobacterium arcticum	0	0	0	0	0	0	0	0	1	0	0	0	0	0	0	0	0	0	0	0	0	0	0	0	0	0	0	1	0	2	0	0	0	0	0	0	0	0	0	0	1	0
d_Bacteria;p_Bacteroidetes;c_Flavobacteriia;o_Flavobacteriales;f_Flavobacteriaceae;g_Flavobacterium;s_Flavobacterium branchiophilum	0	0	0	0	0	2	0	0	3	0	0	0	0	1	0	0	0	0	0	0	0	0	0	0	0	0	0	0	0	2	0	0	0	0	33	0	0	0	0	0	0	0
d_Bacteria;p_Bacteroidetes;c_Flavobacteriia;o_Flavobacteriales;f_Flavobacteriaceae;g_Flavobacterium;s_Flavobacterium columnare	2	0	4	0	2	0	0	0	0	0	5	0	0	0	2	1	0	3	0	0	1	0	0	0	0	0	0	0	0	3	9	8	0	0	0	0	0	1	6	0	0	0
d_Bacteria;p_Bacteroidetes;c_Flavobacteriia;o_Flavobacteriales;f_Flavobacteriaceae;g_Flavobacterium;s_Flavobacterium commune	2	0	0	0	1	0	0	0	0	0	0	0	0	0	0	0	4	0	1	0	0	0	0	0	0	0	0	1	0	2	0	2	0	1	1	0	0	4	1	0	0	0
d_Bacteria;p_Bacteroidetes;c_Flavobacteriia;o_Flavobacteriales;f_Flavobacteriaceae;g_Flavobacterium;s_Flavobacterium crassostreae	0	0	0	0	0	0	0	1	0	0	6	0	2	0	1	0	0	0	0	0	0	0	1	2	0	0	0	0	1	3	1	8	6	0	9	0	0	12	0	1	1	0
d_Bacteria;p_Bacteroidetes;c_Flavobacteriia;o_Flavobacteriales;f_Flavobacteriaceae;g_Flavobacterium;s_Flavobacterium faecale	1	0	0	0	0	0	0	0	0	0	0	1	4	0	0	0	0	0	0	0	1	0	1	0	0	5	0	0	6	1	0	1	0	1	0	0	0	0	0	3	0	0
d_Bacteria;p_Bacteroidetes;c_Flavobacteriia;o_Flavobacteriales;f_Flavobacteriaceae;g_Flavobacterium;s_Flavobacterium gilvum	1	1	0	0	3	1	1	15	1	0	0	4	3	3	0	1	2	4	0	3	2	4	0	0	4	0	0	0	0	0	0	3	6	0	3	0	0	3	0	1	0	0
d_Bacteria;p_Bacteroidetes;c_Flavobacteriia;o_Flavobacteriales;f_Flavobacteriaceae;g_Flavobacterium;s_Flavobacterium indicum	0	0	0	0	0	0	0	0	0	0	0	2	0	0	0	0	0	0	0	0	0	0	0	0	0	1	0	0	0	1	0	0	1	0	1	0	0	1	0	1	0	0
d_Bacteria;p_Bacteroidetes;c_Flavobacteriia;o_Flavobacteriales;f_Flavobacteriaceae;g_Flavobacterium;s_Flavobacterium johnsoniae	1	0	0	0	1	0	1	0	0	0	1	0	4	1	1	0	0	1	0	0	0	0	0	0	0	2	0	0	0	6	0	4	0	0	1	0	0	0	2	1	0	0
d_Bacteria;p_Bacteroidetes;c_Flavobacteriia;o_Flavobacteriales;f_Flavobacteriaceae;g_Flavobacterium;s_Flavobacterium kingsejongi	0	0	4	0	0	0	2	0	0	1	1	1	0	1	0	1	0	0	0	0	3	0	0	0	0	0	0	2	0	2	1	1	0	0	0	0	0	6	0	0	0	0
d_Bacteria;p_Bacteroidetes;c_Flavobacteriia;o_Flavobacteriales;f_Flavobacteriaceae;g_Flavobacterium;s_Flavobacterium psychrophilum	0	0	0	0	1	0	0	0	0	0	0	1	0	1	0	0	0	0	0	1	1	0	1	0	0	0	0	0	0	0	1	1	0	0	1	0	0	0	0	1	0	0
d_Bacteria;p_Bacteroidetes;c_Flavobacteriia;o_Flavobacteriales;f_Flavobacteriaceae;g_Flavobacterium;s_Flavobacterium sp. CJ74	0	0	0	0	3	0	0	1	0	0	0	12	0	18	0	0	0	0	0	2	13	1	1	0	0	0	0	0	1	2	0	23	0	0	1	0	0	5	0	1	0	0
d_Bacteria;p_Bacteroidetes;c_Flavobacteriia;o_Flavobacteriales;f_Flavobacteriaceae;g_Flavobacterium;s_Flavobacterium sp. HYN0048	1	2	1	0	0	0	1	3	0	0	0	0	0	0	0	0	1	1	0	2	0	0	1	0	1	0	0	1	2	1	0	2	0	1	1	4	1	7	0	3	2	0
d_Bacteria;p_Bacteroidetes;c_Flavobacteriia;o_Flavobacteriales;f_Flavobacteriaceae;g_Flavobacterium;s_Flavobacterium sp. HYN0049	4	0	0	0	2	3	0	0	1	0	0	3	11	0	1	0	1	0	0	2	3	7	6	0	2	8	0	0	18	1	0	9	13	1	8	0	0	10	0	0	0	1
d_Bacteria;p_Bacteroidetes;c_Flavobacteriia;o_Flavobacteriales;f_Flavobacteriaceae;g_Flavobacterium;s_Flavobacterium sp. HYN0056	2	0	0	1	0	0	0	0	0	0	0	0	0	1	0	0	0	0	0	0	0	1	1	1	0	25	0	0	3	2	7	2	0	0	5	0	0	10	1	0	2	0
d_Bacteria;p_Bacteroidetes;c_Flavobacteriia;o_Flavobacteriales;f_Flavobacteriaceae;g_Flavobacterium;s_Flavobacterium sp. HYN0059	2	0	0	0	4	0	0	0	0	0	0	3	1	4	0	0	0	0	0	0	2	5	17	0	22	0	0	0	2	5	23	29	218	0	5	0	0	14	1	2	0	0
d_Bacteria;p_Bacteroidetes;c_Flavobacteriia;o_Flavobacteriales;f_Flavobacteriaceae;g_Flavobacterium;s_Flavobacterium sp. HYN0086	0	0	0	0	0	0	0	0	0	1	1	0	1	0	0	0	0	0	0	0	1	0	0	0	0	0	0	0	1	3	2	0	1	0	1	0	6	0	0	3	0	0
d_Bacteria;p_Bacteroidetes;c_Flavobacteriia;o_Flavobacteriales;f_Flavobacteriaceae;g_Flavobacterium;s_Flavobacterium sp. MEBiC07310	0	0	0	0	0	0	0	0	1	0	0	0	0	0	0	0	0	0	0	0	0	0	0	0	0	0	0	0	0	0	0	0	0	0	0	0	0	0	0	0	0	0
d_Bacteria;p_Bacteroidetes;c_Flavobacteriia;o_Flavobacteriales;f_Flavobacteriaceae;g_Formosa	1	1	1	0	1	0	0	0	0	0	1	2	1	8	2	0	0	4	0	1	4	0	1	0	0	1	0	1	4	1	1	1	0	0	0	1	1	4	0	0	0	0
d_Bacteria;p_Bacteroidetes;c_Flavobacteriia;o_Flavobacteriales;f_Flavobacteriaceae;g_Formosa;s_Formosa agariphila	0	1	0	0	0	0	0	0	0	0	1	0	0	1	1	0	0	4	0	1	1	0	0	0	0	0	0	0	2	1	1	0	0	0	0	0	0	1	0	0	0	0
d_Bacteria;p_Bacteroidetes;c_Flavobacteriia;o_Flavobacteriales;f_Flavobacteriaceae;g_Formosa;s_Formosa sp. Hel1_31_208	0	0	0	0	0	0	0	0	0	0	0	0	1	1	0	0	0	0	0	0	1	0	0	0	0	1	0	0	2	0	0	0	0	0	0	0	0	1	0	0	0	0
d_Bacteria;p_Bacteroidetes;c_Flavobacteriia;o_Flavobacteriales;f_Flavobacteriaceae;g_Formosa;s_Formosa sp. Hel1_33_131	1	0	1	0	1	0	0	0	0	0	0	2	0	6	1	0	0	0	0	0	2	0	0	0	0	0	0	0	0	0	0	1	0	0	0	0	1	0	0	0	0	0
d_Bacteria;p_Bacteroidetes;c_Flavobacteriia;o_Flavobacteriales;f_Flavobacteriaceae;g_Formosa;s_Formosa sp. Hel3_A1_48	0	0	0	0	0	0	0	0	0	0	0	0	0	0	0	0	0	0	0	0	0	0	1	0	0	0	0	0	0	0	0	0	0	0	0	1	0	2	0	0	0	0
d_Bacteria;p_Bacteroidetes;c_Flavobacteriia;o_Flavobacteriales;f_Flavobacteriaceae;g_Gillisia	0	0	0	0	0	0	0	0	0	0	0	0	0	0	0	0	0	0	0	0	0	1	0	0	0	1	0	0	0	0	1	0	0	0	2	0	0	3	3	0	8	0
d_Bacteria;p_Bacteroidetes;c_Flavobacteriia;o_Flavobacteriales;f_Flavobacteriaceae;g_Gillisia;s_Gillisia sp. Hel1_33_143	0	0	0	0	0	0	0	0	0	0	0	0	0	0	0	0	0	0	0	0	0	1	0	0	0	1	0	0	0	0	1	0	0	0	2	0	0	3	3	0	8	0
d_Bacteria;p_Bacteroidetes;c_Flavobacteriia;o_Flavobacteriales;f_Flavobacteriaceae;g_Gilvibacter	0	0	0	0	0	0	0	0	1	0	0	0	2	1	0	0	1	0	0	0	1	0	1	0	0	1	0	0	0	0	0	0	0	1	0	0	0	0	0	0	0	0
d_Bacteria;p_Bacteroidetes;c_Flavobacteriia;o_Flavobacteriales;f_Flavobacteriaceae;g_Gilvibacter;s_Gilvibacter sp. SZ-19	0	0	0	0	0	0	0	0	1	0	0	0	2	1	0	0	1	0	0	0	1	0	1	0	0	1	0	0	0	0	0	0	0	1	0	0	0	0	0	0	0	0
d_Bacteria;p_Bacteroidetes;c_Flavobacteriia;o_Flavobacteriales;f_Flavobacteriaceae;g_Gramella	3	0	582	2	2	0	0	1	237	0	2157	6	803	2	1386	0	0	4	1	0	10	3	7	1	3	426	0	2	1034	9	1921	8	5	1	6	0	0	10	10	15	5	4
d_Bacteria;p_Bacteroidetes;c_Flavobacteriia;o_Flavobacteriales;f_Flavobacteriaceae;g_Gramella;s_Gramella flava	0	0	0	1	0	0	0	0	0	0	3	1	1	1	1	0	0	0	0	0	2	3	1	0	3	4	0	1	7	0	1	1	0	0	1	0	0	3	1	1	1	0
d_Bacteria;p_Bacteroidetes;c_Flavobacteriia;o_Flavobacteriales;f_Flavobacteriaceae;g_Gramella;s_Gramella forsetii	1	0	0	0	0	0	0	0	0	0	0	3	0	0	0	0	0	0	0	0	2	0	1	0	0	2	0	0	1	0	1	0	0	1	1	0	0	2	0	0	0	0
d_Bacteria;p_Bacteroidetes;c_Flavobacteriia;o_Flavobacteriales;f_Flavobacteriaceae;g_Gramella;s_Gramella salexigens	2	0	0	0	0	0	0	1	0	0	0	0	0	0	0	0	0	0	0	0	0	0	0	0	0	0	0	0	0	5	2	5	0	0	2	0	0	1	2	7	0	0
d_Bacteria;p_Bacteroidetes;c_Flavobacteriia;o_Flavobacteriales;f_Flavobacteriaceae;g_Gramella;s_Gramella sp. MAR_2010_102	0	0	0	1	0	0	0	0	0	0	0	0	0	1	0	0	0	0	1	0	4	0	3	0	0	1	0	0	0	0	0	2	5	0	0	0	0	2	4	5	3	0
d_Bacteria;p_Bacteroidetes;c_Flavobacteriia;o_Flavobacteriales;f_Flavobacteriaceae;g_Gramella;s_Gramella sp. MAR_2010_147	0	0	4	0	2	0	0	0	0	0	14	1	0	0	10	0	0	0	0	0	2	0	1	0	0	2	0	0	2	2	17	0	0	0	0	0	0	0	0	0	0	0
d_Bacteria;p_Bacteroidetes;c_Flavobacteriia;o_Flavobacteriales;f_Flavobacteriaceae;g_Gramella;s_Gramella sp. SH35	0	0	4	0	0	0	0	0	1	0	15	0	5	0	9	0	0	0	0	0	0	0	0	0	0	4	0	0	0	0	22	0	0	0	0	0	0	0	2	0	0	0
d_Bacteria;p_Bacteroidetes;c_Flavobacteriia;o_Flavobacteriales;f_Flavobacteriaceae;g_Kordia	1	0	0	0	0	0	0	0	0	0	0	2	0	2	0	1	0	0	0	0	3	0	0	0	0	0	0	1	0	0	0	0	0	0	0	0	0	0	0	0	0	0
d_Bacteria;p_Bacteroidetes;c_Flavobacteriia;o_Flavobacteriales;f_Flavobacteriaceae;g_Kordia;s_Kordia sp. SMS9	1	0	0	0	0	0	0	0	0	0	0	2	0	2	0	1	0	0	0	0	3	0	0	0	0	0	0	1	0	0	0	0	0	0	0	0	0	0	0	0	0	0
d_Bacteria;p_Bacteroidetes;c_Flavobacteriia;o_Flavobacteriales;f_Flavobacteriaceae;g_Lacinutrix	0	1	3	0	0	0	0	2	2	0	16	3	1	1	10	0	0	0	0	0	1	0	0	2	0	0	0	0	0	18	1	1	0	0	0	0	0	2	0	0	0	0
d_Bacteria;p_Bacteroidetes;c_Flavobacteriia;o_Flavobacteriales;f_Flavobacteriaceae;g_Lacinutrix;s_Lacinutrix sp. 5H-3-7-4	0	0	3	0	0	0	0	2	2	0	16	0	1	0	10	0	0	0	0	0	0	0	0	1	0	0	0	0	0	0	1	1	0	0	0	0	0	0	0	0	0	0
d_Bacteria;p_Bacteroidetes;c_Flavobacteriia;o_Flavobacteriales;f_Flavobacteriaceae;g_Lacinutrix;s_Lacinutrix sp. Bg11-31	0	1	0	0	0	0	0	0	0	0	0	3	0	1	0	0	0	0	0	0	1	0	0	1	0	0	0	0	0	17	0	0	0	0	0	0	0	0	0	0	0	0
d_Bacteria;p_Bacteroidetes;c_Flavobacteriia;o_Flavobacteriales;f_Flavobacteriaceae;g_Lacinutrix;s_Lacinutrix venerupis	0	0	0	0	0	0	0	0	0	0	0	0	0	0	0	0	0	0	0	0	0	0	0	0	0	0	0	0	0	1	0	0	0	0	0	0	0	0	0	0	0	0
d_Bacteria;p_Bacteroidetes;c_Flavobacteriia;o_Flavobacteriales;f_Flavobacteriaceae;g_Lutibacter	0	0	0	12	0	0	1	0	22	1	0	0	0	0	2	0	0	0	0	1	1	0	0	0	0	0	0	0	0	6	0	0	0	0	1	0	0	0	1	0	0	0
d_Bacteria;p_Bacteroidetes;c_Flavobacteriia;o_Flavobacteriales;f_Flavobacteriaceae;g_Lutibacter;s_Lutibacter profundi	0	0	0	12	0	0	1	0	22	1	0	0	0	0	1	0	0	0	0	0	0	0	0	0	0	0	0	0	0	6	0	0	0	0	1	0	0	0	0	0	0	0
d_Bacteria;p_Bacteroidetes;c_Flavobacteriia;o_Flavobacteriales;f_Flavobacteriaceae;g_Lutibacter;s_Lutibacter sp. LPB0138	0	0	0	0	0	0	0	0	0	0	0	0	0	0	1	0	0	0	0	1	1	0	0	0	0	0	0	0	0	0	0	0	0	0	0	0	0	0	1	0	0	0
d_Bacteria;p_Bacteroidetes;c_Flavobacteriia;o_Flavobacteriales;f_Flavobacteriaceae;g_Maribacter	1	0	1	0	2	0	4	0	0	5	0	11	4	1	0	1	1	0	0	0	3	3	1	3	1	15	0	1	13	38	1	7	6	1	9	1	0	9	0	1	0	1
d_Bacteria;p_Bacteroidetes;c_Flavobacteriia;o_Flavobacteriales;f_Flavobacteriaceae;g_Maribacter;s_Maribacter cobaltidurans	0	0	1	0	2	0	0	0	0	0	0	10	2	1	0	0	0	0	0	0	2	2	1	0	1	11	0	1	5	6	1	3	6	1	9	1	0	6	0	1	0	0
d_Bacteria;p_Bacteroidetes;c_Flavobacteriia;o_Flavobacteriales;f_Flavobacteriaceae;g_Maribacter;s_Maribacter sp. HTCC2170	0	0	0	0	0	0	0	0	0	0	0	1	0	0	0	0	0	0	0	0	0	0	0	0	0	2	0	0	1	27	0	4	0	0	0	0	0	1	0	0	0	0
d_Bacteria;p_Bacteroidetes;c_Flavobacteriia;o_Flavobacteriales;f_Flavobacteriaceae;g_Maribacter;s_Maribacter sp. MAR_2009_60	0	0	0	0	0	0	0	0	0	1	0	0	0	0	0	0	0	0	0	0	0	0	0	0	0	0	0	0	0	0	0	0	0	0	0	0	0	1	0	0	0	1
d_Bacteria;p_Bacteroidetes;c_Flavobacteriia;o_Flavobacteriales;f_Flavobacteriaceae;g_Maribacter;s_Maribacter sp. T28	0	0	0	0	0	0	4	0	0	3	0	0	1	0	0	0	0	0	0	0	0	1	0	3	0	0	0	0	3	5	0	0	0	0	0	0	0	1	0	0	0	0
d_Bacteria;p_Bacteroidetes;c_Flavobacteriia;o_Flavobacteriales;f_Flavobacteriaceae;g_Mariniflexile	5	0	1	0	4	0	0	0	0	0	0	75	0	84	0	0	0	0	0	0	128	0	9	0	0	0	0	0	2	12	2	0	0	0	1	1	0	9	0	0	0	0
d_Bacteria;p_Bacteroidetes;c_Flavobacteriia;o_Flavobacteriales;f_Flavobacteriaceae;g_Mariniflexile;s_Mariniflexile sp. TRM1-10	5	0	1	0	4	0	0	0	0	0	0	75	0	84	0	0	0	0	0	0	128	0	9	0	0	0	0	0	2	12	2	0	0	0	1	1	0	9	0	0	0	0
d_Bacteria;p_Bacteroidetes;c_Flavobacteriia;o_Flavobacteriales;f_Flavobacteriaceae;g_Muricauda	1	1	0	2	2	0	0	1	0	0	0	0	5	1	0	0	0	0	0	1	1	2	0	0	7	4	0	0	1	4	0	5	14	0	3	0	0	7	1	1	0	0
d_Bacteria;p_Bacteroidetes;c_Flavobacteriia;o_Flavobacteriales;f_Flavobacteriaceae;g_Muricauda;s_Muricauda lutaonensis	0	1	0	1	1	0	0	1	0	0	0	0	0	1	0	0	0	0	0	1	0	1	0	0	5	1	0	0	0	1	0	0	2	0	0	0	0	0	0	0	0	0
d_Bacteria;p_Bacteroidetes;c_Flavobacteriia;o_Flavobacteriales;f_Flavobacteriaceae;g_Muricauda;s_Muricauda ruestringensis	1	0	0	1	1	0	0	0	0	0	0	0	5	0	0	0	0	0	0	0	1	1	0	0	2	3	0	0	1	3	0	5	12	0	3	0	0	7	1	1	0	0
d_Bacteria;p_Bacteroidetes;c_Flavobacteriia;o_Flavobacteriales;f_Flavobacteriaceae;g_Myroides	371	47	293	0	241	0	3	3	2	1	20	525	7	426	45	0	15	25	4	1	333	6589	170	1	7944	10	65	3	5	6	0	5	18	1	16	1	0	37	1	10	2	199
d_Bacteria;p_Bacteroidetes;c_Flavobacteriia;o_Flavobacteriales;f_Flavobacteriaceae;g_Myroides;s_Myroides odoratimimus	97	46	0	0	30	0	1	0	0	0	0	4	0	5	0	0	14	17	0	0	7	6579	0	0	7941	0	65	0	0	1	0	0	0	0	5	0	0	0	0	0	0	199
d_Bacteria;p_Bacteroidetes;c_Flavobacteriia;o_Flavobacteriales;f_Flavobacteriaceae;g_Myroides;s_Myroides odoratus	0	1	0	0	0	0	0	0	0	0	0	2	0	2	0	0	0	2	0	0	2	2	0	0	2	0	0	2	0	0	0	2	7	0	4	0	0	2	0	0	0	0
d_Bacteria;p_Bacteroidetes;c_Flavobacteriia;o_Flavobacteriales;f_Flavobacteriaceae;g_Myroides;s_Myroides profundi	0	0	0	0	0	0	0	0	0	0	0	0	0	0	0	0	0	0	0	0	0	0	0	1	0	0	0	0	0	0	0	0	0	0	1	0	0	0	0	0	0	0
d_Bacteria;p_Bacteroidetes;c_Flavobacteriia;o_Flavobacteriales;f_Flavobacteriaceae;g_Myroides;s_Myroides sp. A21	2	0	2	0	1	0	2	2	2	1	20	3	2	3	8	0	0	0	4	0	1	8	0	0	1	3	0	0	2	3	0	0	0	0	3	0	0	1	1	0	1	0
d_Bacteria;p_Bacteroidetes;c_Flavobacteriia;o_Flavobacteriales;f_Flavobacteriaceae;g_Nonlabens	5	0	478	1	1	0	0	1	2	0	15	9	9	3	44	2	0	1	1	0	3	0	1	3	1	6	0	1	10	6	65	2	0	2	0	2	0	18	2	1	2	0
d_Bacteria;p_Bacteroidetes;c_Flavobacteriia;o_Flavobacteriales;f_Flavobacteriaceae;g_Nonlabens;s_Nonlabens dokdonensis	0	0	0	0	0	0	0	0	1	0	0	0	0	0	0	0	0	0	0	0	0	0	0	0	0	0	0	0	0	2	0	0	0	0	0	0	0	0	0	0	0	0
d_Bacteria;p_Bacteroidetes;c_Flavobacteriia;o_Flavobacteriales;f_Flavobacteriaceae;g_Nonlabens;s_Nonlabens marinus	0	0	0	0	1	0	0	0	0	0	0	0	0	0	0	0	0	0	0	0	1	0	0	0	0	0	0	1	0	1	0	0	0	0	0	0	0	0	1	0	2	0
d_Bacteria;p_Bacteroidetes;c_Flavobacteriia;o_Flavobacteriales;f_Flavobacteriaceae;g_Nonlabens;s_Nonlabens sediminis	0	0	0	0	0	0	0	1	0	0	0	0	0	0	0	0	0	0	0	0	0	0	0	0	0	0	0	0	0	0	0	1	0	0	0	0	0	0	0	0	0	0
d_Bacteria;p_Bacteroidetes;c_Flavobacteriia;o_Flavobacteriales;f_Flavobacteriaceae;g_Nonlabens;s_Nonlabens sp. Hel1_33_55	0	0	0	1	0	0	0	0	0	0	1	0	3	0	0	1	0	0	1	0	0	0	1	0	0	0	0	0	2	0	29	1	0	0	0	1	0	0	0	0	0	0
d_Bacteria;p_Bacteroidetes;c_Flavobacteriia;o_Flavobacteriales;f_Flavobacteriaceae;g_Nonlabens;s_Nonlabens sp. MB-3u-79	3	0	4	0	0	0	0	0	0	0	0	8	0	3	0	0	0	0	0	0	1	0	0	0	0	5	0	0	3	0	0	0	0	1	0	0	0	8	0	0	0	0
d_Bacteria;p_Bacteroidetes;c_Flavobacteriia;o_Flavobacteriales;f_Flavobacteriaceae;g_Nonlabens;s_Nonlabens sp. MIC269	0	0	0	0	0	0	0	0	0	0	0	0	0	0	0	0	0	0	0	0	0	0	0	0	0	0	0	0	0	0	0	0	0	0	0	0	0	0	0	0	0	0
d_Bacteria;p_Bacteroidetes;c_Flavobacteriia;o_Flavobacteriales;f_Flavobacteriaceae;g_Nonlabens;s_Nonlabens spongiae	0	0	8	0	0	0	0	0	1	0	14	0	4	0	6	1	0	0	0	0	0	0	0	2	0	1	0	0	1	3	35	0	0	1	0	1	0	10	0	1	0	0
d_Bacteria;p_Bacteroidetes;c_Flavobacteriia;o_Flavobacteriales;f_Flavobacteriaceae;g_Olleya	400	0	348	0	285	0	0	0	0	0	3	733	0	597	23	0	0	1	1	0	522	1	287	1	1	0	0	0	0	0	0	0	1	0	1	0	0	43	0	6	0	0
d_Bacteria;p_Bacteroidetes;c_Flavobacteriia;o_Flavobacteriales;f_Flavobacteriaceae;g_Olleya;s_Olleya aquimaris	0	0	3	0	1	0	0	0	0	0	0	9	0	1	1	0	0	0	1	0	8	1	3	0	0	0	0	0	0	0	0	0	1	0	0	0	0	1	0	6	0	0
d_Bacteria;p_Bacteroidetes;c_Flavobacteriia;o_Flavobacteriales;f_Flavobacteriaceae;g_Olleya;s_Olleya sp. Bg11-27	0	0	0	0	1	0	0	0	0	0	2	1	0	1	0	0	0	0	0	0	0	0	0	1	1	0	0	0	0	0	0	0	0	0	1	0	0	0	0	0	0	0
d_Bacteria;p_Bacteroidetes;c_Flavobacteriia;o_Flavobacteriales;f_Flavobacteriaceae;g_Ornithobacterium	1615	13	83836	374	1087	8	2372	46	38	1471	4	1440	2801	1055	14277	75	6	283	151	159	1730	17789	746	2957	21870	12365	83	54	3577	53658	9796	5706	237754	37	29991	26	59195	837	645	292	679	755
d_Bacteria;p_Bacteroidetes;c_Flavobacteriia;o_Flavobacteriales;f_Flavobacteriaceae;g_Ornithobacterium;s_Ornithobacterium rhinotracheale	1615	13	83836	374	1087	8	2372	46	38	1471	4	1440	2801	1055	14277	75	6	283	151	159	1730	17789	746	2957	21870	12365	83	54	3577	53658	9796	5706	237754	37	29991	26	59195	837	645	292	679	755
d_Bacteria;p_Bacteroidetes;c_Flavobacteriia;o_Flavobacteriales;f_Flavobacteriaceae;g_Polaribacter	8	0	3	0	10	2	1	5	1	0	6	30	1	14	2	0	1	7	1	3	19	2	11	0	6	7	0	1	5	41	1	8	22	4	363	5	0	31	3	5	2	0
d_Bacteria;p_Bacteroidetes;c_Flavobacteriia;o_Flavobacteriales;f_Flavobacteriaceae;g_Polaribacter;s_Polaribacter reichenbachii	0	0	0	0	0	0	0	0	1	0	2	0	1	0	0	0	0	5	0	1	0	0	0	0	0	1	0	0	1	0	0	0	0	3	353	0	0	0	0	2	0	0
d_Bacteria;p_Bacteroidetes;c_Flavobacteriia;o_Flavobacteriales;f_Flavobacteriaceae;g_Polaribacter;s_Polaribacter sp. ALD11	0	0	0	0	0	0	0	2	0	0	0	0	0	0	0	0	0	0	0	0	0	0	0	0	2	0	0	0	1	0	0	0	1	0	0	1	0	2	1	1	0	0
d_Bacteria;p_Bacteroidetes;c_Flavobacteriia;o_Flavobacteriales;f_Flavobacteriaceae;g_Polaribacter;s_Polaribacter sp. BM10	0	0	0	0	0	0	0	0	0	0	0	0	0	0	0	0	1	0	0	0	0	0	0	0	0	0	0	0	0	0	0	0	1	0	0	0	0	0	0	1	0	0
d_Bacteria;p_Bacteroidetes;c_Flavobacteriia;o_Flavobacteriales;f_Flavobacteriaceae;g_Polaribacter;s_Polaribacter sp. Hel1_33_78	0	0	0	0	0	0	0	1	0	0	0	2	0	0	0	0	0	0	0	0	1	0	0	0	0	0	0	0	0	7	0	0	0	0	1	0	0	1	0	0	0	0
d_Bacteria;p_Bacteroidetes;c_Flavobacteriia;o_Flavobacteriales;f_Flavobacteriaceae;g_Polaribacter;s_Polaribacter sp. KT 15	0	0	0	0	0	0	0	0	0	0	0	0	0	0	0	0	0	0	0	0	0	0	0	0	0	0	0	0	0	0	0	0	0	0	0	0	0	1	0	0	0	0
d_Bacteria;p_Bacteroidetes;c_Flavobacteriia;o_Flavobacteriales;f_Flavobacteriaceae;g_Polaribacter;s_Polaribacter sp. KT25b	0	0	0	0	2	0	0	0	0	0	0	9	0	2	0	0	0	0	0	0	3	0	4	0	0	0	0	0	0	16	0	0	2	0	0	0	0	13	0	0	0	0
d_Bacteria;p_Bacteroidetes;c_Flavobacteriia;o_Flavobacteriales;f_Flavobacteriaceae;g_Polaribacter;s_Polaribacter sp. MED152	3	0	0	0	1	2	1	0	0	0	2	5	0	4	1	0	0	0	0	1	5	0	0	0	2	0	0	1	1	1	0	2	7	0	4	1	0	1	0	0	0	0
d_Bacteria;p_Bacteroidetes;c_Flavobacteriia;o_Flavobacteriales;f_Flavobacteriaceae;g_Polaribacter;s_Polaribacter sp. SA4-10	0	0	0	0	0	0	0	0	0	0	0	0	0	1	0	0	0	0	0	1	0	0	0	0	0	0	0	0	0	0	0	0	0	0	0	0	0	1	0	1	0	0
d_Bacteria;p_Bacteroidetes;c_Flavobacteriia;o_Flavobacteriales;f_Flavobacteriaceae;g_Polaribacter;s_Polaribacter sp. SA4-12	2	0	0	0	1	0	0	0	0	0	0	3	0	0	0	0	0	0	0	0	6	1	1	0	0	2	0	0	0	13	0	2	4	0	2	0	0	5	0	0	2	0
d_Bacteria;p_Bacteroidetes;c_Flavobacteriia;o_Flavobacteriales;f_Flavobacteriaceae;g_Polaribacter;s_Polaribacter vadi	2	0	2	0	3	0	0	1	0	0	0	5	0	2	1	0	0	0	0	0	2	0	0	0	0	0	0	0	0	0	0	0	0	0	0	0	0	1	0	0	0	0
d_Bacteria;p_Bacteroidetes;c_Flavobacteriia;o_Flavobacteriales;f_Flavobacteriaceae;g_Psychroflexus	0	0	0	0	0	0	0	0	0	0	0	0	0	0	0	0	0	0	0	0	1	0	1	0	0	0	0	1	0	1	0	0	1	0	1	1	0	0	0	0	0	0
d_Bacteria;p_Bacteroidetes;c_Flavobacteriia;o_Flavobacteriales;f_Flavobacteriaceae;g_Psychroflexus;s_Psychroflexus torquis	0	0	0	0	0	0	0	0	0	0	0	0	0	0	0	0	0	0	0	0	1	0	1	0	0	0	0	1	0	1	0	0	1	0	1	1	0	0	0	0	0	0
d_Bacteria;p_Bacteroidetes;c_Flavobacteriia;o_Flavobacteriales;f_Flavobacteriaceae;g_Riemerella	25	4	0	11	15	3	0	2	23	1	1	2	18	0	0	0	1	7	1	3	0	1880	0	1	2506	89	15	12	21	1	148	36	1	1	2	3	0	1	71	0	2	77
d_Bacteria;p_Bacteroidetes;c_Flavobacteriia;o_Flavobacteriales;f_Flavobacteriaceae;g_Riemerella;s_Riemerella anatipestifer	25	4	0	11	15	3	0	2	23	1	1	2	18	0	0	0	1	7	1	3	0	1880	0	1	2506	89	15	12	21	1	148	36	1	1	2	3	0	1	71	0	2	77
d_Bacteria;p_Bacteroidetes;c_Flavobacteriia;o_Flavobacteriales;f_Flavobacteriaceae;g_Robiginitalea	1	0	4	0	0	1	0	0	0	0	5	0	1	1	1	0	0	0	1	0	0	0	0	0	0	2	0	0	2	1	0	3	3	1	2	2	0	0	1	0	0	0
d_Bacteria;p_Bacteroidetes;c_Flavobacteriia;o_Flavobacteriales;f_Flavobacteriaceae;g_Robiginitalea;s_Robiginitalea biformata	1	0	4	0	0	1	0	0	0	0	5	0	1	1	1	0	0	0	1	0	0	0	0	0	0	2	0	0	2	1	0	3	3	1	2	2	0	0	1	0	0	0
d_Bacteria;p_Bacteroidetes;c_Flavobacteriia;o_Flavobacteriales;f_Flavobacteriaceae;g_Salegentibacter	2	0	0	0	0	0	0	0	1	2	0	1	1	0	0	0	0	1	0	1	0	1	3	9	3	0	0	0	0	3	0	9	0	0	1	0	0	1	0	0	0	0
d_Bacteria;p_Bacteroidetes;c_Flavobacteriia;o_Flavobacteriales;f_Flavobacteriaceae;g_Salegentibacter;s_Salegentibacter salegens	0	0	0	0	0	0	0	0	0	2	0	0	0	0	0	0	0	0	0	1	0	1	0	9	3	0	0	0	0	0	0	8	0	0	1	0	0	0	0	0	0	0
d_Bacteria;p_Bacteroidetes;c_Flavobacteriia;o_Flavobacteriales;f_Flavobacteriaceae;g_Salegentibacter;s_Salegentibacter sp. T436	2	0	0	0	0	0	0	0	1	0	0	0	1	0	0	0	0	1	0	0	0	0	3	0	0	0	0	0	0	3	0	0	0	0	0	0	0	1	0	0	0	0
d_Bacteria;p_Bacteroidetes;c_Flavobacteriia;o_Flavobacteriales;f_Flavobacteriaceae;g_Sediminicola	0	0	0	0	0	0	0	0	0	0	0	0	0	0	0	0	0	0	0	0	0	1	0	0	0	0	0	0	0	1	0	1	0	0	1	1	0	0	1	0	0	0
d_Bacteria;p_Bacteroidetes;c_Flavobacteriia;o_Flavobacteriales;f_Flavobacteriaceae;g_Sediminicola;s_Sediminicola sp. YIK13	0	0	0	0	0	0	0	0	0	0	0	0	0	0	0	0	0	0	0	0	0	1	0	0	0	0	0	0	0	1	0	1	0	0	1	1	0	0	1	0	0	0
d_Bacteria;p_Bacteroidetes;c_Flavobacteriia;o_Flavobacteriales;f_Flavobacteriaceae;g_Seonamhaeicola	0	0	0	0	0	0	0	0	0	0	0	0	0	0	0	0	0	0	0	1	0	0	0	0	0	0	1	0	0	4	0	1	0	0	0	0	0	0	0	1	0	0
d_Bacteria;p_Bacteroidetes;c_Flavobacteriia;o_Flavobacteriales;f_Flavobacteriaceae;g_Seonamhaeicola;s_Seonamhaeicola sp. S2-3	0	0	0	0	0	0	0	0	0	0	0	0	0	0	0	0	0	0	0	1	0	0	0	0	0	0	1	0	0	4	0	1	0	0	0	0	0	0	0	1	0	0
d_Bacteria;p_Bacteroidetes;c_Flavobacteriia;o_Flavobacteriales;f_Flavobacteriaceae;g_Siansivirga	0	0	0	0	0	0	0	25	0	0	1	0	0	1	0	0	0	0	23	1	0	5	0	0	3	0	0	0	1	1	0	0	0	0	0	0	0	1	0	313	0	1
d_Bacteria;p_Bacteroidetes;c_Flavobacteriia;o_Flavobacteriales;f_Flavobacteriaceae;g_Siansivirga;s_Siansivirga zeaxanthinifaciens	0	0	0	0	0	0	0	25	0	0	1	0	0	1	0	0	0	0	23	1	0	5	0	0	3	0	0	0	1	1	0	0	0	0	0	0	0	1	0	313	0	1
d_Bacteria;p_Bacteroidetes;c_Flavobacteriia;o_Flavobacteriales;f_Flavobacteriaceae;g_Tamlana	0	0	0	0	1	0	0	0	0	0	3	0	0	0	2	1	2	0	1	0	0	0	0	0	0	0	0	2	0	2	11	1	1	0	0	0	0	0	0	7	0	2
d_Bacteria;p_Bacteroidetes;c_Flavobacteriia;o_Flavobacteriales;f_Flavobacteriaceae;g_Tamlana;s_Tamlana sp. UJ94	0	0	0	0	1	0	0	0	0	0	3	0	0	0	2	1	2	0	1	0	0	0	0	0	0	0	0	2	0	2	11	1	1	0	0	0	0	0	0	7	0	2
d_Bacteria;p_Bacteroidetes;c_Flavobacteriia;o_Flavobacteriales;f_Flavobacteriaceae;g_Tenacibaculum	0	0	7	0	5	0	2	1	3	0	17	1	594	1	18	1	50	0	0	4	1	0	2	1	0	469	0	0	877	72	12	6	1	0	4	3	0	2	1	3	0	1
d_Bacteria;p_Bacteroidetes;c_Flavobacteriia;o_Flavobacteriales;f_Flavobacteriaceae;g_Tenacibaculum;s_Tenacibaculum dicentrarchi	0	0	3	0	0	0	0	0	0	0	6	0	1	1	6	0	49	0	0	3	1	0	0	0	0	0	0	0	2	1	11	1	0	0	0	0	0	1	0	0	0	0
d_Bacteria;p_Bacteroidetes;c_Flavobacteriia;o_Flavobacteriales;f_Flavobacteriaceae;g_Tenacibaculum;s_Tenacibaculum jejuense	0	0	0	0	0	0	0	1	1	0	0	0	0	0	0	0	0	0	0	0	0	0	1	1	0	0	0	0	0	51	0	4	1	0	3	1	0	0	0	1	0	0
d_Bacteria;p_Bacteroidetes;c_Flavobacteriia;o_Flavobacteriales;f_Flavobacteriaceae;g_Tenacibaculum;s_Tenacibaculum maritimum	0	0	0	0	0	0	0	0	0	0	0	0	0	0	0	1	1	0	0	0	0	0	0	0	0	0	0	0	0	1	0	0	0	0	0	0	0	0	0	0	0	0
d_Bacteria;p_Bacteroidetes;c_Flavobacteriia;o_Flavobacteriales;f_Flavobacteriaceae;g_Tenacibaculum;s_Tenacibaculum sp. SZ-18	0	0	3	0	0	0	1	0	0	0	4	1	593	0	2	0	0	0	0	0	0	0	0	0	0	468	0	0	873	16	1	0	0	0	1	0	0	1	1	1	0	0
d_Bacteria;p_Bacteroidetes;c_Flavobacteriia;o_Flavobacteriales;f_Flavobacteriaceae;g_Tenacibaculum;s_Tenacibaculum todarodis	0	0	0	0	2	0	0	0	0	0	0	0	0	0	0	0	0	0	0	1	0	0	1	0	0	1	0	0	2	3	0	1	0	0	0	0	0	0	0	1	0	1
d_Bacteria;p_Bacteroidetes;c_Flavobacteriia;o_Flavobacteriales;f_Flavobacteriaceae;g_Weeksella	0	0	6	0	1	0	0	0	0	0	0	7	0	3	0	0	0	0	0	0	1	0	3	0	0	1	2	0	2	0	0	0	0	0	0	0	0	2	1	3	0	0
d_Bacteria;p_Bacteroidetes;c_Flavobacteriia;o_Flavobacteriales;f_Flavobacteriaceae;g_Weeksella;s_Weeksella virosa	0	0	6	0	1	0	0	0	0	0	0	7	0	3	0	0	0	0	0	0	1	0	3	0	0	1	2	0	2	0	0	0	0	0	0	0	0	2	1	3	0	0
d_Bacteria;p_Bacteroidetes;c_Flavobacteriia;o_Flavobacteriales;f_Flavobacteriaceae;g_Wenyingzhuangia	1	2	0	8	0	1	0	0	19	0	0	0	0	0	0	0	0	3	0	0	1	0	1	0	0	0	3	0	0	1	1	2	0	0	2	0	0	3	78	0	1	0
d_Bacteria;p_Bacteroidetes;c_Flavobacteriia;o_Flavobacteriales;f_Flavobacteriaceae;g_Wenyingzhuangia;s_Wenyingzhuangia fucanilytica	1	2	0	8	0	1	0	0	19	0	0	0	0	0	0	0	0	3	0	0	1	0	1	0	0	0	3	0	0	1	1	2	0	0	2	0	0	3	78	0	1	0
d_Bacteria;p_Bacteroidetes;c_Flavobacteriia;o_Flavobacteriales;f_Flavobacteriaceae;g_Winogradskyella	0	2	0	0	0	0	0	0	0	0	0	1	10	0	0	0	2	0	1	0	0	1	0	0	0	10	0	2	33	1	0	0	1	0	1	1	0	0	1	3	1	0
d_Bacteria;p_Bacteroidetes;c_Flavobacteriia;o_Flavobacteriales;f_Flavobacteriaceae;g_Winogradskyella;s_Winogradskyella sp. J14-2	0	0	0	0	0	0	0	0	0	0	0	0	6	0	0	0	0	0	0	0	0	1	0	0	0	8	0	2	32	1	0	0	1	0	0	1	0	0	0	1	0	0
d_Bacteria;p_Bacteroidetes;c_Flavobacteriia;o_Flavobacteriales;f_Flavobacteriaceae;g_Winogradskyella;s_Winogradskyella sp. PC-19	0	0	0	0	0	0	0	0	0	0	0	0	0	0	0	0	2	0	1	0	0	0	0	0	0	0	0	0	0	0	0	0	0	0	1	0	0	0	0	0	1	0
d_Bacteria;p_Bacteroidetes;c_Flavobacteriia;o_Flavobacteriales;f_Flavobacteriaceae;g_Winogradskyella;s_Winogradskyella sp. PG-2	0	2	0	0	0	0	0	0	0	0	0	0	0	0	0	0	0	0	0	0	0	0	0	0	0	0	0	0	0	0	0	0	0	0	0	0	0	0	1	2	0	0
d_Bacteria;p_Bacteroidetes;c_Flavobacteriia;o_Flavobacteriales;f_Flavobacteriaceae;g_Winogradskyella;s_Winogradskyella sp. RHA_55	0	0	0	0	0	0	0	0	0	0	0	1	0	0	0	0	0	0	0	0	0	0	0	0	0	1	0	0	0	0	0	0	0	0	0	0	0	0	0	0	0	0
d_Bacteria;p_Bacteroidetes;c_Flavobacteriia;o_Flavobacteriales;f_Flavobacteriaceae;g_Zobellia	0	0	0	0	0	0	0	0	0	0	0	0	0	0	0	0	0	0	0	0	0	0	0	0	0	1	0	0	0	0	0	0	1	0	3	0	0	2	1	4	0	0
d_Bacteria;p_Bacteroidetes;c_Flavobacteriia;o_Flavobacteriales;f_Flavobacteriaceae;g_Zobellia;s_Zobellia galactanivorans	0	0	0	0	0	0	0	0	0	0	0	0	0	0	0	0	0	0	0	0	0	0	0	0	0	1	0	0	0	0	0	0	1	0	3	0	0	2	1	4	0	0
d_Bacteria;p_Bacteroidetes;c_Flavobacteriia;o_Flavobacteriales;f_Flavobacteriaceae;g_Zunongwangia	0	0	0	0	0	0	2	0	0	0	1	0	1	1	0	0	0	0	0	0	0	1	0	2	0	0	0	0	1	0	0	0	1	0	0	0	0	0	0	2	0	0
d_Bacteria;p_Bacteroidetes;c_Flavobacteriia;o_Flavobacteriales;f_Flavobacteriaceae;g_Zunongwangia;s_Zunongwangia profunda	0	0	0	0	0	0	2	0	0	0	1	0	1	1	0	0	0	0	0	0	0	1	0	2	0	0	0	0	1	0	0	0	1	0	0	0	0	0	0	2	0	0
d_Bacteria;p_Bacteroidetes;c_Flavobacteriia;o_Flavobacteriales;f_Flavobacteriaceae;s_Flavobacteriaceae bacterium	0	0	1	0	0	0	0	0	2	0	6	0	2	0	4	0	0	0	0	0	0	0	0	0	0	1	0	0	2	0	7	0	0	0	8	0	0	0	0	1	0	0
d_Bacteria;p_Bacteroidetes;c_Flavobacteriia;o_Flavobacteriales;f_Flavobacteriaceae;s_Flavobacteriaceae bacterium 3519-10	1	0	0	0	0	0	0	0	0	0	0	0	0	0	0	0	0	0	0	0	0	0	0	0	0	1	0	0	1	3	0	2	0	0	0	0	0	1	3	0	0	0
d_Bacteria;p_Bacteroidetes;c_Flavobacteriia;o_Flavobacteriales;f_Flavobacteriaceae;s_Flavobacteriaceae bacterium MAR_2010_188	0	0	0	0	0	0	0	0	0	0	0	0	1	0	0	0	0	0	0	0	1	0	1	0	0	1	0	0	0	1	0	3	0	0	0	0	0	2	0	3	0	0
d_Bacteria;p_Bacteroidetes;c_Flavobacteriia;o_Flavobacteriales;f_Flavobacteriaceae;s_Flavobacteriaceae bacterium UJ101	0	0	0	0	0	12	0	0	2	0	0	0	0	0	0	0	0	0	0	0	0	0	0	0	0	0	0	0	0	0	0	0	0	1	1	0	0	0	1	0	1	0
d_Bacteria;p_Bacteroidetes;c_Flavobacteriia;o_Flavobacteriales;f_Ichthyobacteriaceae	0	0	0	0	0	0	0	0	0	0	0	0	0	0	0	0	0	0	0	0	0	0	0	0	0	1	0	0	0	5	0	0	0	0	0	0	0	0	0	0	0	0
d_Bacteria;p_Bacteroidetes;c_Flavobacteriia;o_Flavobacteriales;f_Ichthyobacteriaceae;g_Ichthyobacterium	0	0	0	0	0	0	0	0	0	0	0	0	0	0	0	0	0	0	0	0	0	0	0	0	0	1	0	0	0	5	0	0	0	0	0	0	0	0	0	0	0	0
d_Bacteria;p_Bacteroidetes;c_Flavobacteriia;o_Flavobacteriales;f_Ichthyobacteriaceae;g_Ichthyobacterium;s_Ichthyobacterium seriolicida	0	0	0	0	0	0	0	0	0	0	0	0	0	0	0	0	0	0	0	0	0	0	0	0	0	1	0	0	0	5	0	0	0	0	0	0	0	0	0	0	0	0
d_Bacteria;p_Bacteroidetes;c_Flavobacteriia;o_Flavobacteriales;g_Candidatus Sulcia	0	0	3	0	1	0	1	0	0	0	2	1	0	0	1	0	0	0	0	0	1	0	0	0	0	2	1	1	0	3	2	1	0	0	0	0	0	0	1	2	0	0
d_Bacteria;p_Bacteroidetes;c_Flavobacteriia;o_Flavobacteriales;g_Candidatus Sulcia;s_Candidatus Sulcia muelleri	0	0	3	0	1	0	1	0	0	0	2	1	0	0	1	0	0	0	0	0	1	0	0	0	0	2	1	1	0	3	2	1	0	0	0	0	0	0	1	2	0	0
d_Bacteria;p_Bacteroidetes;c_Flavobacteriia;o_Flavobacteriales;g_Candidatus Walczuchella	0	0	0	1	0	0	0	0	3	0	0	0	0	0	0	0	0	0	0	0	0	0	0	0	0	1	0	0	0	0	0	0	0	0	0	0	0	0	0	0	0	0
d_Bacteria;p_Bacteroidetes;c_Flavobacteriia;o_Flavobacteriales;g_Candidatus Walczuchella;s_Candidatus Walczuchella monophlebidarum	0	0	0	1	0	0	0	0	3	0	0	0	0	0	0	0	0	0	0	0	0	0	0	0	0	1	0	0	0	0	0	0	0	0	0	0	0	0	0	0	0	0
d_Bacteria;p_Bacteroidetes;c_Flavobacteriia;o_Flavobacteriales;s_Candidatus Uzinura diaspidicola	0	0	0	0	0	0	0	0	0	0	0	0	0	0	0	0	0	0	0	0	0	0	0	0	0	0	0	0	0	0	0	0	0	0	0	0	0	0	0	0	0	0
d_Bacteria;p_Bacteroidetes;c_Saprospiria	0	0	0	0	1	28	0	25	1	0	2	1	1	2	3	8	0	0	1	48	2	1	4	1	1	4	0	0	9	3	8	4	15	0	14	0	0	11	1	8	0	0
d_Bacteria;p_Bacteroidetes;c_Saprospiria;o_Saprospirales	0	0	0	0	1	28	0	25	1	0	2	1	1	2	3	8	0	0	1	48	2	1	4	1	1	4	0	0	9	3	8	4	15	0	14	0	0	11	1	8	0	0
d_Bacteria;p_Bacteroidetes;c_Saprospiria;o_Saprospirales;f_Haliscomenobacteraceae	0	0	0	0	1	27	0	25	1	0	2	0	1	2	3	8	0	0	1	48	2	1	4	0	1	4	0	0	9	3	8	2	12	0	13	0	0	9	0	3	0	0
d_Bacteria;p_Bacteroidetes;c_Saprospiria;o_Saprospirales;f_Haliscomenobacteraceae;g_Haliscomenobacter	0	0	0	0	1	27	0	25	1	0	2	0	1	2	3	8	0	0	1	48	2	1	4	0	1	4	0	0	9	3	8	2	12	0	13	0	0	9	0	3	0	0
d_Bacteria;p_Bacteroidetes;c_Saprospiria;o_Saprospirales;f_Haliscomenobacteraceae;g_Haliscomenobacter;s_Haliscomenobacter hydrossis	0	0	0	0	1	27	0	25	1	0	2	0	1	2	3	8	0	0	1	48	2	1	4	0	1	4	0	0	9	3	8	2	12	0	13	0	0	9	0	3	0	0
d_Bacteria;p_Bacteroidetes;c_Saprospiria;o_Saprospirales;f_Saprospiraceae	0	0	0	0	0	1	0	0	0	0	0	1	0	0	0	0	0	0	0	0	0	0	0	0	0	0	0	0	0	0	0	2	2	0	1	0	0	2	1	4	0	0
d_Bacteria;p_Bacteroidetes;c_Saprospiria;o_Saprospirales;f_Saprospiraceae;g_Saprospira	0	0	0	0	0	1	0	0	0	0	0	1	0	0	0	0	0	0	0	0	0	0	0	0	0	0	0	0	0	0	0	2	2	0	1	0	0	2	1	4	0	0
d_Bacteria;p_Bacteroidetes;c_Saprospiria;o_Saprospirales;f_Saprospiraceae;g_Saprospira;s_Saprospira grandis	0	0	0	0	0	1	0	0	0	0	0	1	0	0	0	0	0	0	0	0	0	0	0	0	0	0	0	0	0	0	0	2	2	0	1	0	0	2	1	4	0	0
d_Bacteria;p_Bacteroidetes;c_Sphingobacteriia	326	337	154	222	322	209	33	34	267	26	50	403	817	303	52	60	31	214	30	350	271	51	349	44	47	617	143	50	886	256	215	1491	100	50	109	48	38	400	300	78	51	35
d_Bacteria;p_Bacteroidetes;c_Sphingobacteriia;o_Sphingobacteriales	326	337	154	222	322	209	33	34	267	26	50	403	817	303	52	60	31	214	30	350	271	51	349	44	47	617	143	50	886	256	215	1491	100	50	109	48	38	400	300	78	51	35
d_Bacteria;p_Bacteroidetes;c_Sphingobacteriia;o_Sphingobacteriales;f_Sphingobacteriaceae	326	337	154	222	322	209	33	34	267	26	50	403	817	303	52	60	31	214	30	350	271	51	349	44	47	617	143	50	886	256	215	1491	100	50	109	48	38	400	300	78	51	35
d_Bacteria;p_Bacteroidetes;c_Sphingobacteriia;o_Sphingobacteriales;f_Sphingobacteriaceae;g_Mucilaginibacter	29	310	18	121	35	182	25	31	82	22	28	30	33	34	27	57	24	186	28	348	37	26	33	41	19	47	130	34	33	160	51	705	43	47	48	26	27	196	37	31	37	33
d_Bacteria;p_Bacteroidetes;c_Sphingobacteriia;o_Sphingobacteriales;f_Sphingobacteriaceae;g_Mucilaginibacter;s_Mucilaginibacter gotjawali	5	0	1	0	1	0	0	0	0	0	3	0	0	0	1	0	0	0	0	0	0	0	0	0	0	1	0	0	0	1	4	8	2	0	5	1	0	0	1	1	0	0
d_Bacteria;p_Bacteroidetes;c_Sphingobacteriia;o_Sphingobacteriales;f_Sphingobacteriaceae;g_Mucilaginibacter;s_Mucilaginibacter mallensis	1	0	0	0	0	0	0	0	1	0	0	1	0	3	0	0	0	0	0	0	0	2	3	0	2	3	0	0	2	3	0	14	3	0	1	0	1	2	0	0	1	0
d_Bacteria;p_Bacteroidetes;c_Sphingobacteriia;o_Sphingobacteriales;f_Sphingobacteriaceae;g_Mucilaginibacter;s_Mucilaginibacter paludis	2	0	1	0	3	0	0	0	0	0	2	0	0	2	6	0	0	0	0	0	0	2	2	0	0	0	0	0	1	5	2	17	2	0	2	0	0	0	6	0	0	0
d_Bacteria;p_Bacteroidetes;c_Sphingobacteriia;o_Sphingobacteriales;f_Sphingobacteriaceae;g_Mucilaginibacter;s_Mucilaginibacter sp. BJC16-A31	3	0	0	3	2	0	2	0	0	1	0	6	0	2	0	0	0	0	0	0	0	0	0	6	0	1	0	0	0	0	0	2	0	1	0	1	0	166	0	0	0	0
d_Bacteria;p_Bacteroidetes;c_Sphingobacteriia;o_Sphingobacteriales;f_Sphingobacteriaceae;g_Mucilaginibacter;s_Mucilaginibacter sp. HYN0043	0	0	0	0	2	0	0	0	0	0	0	0	7	3	0	0	0	0	0	0	3	0	0	0	0	3	0	0	5	115	2	644	0	0	2	0	0	1	1	0	1	0
d_Bacteria;p_Bacteroidetes;c_Sphingobacteriia;o_Sphingobacteriales;f_Sphingobacteriaceae;g_Mucilaginibacter;s_Mucilaginibacter sp. PAMC 26640	18	309	15	118	23	182	23	26	80	21	23	18	25	23	20	57	24	186	27	348	29	22	27	35	17	38	130	28	24	35	43	16	36	41	37	24	26	25	27	29	35	33
d_Bacteria;p_Bacteroidetes;c_Sphingobacteriia;o_Sphingobacteriales;f_Sphingobacteriaceae;g_Pedobacter	140	22	4	74	153	17	7	0	120	4	0	22	25	12	3	2	4	13	2	1	11	1	190	1	0	42	1	1	19	57	8	501	16	0	23	11	1	20	3	9	2	0
d_Bacteria;p_Bacteroidetes;c_Sphingobacteriia;o_Sphingobacteriales;f_Sphingobacteriaceae;g_Pedobacter;s_Pedobacter cryoconitis	133	0	0	0	146	0	0	0	0	0	0	3	9	5	1	0	1	0	0	0	3	0	123	0	0	32	0	0	15	10	1	201	3	0	11	0	0	3	0	0	0	0
d_Bacteria;p_Bacteroidetes;c_Sphingobacteriia;o_Sphingobacteriales;f_Sphingobacteriaceae;g_Pedobacter;s_Pedobacter ginsengisoli	0	0	1	0	0	0	0	0	1	0	0	1	0	0	0	1	0	2	0	1	0	0	1	0	0	0	0	0	0	0	0	2	0	0	2	10	1	1	2	1	2	0
d_Bacteria;p_Bacteroidetes;c_Sphingobacteriia;o_Sphingobacteriales;f_Sphingobacteriaceae;g_Pedobacter;s_Pedobacter heparinus	1	0	0	3	1	13	1	0	2	0	0	0	0	0	0	0	0	0	0	0	0	0	1	0	0	0	0	0	0	3	1	292	6	0	3	0	0	1	0	2	0	0
d_Bacteria;p_Bacteroidetes;c_Sphingobacteriia;o_Sphingobacteriales;f_Sphingobacteriaceae;g_Pedobacter;s_Pedobacter sp. PACM 27299	1	0	0	0	0	0	0	0	0	0	0	1	8	0	0	0	3	0	0	0	0	0	0	0	0	0	0	0	0	35	1	1	6	0	1	0	0	3	0	3	0	0
d_Bacteria;p_Bacteroidetes;c_Sphingobacteriia;o_Sphingobacteriales;f_Sphingobacteriaceae;g_Pedobacter;s_Pedobacter sp. eg	0	0	0	0	1	1	6	0	0	2	0	0	3	0	1	0	0	0	2	0	1	0	0	1	0	4	0	0	0	2	0	1	0	0	4	0	0	2	0	0	0	0
d_Bacteria;p_Bacteroidetes;c_Sphingobacteriia;o_Sphingobacteriales;f_Sphingobacteriaceae;g_Pedobacter;s_Pedobacter steynii	4	1	2	71	3	1	0	0	117	2	0	17	5	6	0	1	0	0	0	0	7	1	65	0	0	5	0	1	0	3	0	1	1	0	1	1	0	10	1	1	0	0
d_Bacteria;p_Bacteroidetes;c_Sphingobacteriia;o_Sphingobacteriales;f_Sphingobacteriaceae;g_Pseudopedobacter	0	2	3	10	1	0	1	1	21	0	0	1	1	4	0	0	0	7	0	1	3	9	0	1	4	1	6	2	0	5	1	8	1	3	1	10	5	1	0	6	1	0
d_Bacteria;p_Bacteroidetes;c_Sphingobacteriia;o_Sphingobacteriales;f_Sphingobacteriaceae;g_Pseudopedobacter;s_Pseudopedobacter saltans	0	2	3	10	1	0	1	1	21	0	0	1	1	4	0	0	0	7	0	1	3	9	0	1	4	1	6	2	0	5	1	8	1	3	1	10	5	1	0	6	1	0
d_Bacteria;p_Bacteroidetes;c_Sphingobacteriia;o_Sphingobacteriales;f_Sphingobacteriaceae;g_Solitalea	2	0	0	6	0	0	0	2	22	0	2	1	1	1	0	0	0	0	0	0	1	6	2	0	4	4	1	0	0	3	1	1	1	0	1	1	0	5	0	2	0	0
d_Bacteria;p_Bacteroidetes;c_Sphingobacteriia;o_Sphingobacteriales;f_Sphingobacteriaceae;g_Solitalea;s_Solitalea canadensis	2	0	0	6	0	0	0	2	22	0	2	1	1	1	0	0	0	0	0	0	1	6	2	0	4	4	1	0	0	3	1	1	1	0	1	1	0	5	0	2	0	0
d_Bacteria;p_Bacteroidetes;c_Sphingobacteriia;o_Sphingobacteriales;f_Sphingobacteriaceae;g_Sphingobacterium	14	1	5	0	9	10	0	0	2	0	11	28	160	19	3	1	3	1	0	0	23	1	16	1	2	95	1	10	62	9	50	18	21	0	28	0	1	134	138	20	10	2
d_Bacteria;p_Bacteroidetes;c_Sphingobacteriia;o_Sphingobacteriales;f_Sphingobacteriaceae;g_Sphingobacterium;s_Sphingobacterium mizutaii	3	1	2	0	2	0	0	0	0	0	2	9	5	3	0	0	0	0	0	0	5	0	4	0	1	3	0	0	3	2	0	0	0	0	1	0	0	0	0	4	0	1
d_Bacteria;p_Bacteroidetes;c_Sphingobacteriia;o_Sphingobacteriales;f_Sphingobacteriaceae;g_Sphingobacterium;s_Sphingobacterium sp. 21	4	0	0	0	4	8	0	0	1	0	0	1	1	2	0	0	3	1	0	0	2	1	9	0	0	5	0	10	1	3	0	8	16	0	14	0	0	4	6	11	8	0
d_Bacteria;p_Bacteroidetes;c_Sphingobacteriia;o_Sphingobacteriales;f_Sphingobacteriaceae;g_Sphingobacterium;s_Sphingobacterium sp. B29	0	0	1	0	0	0	0	0	1	0	9	0	149	0	2	0	0	0	0	0	0	0	0	0	0	69	0	0	46	0	48	5	0	0	1	0	0	0	1	0	0	0
d_Bacteria;p_Bacteroidetes;c_Sphingobacteriia;o_Sphingobacteriales;f_Sphingobacteriaceae;g_Sphingobacterium;s_Sphingobacterium sp. G1-14	1	0	0	0	0	0	0	0	0	0	0	0	0	0	0	0	0	0	0	0	1	0	0	0	0	0	0	0	0	0	2	1	2	0	0	0	1	0	0	0	2	0
d_Bacteria;p_Bacteroidetes;c_Sphingobacteriia;o_Sphingobacteriales;f_Sphingobacteriaceae;g_Sphingobacterium;s_Sphingobacterium sp. ML3W	2	0	2	0	2	2	0	0	0	0	0	13	0	8	0	1	0	0	0	0	11	0	2	1	0	4	1	0	2	3	0	0	0	0	1	0	0	3	2	1	0	0
d_Bacteria;p_Bacteroidetes;c_Sphingobacteriia;o_Sphingobacteriales;f_Sphingobacteriaceae;s_Sphingobacteriaceae bacterium GW460-11-11-14-LB5	1	0	1	7	0	0	0	0	12	0	6	0	584	0	2	0	0	3	0	0	0	0	1	0	2	416	4	1	763	1	1	0	0	0	0	0	0	1	0	1	0	0
d_Bacteria;p_Bacteroidetes;o_Bacteroidetes Order II. Incertae sedis	3	293	0	554	3	145	1	0	484	2	1	5	7	1	3	28	8	146	3	300	3	10	10	3	10	17	135	0	9	50	19	14	20	3	17	0	2	21	31	11	8	0
d_Bacteria;p_Bacteroidetes;o_Bacteroidetes Order II. Incertae sedis;f_Rhodothermaceae	3	293	0	554	3	145	1	0	484	2	1	5	7	1	3	28	8	146	3	300	3	10	10	3	10	17	135	0	9	50	19	14	20	3	17	0	2	21	31	11	8	0
d_Bacteria;p_Bacteroidetes;o_Bacteroidetes Order II. Incertae sedis;f_Rhodothermaceae;g_Rhodothermus	2	0	0	1	2	9	1	0	1	0	0	2	1	1	0	10	8	0	1	5	1	2	4	3	5	6	0	0	1	1	3	5	1	3	1	0	0	5	4	2	4	0
d_Bacteria;p_Bacteroidetes;o_Bacteroidetes Order II. Incertae sedis;f_Rhodothermaceae;g_Rhodothermus;s_Rhodothermus marinus	2	0	0	1	2	9	1	0	1	0	0	2	1	1	0	10	8	0	1	5	1	2	4	3	5	6	0	0	1	1	3	5	1	3	1	0	0	5	4	2	4	0
d_Bacteria;p_Bacteroidetes;o_Bacteroidetes Order II. Incertae sedis;f_Rhodothermaceae;g_Salinibacter	0	0	0	0	0	0	0	0	0	1	0	0	0	0	0	2	0	0	0	0	0	0	0	0	0	4	1	0	1	14	0	0	0	0	1	0	0	2	12	1	1	0
d_Bacteria;p_Bacteroidetes;o_Bacteroidetes Order II. Incertae sedis;f_Rhodothermaceae;g_Salinibacter;s_Salinibacter ruber	0	0	0	0	0	0	0	0	0	1	0	0	0	0	0	2	0	0	0	0	0	0	0	0	0	4	1	0	1	14	0	0	0	0	1	0	0	2	12	1	1	0
d_Bacteria;p_Bacteroidetes;o_Bacteroidetes Order II. Incertae sedis;f_Rhodothermaceae;s_Rhodothermaceae bacterium	0	0	0	0	0	0	0	0	0	0	0	0	0	0	0	0	0	0	0	0	0	0	0	0	0	0	0	0	0	0	1	0	0	0	0	0	0	1	1	0	0	0
d_Bacteria;p_Bacteroidetes;o_Bacteroidetes Order II. Incertae sedis;f_Rhodothermaceae;s_Rhodothermaceae bacterium RA	0	0	0	0	0	0	0	0	0	0	0	1	1	0	0	3	0	0	0	0	0	0	0	0	0	0	0	0	1	25	0	1	0	0	4	0	0	2	13	5	2	0
d_Bacteria;p_Balneolaeota	125	0	0	0	58	0	0	0	0	0	0	1	44	1	0	0	0	0	0	0	2	6	110	0	4	94	1	0	21	2	62	8	11	0	56	2	0	18	0	1	815	1
d_Bacteria;p_Balneolaeota;g_Candidatus Cyclonatronum	125	0	0	0	58	0	0	0	0	0	0	1	44	1	0	0	0	0	0	0	2	6	110	0	4	94	1	0	21	2	62	8	11	0	56	2	0	18	0	1	815	1
d_Bacteria;p_Balneolaeota;g_Candidatus Cyclonatronum;s_Candidatus Cyclonatronum proteinivorum	125	0	0	0	58	0	0	0	0	0	0	1	44	1	0	0	0	0	0	0	2	6	110	0	4	94	1	0	21	2	62	8	11	0	56	2	0	18	0	1	815	1
d_Bacteria;p_Caldiserica	0	0	0	0	0	0	0	0	0	0	0	0	0	0	1	0	0	0	0	0	0	0	0	0	0	0	0	0	0	0	0	0	0	0	1	0	0	4	0	1	0	0
d_Bacteria;p_Caldiserica;c_Caldisericia	0	0	0	0	0	0	0	0	0	0	0	0	0	0	1	0	0	0	0	0	0	0	0	0	0	0	0	0	0	0	0	0	0	0	1	0	0	4	0	1	0	0
d_Bacteria;p_Caldiserica;c_Caldisericia;o_Caldisericales	0	0	0	0	0	0	0	0	0	0	0	0	0	0	1	0	0	0	0	0	0	0	0	0	0	0	0	0	0	0	0	0	0	0	1	0	0	4	0	1	0	0
d_Bacteria;p_Caldiserica;c_Caldisericia;o_Caldisericales;f_Caldisericaceae	0	0	0	0	0	0	0	0	0	0	0	0	0	0	1	0	0	0	0	0	0	0	0	0	0	0	0	0	0	0	0	0	0	0	1	0	0	4	0	1	0	0
d_Bacteria;p_Caldiserica;c_Caldisericia;o_Caldisericales;f_Caldisericaceae;g_Caldisericum	0	0	0	0	0	0	0	0	0	0	0	0	0	0	1	0	0	0	0	0	0	0	0	0	0	0	0	0	0	0	0	0	0	0	1	0	0	4	0	1	0	0
d_Bacteria;p_Caldiserica;c_Caldisericia;o_Caldisericales;f_Caldisericaceae;g_Caldisericum;s_Caldisericum exile	0	0	0	0	0	0	0	0	0	0	0	0	0	0	1	0	0	0	0	0	0	0	0	0	0	0	0	0	0	0	0	0	0	0	1	0	0	4	0	1	0	0
d_Bacteria;p_Calditrichaeota	0	2	1	0	0	0	1	0	0	0	0	0	0	0	0	0	0	0	0	0	0	0	0	2	1	0	0	0	1	1	0	1	1	0	0	0	0	0	1	0	1	0
d_Bacteria;p_Calditrichaeota;c_Calditrichae	0	2	1	0	0	0	1	0	0	0	0	0	0	0	0	0	0	0	0	0	0	0	0	2	1	0	0	0	1	1	0	1	1	0	0	0	0	0	1	0	1	0
d_Bacteria;p_Calditrichaeota;c_Calditrichae;o_Calditrichales	0	2	1	0	0	0	1	0	0	0	0	0	0	0	0	0	0	0	0	0	0	0	0	2	1	0	0	0	1	1	0	1	1	0	0	0	0	0	1	0	1	0
d_Bacteria;p_Calditrichaeota;c_Calditrichae;o_Calditrichales;f_Calditrichaceae	0	2	1	0	0	0	1	0	0	0	0	0	0	0	0	0	0	0	0	0	0	0	0	2	1	0	0	0	1	1	0	1	1	0	0	0	0	0	1	0	1	0
d_Bacteria;p_Calditrichaeota;c_Calditrichae;o_Calditrichales;f_Calditrichaceae;g_Caldithrix	0	2	1	0	0	0	1	0	0	0	0	0	0	0	0	0	0	0	0	0	0	0	0	2	1	0	0	0	1	1	0	1	1	0	0	0	0	0	1	0	1	0
d_Bacteria;p_Calditrichaeota;c_Calditrichae;o_Calditrichales;f_Calditrichaceae;g_Caldithrix;s_Caldithrix abyssi	0	2	1	0	0	0	1	0	0	0	0	0	0	0	0	0	0	0	0	0	0	0	0	2	1	0	0	0	1	1	0	1	1	0	0	0	0	0	1	0	1	0
d_Bacteria;p_Candidatus Bipolaricaulota	0	0	2	0	0	0	1	0	0	0	0	1	0	1	1	0	0	1	0	0	0	0	1	0	0	1	0	0	0	2	0	0	0	1	1	1	0	0	1	1	0	0
d_Bacteria;p_Candidatus Bipolaricaulota;g_Candidatus Bipolaricaulis	0	0	2	0	0	0	1	0	0	0	0	1	0	1	1	0	0	1	0	0	0	0	1	0	0	1	0	0	0	2	0	0	0	1	1	1	0	0	1	1	0	0
d_Bacteria;p_Candidatus Bipolaricaulota;g_Candidatus Bipolaricaulis;s_Candidatus Bipolaricaulis anaerobius	0	0	2	0	0	0	1	0	0	0	0	1	0	1	1	0	0	1	0	0	0	0	1	0	0	1	0	0	0	2	0	0	0	1	1	1	0	0	1	1	0	0
d_Bacteria;p_Candidatus Cloacimonetes	0	0	0	0	1	0	0	6	0	0	0	0	0	0	0	0	0	0	0	1	0	0	0	0	0	1	0	0	6	5	0	0	0	0	0	0	0	0	0	1	0	0
d_Bacteria;p_Candidatus Cloacimonetes;g_Candidatus Cloacimonas	0	0	0	0	1	0	0	6	0	0	0	0	0	0	0	0	0	0	0	1	0	0	0	0	0	1	0	0	6	5	0	0	0	0	0	0	0	0	0	1	0	0
d_Bacteria;p_Candidatus Cloacimonetes;g_Candidatus Cloacimonas;s_Candidatus Cloacimonas acidaminovorans	0	0	0	0	1	0	0	6	0	0	0	0	0	0	0	0	0	0	0	1	0	0	0	0	0	1	0	0	6	5	0	0	0	0	0	0	0	0	0	1	0	0
d_Bacteria;p_Candidatus Gracilibacteria	0	0	0	0	0	0	0	0	0	0	0	0	0	0	0	0	1	0	0	0	0	0	0	0	0	0	0	0	0	0	0	0	0	0	0	0	0	0	0	0	0	1
d_Bacteria;p_Candidatus Gracilibacteria;s_Candidatus Gracilibacteria bacterium HOT-871	0	0	0	0	0	0	0	0	0	0	0	0	0	0	0	0	1	0	0	0	0	0	0	0	0	0	0	0	0	0	0	0	0	0	0	0	0	0	0	0	0	1
d_Bacteria;p_Candidatus Saccharibacteria	185	100	63	2271	3	358	390	780	872	175	991	363	1	126	223	251	375	105	320	531	211	0	4	336	99	2	108	212	3	517	49	167	48	909	227	1621	95	26	78	645	1714	251
d_Bacteria;p_Candidatus Saccharibacteria;s_Candidatus Saccharibacteria bacterium YM_S32_TM7_50_20	1	0	2	1	0	2	3	1	0	2	3	1	0	0	1	1	1	0	0	1	2	0	0	6	1	0	1	4	0	2	2	2	0	1	0	3	2	0	1	1	5	0
d_Bacteria;p_Candidatus Saccharibacteria;s_Candidatus Saccharibacteria oral taxon TM7x	184	100	61	2265	3	355	383	779	868	173	984	361	1	126	221	247	374	105	318	529	208	0	3	329	98	2	107	207	1	510	47	165	48	906	227	1614	93	18	77	639	1699	249
d_Bacteria;p_Chlamydiae	1	0	0	2	0	1	1	2	2	0	0	1	2	3	0	0	1	0	1	7	0	0	0	3	1	0	0	3	3	6	1	1	0	2	1	4	0	5	6	10	3	1
d_Bacteria;p_Chlamydiae;c_Chlamydiia	1	0	0	2	0	1	1	2	2	0	0	1	2	3	0	0	1	0	1	7	0	0	0	3	1	0	0	3	3	6	1	1	0	2	1	4	0	5	6	10	3	1
d_Bacteria;p_Chlamydiae;c_Chlamydiia;o_Chlamydiales	0	0	0	1	0	1	0	2	0	0	0	0	2	2	0	0	0	0	0	5	0	0	0	2	0	0	0	0	0	3	0	0	0	1	1	1	0	5	3	7	1	0
d_Bacteria;p_Chlamydiae;c_Chlamydiia;o_Chlamydiales;f_Chlamydiaceae	0	0	0	1	0	1	0	2	0	0	0	0	2	2	0	0	0	0	0	5	0	0	0	2	0	0	0	0	0	3	0	0	0	1	1	1	0	5	3	7	1	0
d_Bacteria;p_Chlamydiae;c_Chlamydiia;o_Chlamydiales;f_Chlamydiaceae;g_Chlamydia	0	0	0	1	0	1	0	2	0	0	0	0	2	2	0	0	0	0	0	5	0	0	0	2	0	0	0	0	0	3	0	0	0	1	1	1	0	5	3	7	1	0
d_Bacteria;p_Chlamydiae;c_Chlamydiia;o_Chlamydiales;f_Chlamydiaceae;g_Chlamydia;s_Chlamydia avium	0	0	0	0	0	0	0	0	0	0	0	0	0	0	0	0	0	0	0	0	0	0	0	0	0	0	0	0	0	0	0	0	0	0	0	1	0	0	0	0	0	0
d_Bacteria;p_Chlamydiae;c_Chlamydiia;o_Chlamydiales;f_Chlamydiaceae;g_Chlamydia;s_Chlamydia felis	0	0	0	0	0	0	0	0	0	0	0	0	0	0	0	0	0	0	0	0	0	0	0	0	0	0	0	0	0	0	0	0	0	0	0	0	0	0	0	0	0	0
d_Bacteria;p_Chlamydiae;c_Chlamydiia;o_Chlamydiales;f_Chlamydiaceae;g_Chlamydia;s_Chlamydia gallinacea	0	0	0	0	0	0	0	0	0	0	0	0	0	0	0	0	0	0	0	0	0	0	0	0	0	0	0	0	0	0	0	0	0	0	0	0	0	0	0	0	0	0
d_Bacteria;p_Chlamydiae;c_Chlamydiia;o_Chlamydiales;f_Chlamydiaceae;g_Chlamydia;s_Chlamydia pecorum	0	0	0	0	0	0	0	0	0	0	0	0	0	0	0	0	0	0	0	0	0	0	0	0	0	0	0	0	0	0	0	0	0	0	0	0	0	2	0	6	0	0
d_Bacteria;p_Chlamydiae;c_Chlamydiia;o_Chlamydiales;f_Chlamydiaceae;g_Chlamydia;s_Chlamydia pneumoniae	0	0	0	0	0	0	0	1	0	0	0	0	0	0	0	0	0	0	0	0	0	0	0	0	0	0	0	0	0	0	0	0	0	0	0	0	0	0	0	0	0	0
d_Bacteria;p_Chlamydiae;c_Chlamydiia;o_Chlamydiales;f_Chlamydiaceae;g_Chlamydia;s_Chlamydia psittaci	0	0	0	0	0	0	0	0	0	0	0	0	0	0	0	0	0	0	0	0	0	0	0	0	0	0	0	0	0	0	0	0	0	0	0	0	0	1	0	0	0	0
d_Bacteria;p_Chlamydiae;c_Chlamydiia;o_Chlamydiales;f_Chlamydiaceae;g_Chlamydia;s_Chlamydia sp. H15-1957-10C	0	0	0	0	0	0	0	0	0	0	0	0	0	0	0	0	0	0	0	0	0	0	0	0	0	0	0	0	0	0	0	0	0	1	0	0	0	0	0	0	0	0
d_Bacteria;p_Chlamydiae;c_Chlamydiia;o_Chlamydiales;f_Chlamydiaceae;g_Chlamydia;s_Chlamydia sp. S15-834C	0	0	0	0	0	0	0	0	0	0	0	0	0	0	0	0	0	0	0	5	0	0	0	0	0	0	0	0	0	0	0	0	0	0	1	0	0	0	0	0	0	0
d_Bacteria;p_Chlamydiae;c_Chlamydiia;o_Chlamydiales;f_Chlamydiaceae;g_Chlamydia;s_Chlamydia suis	0	0	0	1	0	1	0	1	0	0	0	0	2	0	0	0	0	0	0	0	0	0	0	2	0	0	0	0	0	0	0	0	0	0	0	0	0	1	0	0	1	0
d_Bacteria;p_Chlamydiae;c_Chlamydiia;o_Parachlamydiales	1	0	0	1	0	0	1	0	2	0	0	1	0	1	0	0	1	0	1	2	0	0	0	1	1	0	0	3	3	3	1	1	0	1	0	3	0	0	3	3	2	1
d_Bacteria;p_Chlamydiae;c_Chlamydiia;o_Parachlamydiales;f_Parachlamydiaceae	0	0	0	1	0	0	0	0	1	0	0	0	0	0	0	0	0	0	0	0	0	0	0	0	1	0	0	1	2	3	1	1	0	0	0	3	0	0	2	1	0	1
d_Bacteria;p_Chlamydiae;c_Chlamydiia;o_Parachlamydiales;f_Parachlamydiaceae;g_Candidatus Protochlamydia	0	0	0	0	0	0	0	0	1	0	0	0	0	0	0	0	0	0	0	0	0	0	0	0	0	0	0	0	0	2	0	1	0	0	0	0	0	0	0	0	0	0
d_Bacteria;p_Chlamydiae;c_Chlamydiia;o_Parachlamydiales;f_Parachlamydiaceae;g_Candidatus Protochlamydia;s_Candidatus Protochlamydia amoebophila	0	0	0	0	0	0	0	0	1	0	0	0	0	0	0	0	0	0	0	0	0	0	0	0	0	0	0	0	0	1	0	0	0	0	0	0	0	0	0	0	0	0
d_Bacteria;p_Chlamydiae;c_Chlamydiia;o_Parachlamydiales;f_Parachlamydiaceae;g_Candidatus Protochlamydia;s_Candidatus Protochlamydia naegleriophila	0	0	0	0	0	0	0	0	0	0	0	0	0	0	0	0	0	0	0	0	0	0	0	0	0	0	0	0	0	1	0	1	0	0	0	0	0	0	0	0	0	0
d_Bacteria;p_Chlamydiae;c_Chlamydiia;o_Parachlamydiales;f_Parachlamydiaceae;g_Parachlamydia	0	0	0	1	0	0	0	0	0	0	0	0	0	0	0	0	0	0	0	0	0	0	0	0	1	0	0	1	2	1	1	0	0	0	0	3	0	0	2	1	0	1
d_Bacteria;p_Chlamydiae;c_Chlamydiia;o_Parachlamydiales;f_Parachlamydiaceae;g_Parachlamydia;s_Parachlamydia acanthamoebae	0	0	0	1	0	0	0	0	0	0	0	0	0	0	0	0	0	0	0	0	0	0	0	0	1	0	0	1	2	1	1	0	0	0	0	3	0	0	2	1	0	1
d_Bacteria;p_Chlamydiae;c_Chlamydiia;o_Parachlamydiales;f_Simkaniaceae	0	0	0	0	0	0	0	0	0	0	0	0	0	0	0	0	0	0	0	0	0	0	0	0	0	0	0	1	0	0	0	0	0	0	0	0	0	0	0	0	0	0
d_Bacteria;p_Chlamydiae;c_Chlamydiia;o_Parachlamydiales;f_Simkaniaceae;g_Simkania	0	0	0	0	0	0	0	0	0	0	0	0	0	0	0	0	0	0	0	0	0	0	0	0	0	0	0	1	0	0	0	0	0	0	0	0	0	0	0	0	0	0
d_Bacteria;p_Chlamydiae;c_Chlamydiia;o_Parachlamydiales;f_Simkaniaceae;g_Simkania;s_Simkania negevensis	0	0	0	0	0	0	0	0	0	0	0	0	0	0	0	0	0	0	0	0	0	0	0	0	0	0	0	1	0	0	0	0	0	0	0	0	0	0	0	0	0	0
d_Bacteria;p_Chlamydiae;c_Chlamydiia;o_Parachlamydiales;f_Waddliaceae	0	0	0	0	0	0	0	0	0	0	0	0	0	0	0	0	0	0	0	0	0	0	0	0	0	0	0	0	1	0	0	0	0	0	0	0	0	0	0	0	0	0
d_Bacteria;p_Chlamydiae;c_Chlamydiia;o_Parachlamydiales;f_Waddliaceae;g_Waddlia	0	0	0	0	0	0	0	0	0	0	0	0	0	0	0	0	0	0	0	0	0	0	0	0	0	0	0	0	1	0	0	0	0	0	0	0	0	0	0	0	0	0
d_Bacteria;p_Chlamydiae;c_Chlamydiia;o_Parachlamydiales;f_Waddliaceae;g_Waddlia;s_Waddlia chondrophila	0	0	0	0	0	0	0	0	0	0	0	0	0	0	0	0	0	0	0	0	0	0	0	0	0	0	0	0	1	0	0	0	0	0	0	0	0	0	0	0	0	0
d_Bacteria;p_Chlorobi	7	32	18	5	6	42	0	84	6	1	10	21	24	23	14	54	20	22	105	39	13	1	9	0	7	139	4	10	85	59	44	24	88	15	212	24	50	48	114	18	20	1
d_Bacteria;p_Chlorobi;c_Chlorobia	7	32	18	5	6	42	0	84	6	1	10	21	24	23	14	54	20	22	105	39	13	1	9	0	7	139	4	10	85	59	44	24	88	15	212	24	50	48	114	18	20	1
d_Bacteria;p_Chlorobi;c_Chlorobia;o_Chlorobiales	7	32	18	5	6	42	0	84	6	1	10	21	24	23	14	54	20	22	105	39	13	1	9	0	7	139	4	10	85	59	44	24	88	15	212	24	50	48	114	18	20	1
d_Bacteria;p_Chlorobi;c_Chlorobia;o_Chlorobiales;f_Chlorobiaceae	7	32	18	5	6	42	0	84	6	1	10	21	24	23	14	54	20	22	105	39	13	1	9	0	7	139	4	10	85	59	44	24	88	15	212	24	50	48	114	18	20	1
d_Bacteria;p_Chlorobi;c_Chlorobia;o_Chlorobiales;f_Chlorobiaceae;g_Chlorobaculum	4	9	3	3	1	23	0	51	2	0	1	10	7	19	3	17	4	1	1	23	6	0	1	0	2	48	3	1	18	45	4	2	28	2	170	0	9	27	93	5	6	0
d_Bacteria;p_Chlorobi;c_Chlorobia;o_Chlorobiales;f_Chlorobiaceae;g_Chlorobaculum;s_Chlorobaculum limnaeum	0	0	2	0	0	0	0	0	0	0	0	0	2	0	1	1	0	0	0	0	0	0	0	0	0	1	0	0	1	2	0	0	0	0	4	0	0	1	1	0	0	0
d_Bacteria;p_Chlorobi;c_Chlorobia;o_Chlorobiales;f_Chlorobiaceae;g_Chlorobaculum;s_Chlorobaculum parvum	0	0	1	1	1	1	0	1	0	0	0	0	0	0	0	1	4	0	1	3	0	0	0	0	0	0	0	0	1	19	0	2	0	0	0	0	0	4	11	0	0	0
d_Bacteria;p_Chlorobi;c_Chlorobia;o_Chlorobiales;f_Chlorobiaceae;g_Chlorobaculum;s_Chlorobaculum tepidum	3	5	0	2	0	0	0	46	0	0	0	0	0	1	0	0	0	1	0	1	0	0	1	0	2	1	2	1	0	2	1	0	7	1	3	0	0	3	1	4	2	0
d_Bacteria;p_Chlorobi;c_Chlorobia;o_Chlorobiales;f_Chlorobiaceae;g_Chlorobium	1	2	7	2	3	0	0	0	4	0	6	9	9	4	9	0	0	2	1	4	5	1	6	0	3	6	0	2	14	1	24	4	13	2	7	0	13	8	5	1	6	1
d_Bacteria;p_Chlorobi;c_Chlorobia;o_Chlorobiales;f_Chlorobiaceae;g_Chlorobium;s_Chlorobium chlorochromatii	0	0	0	0	0	0	0	0	0	0	1	0	3	0	0	0	0	0	0	0	0	0	0	0	0	2	0	0	3	0	22	0	1	0	0	0	0	0	0	0	0	0
d_Bacteria;p_Chlorobi;c_Chlorobia;o_Chlorobiales;f_Chlorobiaceae;g_Chlorobium;s_Chlorobium limicola	0	0	1	0	0	0	0	0	0	0	0	0	5	0	0	0	0	0	1	1	0	0	0	0	0	3	0	0	4	0	0	1	1	2	0	0	0	0	2	0	0	0
d_Bacteria;p_Chlorobi;c_Chlorobia;o_Chlorobiales;f_Chlorobiaceae;g_Chlorobium;s_Chlorobium phaeobacteroides	1	0	1	0	3	0	0	0	0	0	2	8	1	4	0	0	0	0	0	0	3	0	3	0	0	1	0	2	2	0	2	0	5	0	0	0	13	0	2	1	0	1
d_Bacteria;p_Chlorobi;c_Chlorobia;o_Chlorobiales;f_Chlorobiaceae;g_Chlorobium;s_Chlorobium phaeovibrioides	0	2	5	2	0	0	0	0	4	0	3	1	0	0	9	0	0	2	0	3	2	1	3	0	3	0	0	0	5	1	0	3	6	0	3	0	0	8	1	0	6	0
d_Bacteria;p_Chlorobi;c_Chlorobia;o_Chlorobiales;f_Chlorobiaceae;g_Chloroherpeton	1	20	0	0	0	0	0	0	0	0	0	0	0	0	0	0	0	17	0	0	0	0	0	0	0	0	0	0	0	0	0	0	1	0	0	0	0	0	0	0	0	0
d_Bacteria;p_Chlorobi;c_Chlorobia;o_Chlorobiales;f_Chlorobiaceae;g_Chloroherpeton;s_Chloroherpeton thalassium	1	20	0	0	0	0	0	0	0	0	0	0	0	0	0	0	0	17	0	0	0	0	0	0	0	0	0	0	0	0	0	0	1	0	0	0	0	0	0	0	0	0
d_Bacteria;p_Chlorobi;c_Chlorobia;o_Chlorobiales;f_Chlorobiaceae;g_Pelodictyon	0	0	1	0	0	7	0	1	0	0	0	0	0	0	0	6	0	2	0	4	1	0	1	0	2	0	1	2	0	7	0	8	3	2	2	18	0	3	4	2	4	0
d_Bacteria;p_Chlorobi;c_Chlorobia;o_Chlorobiales;f_Chlorobiaceae;g_Pelodictyon;s_Pelodictyon luteolum	0	0	0	0	0	6	0	0	0	0	0	0	0	0	0	4	0	1	0	3	0	0	1	0	2	0	0	2	0	5	0	8	3	0	2	0	0	1	3	1	0	0
d_Bacteria;p_Chlorobi;c_Chlorobia;o_Chlorobiales;f_Chlorobiaceae;g_Pelodictyon;s_Pelodictyon phaeoclathratiforme	0	0	1	0	0	1	0	1	0	0	0	0	0	0	0	2	0	1	0	1	1	0	0	0	0	0	1	0	0	2	0	0	0	2	0	18	0	2	1	1	4	0
d_Bacteria;p_Chlorobi;c_Chlorobia;o_Chlorobiales;f_Chlorobiaceae;g_Prosthecochloris	0	0	3	0	0	2	0	2	0	0	3	1	0	0	1	20	0	0	42	0	0	0	0	0	0	3	0	3	2	1	2	3	36	0	17	1	10	4	3	2	0	0
d_Bacteria;p_Chlorobi;c_Chlorobia;o_Chlorobiales;f_Chlorobiaceae;g_Prosthecochloris;s_Prosthecochloris aestuarii	0	0	0	0	0	0	0	0	0	0	0	0	0	0	0	0	0	0	0	0	0	0	0	0	0	0	0	0	0	0	0	0	0	0	0	1	0	1	0	0	0	0
d_Bacteria;p_Chlorobi;c_Chlorobia;o_Chlorobiales;f_Chlorobiaceae;g_Prosthecochloris;s_Prosthecochloris sp. CIB 2401	0	0	0	0	0	0	0	2	0	0	3	0	0	0	0	0	0	0	17	0	0	0	0	0	0	1	0	2	0	0	0	0	12	0	2	0	10	1	0	0	0	0
d_Bacteria;p_Chlorobi;c_Chlorobia;o_Chlorobiales;f_Chlorobiaceae;g_Prosthecochloris;s_Prosthecochloris sp. GSB1	0	0	0	0	0	0	0	0	0	0	0	1	0	0	0	0	0	0	0	0	0	0	0	0	0	1	0	0	2	0	0	0	0	0	5	0	0	1	0	2	0	0
d_Bacteria;p_Chlorobi;c_Chlorobia;o_Chlorobiales;f_Chlorobiaceae;g_Prosthecochloris;s_Prosthecochloris sp. HL-130-GSB	0	0	1	0	0	2	0	0	0	0	0	0	0	0	0	20	0	0	25	0	0	0	0	0	0	1	0	1	0	0	2	1	20	0	9	0	0	0	3	0	0	0
d_Bacteria;p_Chloroflexi	4	9	272	10	1	115	53	99	14	75	29	34	129	128	62	120	18	6	141	125	42	4	11	135	13	469	3	39	374	467	8	257	562	13	309	61	15	379	369	1243	11	1
d_Bacteria;p_Chloroflexi;c_Anaerolineae	0	1	1	1	0	95	26	82	0	7	1	0	13	0	0	83	2	0	91	86	2	0	0	122	4	38	0	2	193	417	0	9	89	6	110	11	0	60	11	1224	1	0
d_Bacteria;p_Chloroflexi;c_Anaerolineae;o_Anaerolineales	0	1	1	1	0	95	26	82	0	7	1	0	13	0	0	83	2	0	91	86	2	0	0	122	4	38	0	2	193	417	0	9	89	6	110	11	0	60	11	1224	1	0
d_Bacteria;p_Chloroflexi;c_Anaerolineae;o_Anaerolineales;f_Anaerolineaceae	0	1	1	1	0	95	26	82	0	7	1	0	13	0	0	83	2	0	91	86	2	0	0	122	4	38	0	2	193	417	0	9	89	6	110	11	0	60	11	1224	1	0
d_Bacteria;p_Chloroflexi;c_Anaerolineae;o_Anaerolineales;f_Anaerolineaceae;g_Anaerolinea	0	1	0	0	0	0	0	0	0	0	1	0	1	0	0	0	0	0	0	0	0	0	0	0	4	1	0	0	0	0	0	0	0	0	0	0	0	0	5	12	0	0
d_Bacteria;p_Chloroflexi;c_Anaerolineae;o_Anaerolineales;f_Anaerolineaceae;g_Anaerolinea;s_Anaerolinea thermophila	0	1	0	0	0	0	0	0	0	0	1	0	1	0	0	0	0	0	0	0	0	0	0	0	4	1	0	0	0	0	0	0	0	0	0	0	0	0	5	12	0	0
d_Bacteria;p_Chloroflexi;c_Anaerolineae;o_Anaerolineales;f_Anaerolineaceae;g_Brevefilum	0	0	1	0	0	0	0	7	0	0	0	0	1	0	0	1	0	0	1	0	0	0	0	0	0	15	0	2	37	0	0	7	14	3	0	9	0	21	1	28	1	0
d_Bacteria;p_Chloroflexi;c_Anaerolineae;o_Anaerolineales;f_Anaerolineaceae;g_Brevefilum;s_Brevefilum fermentans	0	0	1	0	0	0	0	7	0	0	0	0	1	0	0	1	0	0	1	0	0	0	0	0	0	15	0	2	37	0	0	7	14	3	0	9	0	21	1	28	1	0
d_Bacteria;p_Chloroflexi;c_Anaerolineae;o_Anaerolineales;f_Anaerolineaceae;s_Anaerolineaceae bacterium oral taxon 439	0	0	0	1	0	95	26	75	0	7	0	0	11	0	0	82	2	0	90	86	2	0	0	122	0	22	0	0	156	417	0	2	75	2	110	2	0	35	5	1184	0	0
d_Bacteria;p_Chloroflexi;c_Ardenticatenia	0	2	0	3	0	9	0	2	3	1	0	9	3	8	0	16	8	0	4	17	5	0	1	0	3	51	0	4	12	5	0	7	6	2	121	4	6	14	58	1	1	0
d_Bacteria;p_Chloroflexi;c_Ardenticatenia;o_Ardenticatenales	0	2	0	3	0	9	0	2	3	1	0	9	3	8	0	16	8	0	4	17	5	0	1	0	3	51	0	4	12	5	0	7	6	2	121	4	6	14	58	1	1	0
d_Bacteria;p_Chloroflexi;c_Ardenticatenia;o_Ardenticatenales;f_Ardenticatenaceae	0	2	0	3	0	9	0	2	3	1	0	9	3	8	0	16	8	0	4	17	5	0	1	0	3	51	0	4	12	5	0	7	6	2	121	4	6	14	58	1	1	0
d_Bacteria;p_Chloroflexi;c_Ardenticatenia;o_Ardenticatenales;f_Ardenticatenaceae;g_Candidatus Promineofilum	0	2	0	3	0	9	0	2	3	1	0	9	3	8	0	16	8	0	4	17	5	0	1	0	3	51	0	4	12	5	0	7	6	2	121	4	6	14	58	1	1	0
d_Bacteria;p_Chloroflexi;c_Ardenticatenia;o_Ardenticatenales;f_Ardenticatenaceae;g_Candidatus Promineofilum;s_Candidatus Promineofilum breve	0	2	0	3	0	9	0	2	3	1	0	9	3	8	0	16	8	0	4	17	5	0	1	0	3	51	0	4	12	5	0	7	6	2	121	4	6	14	58	1	1	0
d_Bacteria;p_Chloroflexi;c_Caldilineae	0	0	0	0	1	0	1	1	1	0	0	0	0	0	0	3	0	0	0	3	0	0	0	4	0	0	1	4	0	0	1	0	1	0	0	1	0	3	3	0	0	0
d_Bacteria;p_Chloroflexi;c_Caldilineae;o_Caldilineales	0	0	0	0	1	0	1	1	1	0	0	0	0	0	0	3	0	0	0	3	0	0	0	4	0	0	1	4	0	0	1	0	1	0	0	1	0	3	3	0	0	0
d_Bacteria;p_Chloroflexi;c_Caldilineae;o_Caldilineales;f_Caldilineaceae	0	0	0	0	1	0	1	1	1	0	0	0	0	0	0	3	0	0	0	3	0	0	0	4	0	0	1	4	0	0	1	0	1	0	0	1	0	3	3	0	0	0
d_Bacteria;p_Chloroflexi;c_Caldilineae;o_Caldilineales;f_Caldilineaceae;g_Caldilinea	0	0	0	0	1	0	1	1	1	0	0	0	0	0	0	3	0	0	0	3	0	0	0	4	0	0	1	4	0	0	1	0	1	0	0	1	0	3	3	0	0	0
d_Bacteria;p_Chloroflexi;c_Caldilineae;o_Caldilineales;f_Caldilineaceae;g_Caldilinea;s_Caldilinea aerophila	0	0	0	0	1	0	1	1	1	0	0	0	0	0	0	3	0	0	0	3	0	0	0	4	0	0	1	4	0	0	1	0	1	0	0	1	0	3	3	0	0	0
d_Bacteria;p_Chloroflexi;c_Chloroflexia	2	0	0	0	0	6	3	4	0	0	2	0	17	1	0	5	1	2	0	7	0	4	8	1	4	29	1	1	20	4	0	5	14	4	7	21	0	12	5	6	3	0
d_Bacteria;p_Chloroflexi;c_Chloroflexia;o_Chloroflexales	2	0	0	0	0	6	3	4	0	0	2	0	17	1	0	5	1	2	0	7	0	4	8	1	4	29	1	1	20	4	0	5	14	4	7	21	0	12	5	6	3	0
d_Bacteria;p_Chloroflexi;c_Chloroflexia;o_Chloroflexales;f_Chloroflexaceae	2	0	0	0	0	2	1	0	0	0	0	0	9	0	0	3	1	2	0	1	0	4	8	0	3	5	0	1	3	4	0	5	14	3	3	10	0	8	4	4	2	0
d_Bacteria;p_Chloroflexi;c_Chloroflexia;o_Chloroflexales;f_Chloroflexaceae;g_Chloroflexus	2	0	0	0	0	2	1	0	0	0	0	0	9	0	0	3	1	2	0	1	0	4	8	0	3	5	0	1	3	4	0	5	14	3	3	10	0	8	4	4	2	0
d_Bacteria;p_Chloroflexi;c_Chloroflexia;o_Chloroflexales;f_Chloroflexaceae;g_Chloroflexus;s_Chloroflexus aggregans	0	0	0	0	0	0	1	0	0	0	0	0	9	0	0	0	1	0	0	1	0	0	0	0	0	5	0	0	1	0	0	0	0	0	0	0	0	0	3	0	0	0
d_Bacteria;p_Chloroflexi;c_Chloroflexia;o_Chloroflexales;f_Chloroflexaceae;g_Chloroflexus;s_Chloroflexus aurantiacus	2	0	0	0	0	2	0	0	0	0	0	0	0	0	0	3	0	2	0	0	0	4	8	0	3	0	0	1	2	4	0	5	14	3	3	10	0	8	1	4	2	0
d_Bacteria;p_Chloroflexi;c_Chloroflexia;o_Chloroflexales;f_Roseiflexaceae	0	0	0	0	0	3	2	4	0	0	2	0	7	1	0	2	0	0	0	5	0	0	0	1	1	17	1	0	16	0	0	0	0	1	4	11	0	4	1	2	1	0
d_Bacteria;p_Chloroflexi;c_Chloroflexia;o_Chloroflexales;f_Roseiflexaceae;g_Roseiflexus	0	0	0	0	0	3	2	4	0	0	2	0	7	1	0	2	0	0	0	5	0	0	0	1	1	17	1	0	16	0	0	0	0	1	4	11	0	4	1	2	1	0
d_Bacteria;p_Chloroflexi;c_Chloroflexia;o_Chloroflexales;f_Roseiflexaceae;g_Roseiflexus;s_Roseiflexus castenholzii	0	0	0	0	0	1	0	0	0	0	1	0	6	1	0	0	0	0	0	0	0	0	0	0	1	16	0	0	4	0	0	0	0	1	3	9	0	2	0	0	1	0
d_Bacteria;p_Chloroflexi;c_Chloroflexia;o_Chloroflexales;f_Roseiflexaceae;g_Roseiflexus;s_Roseiflexus sp. RS-1	0	0	0	0	0	2	2	4	0	0	1	0	1	0	0	2	0	0	0	5	0	0	0	1	0	1	1	0	12	0	0	0	0	0	1	2	0	2	1	0	0	0
d_Bacteria;p_Chloroflexi;c_Dehalococcoidia	1	2	262	5	0	5	23	9	1	67	14	20	90	115	56	11	7	3	45	12	33	0	1	7	1	345	1	28	127	27	3	235	452	1	70	24	9	288	286	9	5	0
d_Bacteria;p_Chloroflexi;c_Dehalococcoidia;g_Dehalogenimonas	0	0	0	0	0	0	0	0	0	1	0	0	5	0	0	0	0	0	41	0	0	0	0	4	0	2	0	0	4	0	0	0	452	0	0	2	0	4	7	1	0	0
d_Bacteria;p_Chloroflexi;c_Dehalococcoidia;g_Dehalogenimonas;s_Dehalogenimonas formicexedens	0	0	0	0	0	0	0	0	0	1	0	0	5	0	0	0	0	0	0	0	0	0	0	4	0	2	0	0	4	0	0	0	0	0	0	0	0	2	7	0	0	0
d_Bacteria;p_Chloroflexi;c_Dehalococcoidia;g_Dehalogenimonas;s_Dehalogenimonas lykanthroporepellens	0	0	0	0	0	0	0	0	0	0	0	0	0	0	0	0	0	0	41	0	0	0	0	0	0	0	0	0	0	0	0	0	452	0	0	2	0	2	0	1	0	0
d_Bacteria;p_Chloroflexi;c_Dehalococcoidia;o_Dehalococcoidales	1	2	262	5	0	5	23	9	1	66	14	20	85	115	56	11	7	3	4	12	33	0	1	3	1	343	1	28	122	27	3	235	0	1	70	22	9	284	114	8	5	0
d_Bacteria;p_Chloroflexi;c_Dehalococcoidia;o_Dehalococcoidales;f_Dehalococcoidaceae	1	2	262	5	0	5	23	9	1	66	14	20	85	115	56	11	7	3	4	12	33	0	1	3	1	343	1	28	122	27	3	235	0	1	70	22	9	284	114	8	5	0
d_Bacteria;p_Chloroflexi;c_Dehalococcoidia;o_Dehalococcoidales;f_Dehalococcoidaceae;g_Dehalococcoides	1	2	262	5	0	5	23	9	1	66	14	20	85	115	56	11	7	3	4	12	33	0	1	3	1	343	1	28	122	27	3	235	0	1	70	22	9	284	114	8	5	0
d_Bacteria;p_Chloroflexi;c_Dehalococcoidia;o_Dehalococcoidales;f_Dehalococcoidaceae;g_Dehalococcoides;s_Dehalococcoides mccartyi	1	1	260	5	0	3	23	7	1	66	14	20	85	115	56	8	7	2	4	10	33	0	1	3	1	343	1	28	122	27	3	235	0	0	70	11	9	284	111	7	1	0
d_Bacteria;p_Chloroflexi;c_Thermomicrobia	1	4	9	1	0	0	0	1	9	0	12	5	6	4	6	1	0	1	1	0	2	0	1	1	1	5	0	0	11	5	4	1	0	0	1	0	0	1	0	3	1	1
d_Bacteria;p_Chloroflexi;c_Thermomicrobia;o_Sphaerobacterales	0	0	0	0	0	0	0	0	1	0	0	0	1	0	0	0	0	0	1	0	0	0	0	1	0	3	0	0	1	0	1	0	0	0	0	0	0	1	0	1	0	0
d_Bacteria;p_Chloroflexi;c_Thermomicrobia;o_Sphaerobacterales;f_Sphaerobacteraceae	0	0	0	0	0	0	0	0	1	0	0	0	1	0	0	0	0	0	1	0	0	0	0	1	0	3	0	0	1	0	1	0	0	0	0	0	0	1	0	1	0	0
d_Bacteria;p_Chloroflexi;c_Thermomicrobia;o_Sphaerobacterales;f_Sphaerobacteraceae;g_Sphaerobacter	0	0	0	0	0	0	0	0	1	0	0	0	1	0	0	0	0	0	1	0	0	0	0	1	0	3	0	0	1	0	1	0	0	0	0	0	0	1	0	1	0	0
d_Bacteria;p_Chloroflexi;c_Thermomicrobia;o_Sphaerobacterales;f_Sphaerobacteraceae;g_Sphaerobacter;s_Sphaerobacter thermophilus	0	0	0	0	0	0	0	0	1	0	0	0	1	0	0	0	0	0	1	0	0	0	0	1	0	3	0	0	1	0	1	0	0	0	0	0	0	1	0	1	0	0
d_Bacteria;p_Chloroflexi;c_Thermomicrobia;o_Thermomicrobiales	1	3	8	0	0	0	0	1	7	0	9	2	5	1	5	0	0	1	0	0	2	0	1	0	1	2	0	0	10	0	3	1	0	0	1	0	0	0	0	1	1	1
d_Bacteria;p_Chloroflexi;c_Thermomicrobia;o_Thermomicrobiales;f_Thermomicrobiaceae	1	3	8	0	0	0	0	1	7	0	9	2	5	1	5	0	0	1	0	0	2	0	1	0	1	2	0	0	10	0	3	1	0	0	1	0	0	0	0	1	1	1
d_Bacteria;p_Chloroflexi;c_Thermomicrobia;o_Thermomicrobiales;f_Thermomicrobiaceae;g_Thermomicrobium	1	3	8	0	0	0	0	1	7	0	9	2	5	1	5	0	0	1	0	0	2	0	1	0	1	2	0	0	10	0	3	1	0	0	1	0	0	0	0	1	1	1
d_Bacteria;p_Chloroflexi;c_Thermomicrobia;o_Thermomicrobiales;f_Thermomicrobiaceae;g_Thermomicrobium;s_Thermomicrobium roseum	1	3	8	0	0	0	0	1	7	0	9	2	5	1	5	0	0	1	0	0	2	0	1	0	1	2	0	0	10	0	3	1	0	0	1	0	0	0	0	1	1	1
d_Bacteria;p_Chrysiogenetes	0	0	1	1	0	17	1	2	6	2	1	11	0	19	0	16	2	0	10	29	18	0	2	0	0	3	0	1	2	2	2	6	14	1	4	1	9	1	20	1	2	1
d_Bacteria;p_Chrysiogenetes;c_Chrysiogenetes	0	0	1	1	0	17	1	2	6	2	1	11	0	19	0	16	2	0	10	29	18	0	2	0	0	3	0	1	2	2	2	6	14	1	4	1	9	1	20	1	2	1
d_Bacteria;p_Chrysiogenetes;c_Chrysiogenetes;o_Chrysiogenales	0	0	1	1	0	17	1	2	6	2	1	11	0	19	0	16	2	0	10	29	18	0	2	0	0	3	0	1	2	2	2	6	14	1	4	1	9	1	20	1	2	1
d_Bacteria;p_Chrysiogenetes;c_Chrysiogenetes;o_Chrysiogenales;f_Chrysiogenaceae	0	0	1	1	0	17	1	2	6	2	1	11	0	19	0	16	2	0	10	29	18	0	2	0	0	3	0	1	2	2	2	6	14	1	4	1	9	1	20	1	2	1
d_Bacteria;p_Chrysiogenetes;c_Chrysiogenetes;o_Chrysiogenales;f_Chrysiogenaceae;g_Desulfurispirillum	0	0	1	1	0	17	1	2	6	2	1	11	0	19	0	16	2	0	10	29	18	0	2	0	0	3	0	1	2	2	2	6	14	1	4	1	9	1	20	1	2	1
d_Bacteria;p_Chrysiogenetes;c_Chrysiogenetes;o_Chrysiogenales;f_Chrysiogenaceae;g_Desulfurispirillum;s_Desulfurispirillum indicum	0	0	1	1	0	17	1	2	6	2	1	11	0	19	0	16	2	0	10	29	18	0	2	0	0	3	0	1	2	2	2	6	14	1	4	1	9	1	20	1	2	1
d_Bacteria;p_Coprothermobacterota	2	0	1	0	2	0	1	0	0	0	0	0	1	1	2	0	0	0	0	0	0	1	0	0	0	1	0	0	2	0	3	0	0	2	0	3	0	0	0	0	0	0
d_Bacteria;p_Coprothermobacterota;c_Coprothermobacteria	2	0	1	0	2	0	1	0	0	0	0	0	1	1	2	0	0	0	0	0	0	1	0	0	0	1	0	0	2	0	3	0	0	2	0	3	0	0	0	0	0	0
d_Bacteria;p_Coprothermobacterota;c_Coprothermobacteria;o_Coprothermobacterales	2	0	1	0	2	0	1	0	0	0	0	0	1	1	2	0	0	0	0	0	0	1	0	0	0	1	0	0	2	0	3	0	0	2	0	3	0	0	0	0	0	0
d_Bacteria;p_Coprothermobacterota;c_Coprothermobacteria;o_Coprothermobacterales;f_Coprothermobacteraceae	2	0	1	0	2	0	1	0	0	0	0	0	1	1	2	0	0	0	0	0	0	1	0	0	0	1	0	0	2	0	3	0	0	2	0	3	0	0	0	0	0	0
d_Bacteria;p_Coprothermobacterota;c_Coprothermobacteria;o_Coprothermobacterales;f_Coprothermobacteraceae;g_Coprothermobacter	2	0	1	0	2	0	1	0	0	0	0	0	1	1	2	0	0	0	0	0	0	1	0	0	0	1	0	0	2	0	3	0	0	2	0	3	0	0	0	0	0	0
d_Bacteria;p_Coprothermobacterota;c_Coprothermobacteria;o_Coprothermobacterales;f_Coprothermobacteraceae;g_Coprothermobacter;s_Coprothermobacter proteolyticus	2	0	1	0	2	0	1	0	0	0	0	0	1	1	2	0	0	0	0	0	0	1	0	0	0	1	0	0	2	0	3	0	0	2	0	3	0	0	0	0	0	0
d_Bacteria;p_Cyanobacteria	30	51	12	47	36	184	69	112	59	28	18	453	1093	274	13	233	480	34	68	252	384	636	62	90	825	1228	42	287	1215	939	1484	99	46	831	142	61	37	190	2270	251	191	43
d_Bacteria;p_Cyanobacteria;c_Gloeobacteria	0	2	0	0	0	1	1	0	0	0	0	0	0	0	0	1	0	0	0	1	0	0	0	0	0	52	0	3	45	3	0	0	0	3	2	5	0	18	4	128	2	0
d_Bacteria;p_Cyanobacteria;c_Gloeobacteria;o_Gloeobacterales	0	2	0	0	0	1	1	0	0	0	0	0	0	0	0	1	0	0	0	1	0	0	0	0	0	52	0	3	45	3	0	0	0	3	2	5	0	18	4	128	2	0
d_Bacteria;p_Cyanobacteria;c_Gloeobacteria;o_Gloeobacterales;f_Gloeobacteraceae	0	2	0	0	0	1	1	0	0	0	0	0	0	0	0	1	0	0	0	1	0	0	0	0	0	52	0	3	45	3	0	0	0	3	2	5	0	18	4	128	2	0
d_Bacteria;p_Cyanobacteria;c_Gloeobacteria;o_Gloeobacterales;f_Gloeobacteraceae;g_Gloeobacter	0	2	0	0	0	1	1	0	0	0	0	0	0	0	0	1	0	0	0	1	0	0	0	0	0	52	0	3	45	3	0	0	0	3	2	5	0	18	4	128	2	0
d_Bacteria;p_Cyanobacteria;c_Gloeobacteria;o_Gloeobacterales;f_Gloeobacteraceae;g_Gloeobacter;s_Gloeobacter kilaueensis	0	2	0	0	0	1	1	0	0	0	0	0	0	0	0	1	0	0	0	0	0	0	0	0	0	50	0	3	44	3	0	0	0	2	0	4	0	0	2	0	2	0
d_Bacteria;p_Cyanobacteria;c_Gloeobacteria;o_Gloeobacterales;f_Gloeobacteraceae;g_Gloeobacter;s_Gloeobacter violaceus	0	0	0	0	0	0	0	0	0	0	0	0	0	0	0	0	0	0	0	1	0	0	0	0	0	2	0	0	1	0	0	0	0	1	1	1	0	18	0	128	0	0
d_Bacteria;p_Cyanobacteria;o_Chroococcales	1	3	0	3	2	1	2	7	0	3	1	13	3	6	2	0	252	0	3	2	18	0	5	8	0	3	0	29	2	9	1	3	2	3	2	1	0	19	349	2	17	0
d_Bacteria;p_Cyanobacteria;o_Chroococcales;f_Aphanothecaceae	0	0	0	0	0	0	0	1	0	0	0	0	0	0	0	0	0	0	0	0	0	0	0	0	0	0	0	0	1	1	0	0	1	0	0	0	0	0	0	0	0	0
d_Bacteria;p_Cyanobacteria;o_Chroococcales;f_Aphanothecaceae;g_Candidatus Atelocyanobacterium	0	0	0	0	0	0	0	0	0	0	0	0	0	0	0	0	0	0	0	0	0	0	0	0	0	0	0	0	0	0	0	0	0	0	0	0	0	0	0	0	0	0
d_Bacteria;p_Cyanobacteria;o_Chroococcales;f_Aphanothecaceae;g_Candidatus Atelocyanobacterium;s_Candidatus Atelocyanobacterium thalassa	0	0	0	0	0	0	0	0	0	0	0	0	0	0	0	0	0	0	0	0	0	0	0	0	0	0	0	0	0	0	0	0	0	0	0	0	0	0	0	0	0	0
d_Bacteria;p_Cyanobacteria;o_Chroococcales;f_Aphanothecaceae;g_Halothece	0	0	0	0	0	0	0	1	0	0	0	0	0	0	0	0	0	0	0	0	0	0	0	0	0	0	0	0	1	1	0	0	1	0	0	0	0	0	0	0	0	0
d_Bacteria;p_Cyanobacteria;o_Chroococcales;f_Aphanothecaceae;g_Halothece;s_Halothece sp. PCC 7418	0	0	0	0	0	0	0	1	0	0	0	0	0	0	0	0	0	0	0	0	0	0	0	0	0	0	0	0	1	1	0	0	1	0	0	0	0	0	0	0	0	0
d_Bacteria;p_Cyanobacteria;o_Chroococcales;f_Chroococcaceae	1	2	0	3	0	1	2	6	0	3	1	12	2	6	1	0	194	0	3	0	18	0	0	8	0	3	0	29	1	4	0	0	0	3	0	1	0	2	3	0	15	0
d_Bacteria;p_Cyanobacteria;o_Chroococcales;f_Chroococcaceae;g_Chondrocystis	0	2	0	2	0	0	2	5	0	3	0	11	2	3	0	0	192	0	3	0	18	0	0	7	0	3	0	28	1	1	0	0	0	1	0	0	0	0	0	0	0	0
d_Bacteria;p_Cyanobacteria;o_Chroococcales;f_Chroococcaceae;g_Chondrocystis;s_Chondrocystis sp. NIES-4102	0	2	0	2	0	0	2	5	0	3	0	11	2	3	0	0	192	0	3	0	18	0	0	7	0	3	0	28	1	1	0	0	0	1	0	0	0	0	0	0	0	0
d_Bacteria;p_Cyanobacteria;o_Chroococcales;f_Chroococcaceae;g_Geminocystis	0	0	0	0	0	0	0	1	0	0	1	1	0	3	1	0	1	0	0	0	0	0	0	1	0	0	0	1	0	1	0	0	0	2	0	1	0	2	0	0	15	0
d_Bacteria;p_Cyanobacteria;o_Chroococcales;f_Chroococcaceae;g_Geminocystis;s_Geminocystis herdmanii	0	0	0	0	0	0	0	1	0	0	0	0	0	0	0	0	1	0	0	0	0	0	0	0	0	0	0	0	0	1	0	0	0	0	0	1	0	2	0	0	15	0
d_Bacteria;p_Cyanobacteria;o_Chroococcales;f_Chroococcaceae;g_Geminocystis;s_Geminocystis sp. NIES-3708	0	0	0	0	0	0	0	0	0	0	0	0	0	2	0	0	0	0	0	0	0	0	0	0	0	0	0	1	0	0	0	0	0	0	0	0	0	0	0	0	0	0
d_Bacteria;p_Cyanobacteria;o_Chroococcales;f_Chroococcaceae;g_Geminocystis;s_Geminocystis sp. NIES-3709	0	0	0	0	0	0	0	0	0	0	1	1	0	1	1	0	0	0	0	0	0	0	0	0	0	0	0	0	0	0	0	0	0	0	0	0	0	0	0	0	0	0
d_Bacteria;p_Cyanobacteria;o_Chroococcales;f_Chroococcaceae;g_Gloeocapsa	1	0	0	0	0	1	0	0	0	0	0	0	0	0	0	0	0	0	0	0	0	0	0	0	0	0	0	0	0	2	0	0	0	0	0	0	0	0	0	0	0	0
d_Bacteria;p_Cyanobacteria;o_Chroococcales;f_Chroococcaceae;g_Gloeocapsa;s_Gloeocapsa sp. PCC 7428	1	0	0	0	0	1	0	0	0	0	0	0	0	0	0	0	0	0	0	0	0	0	0	0	0	0	0	0	0	2	0	0	0	0	0	0	0	0	0	0	0	0
d_Bacteria;p_Cyanobacteria;o_Chroococcales;f_Cyanobacteriaceae	0	0	0	0	0	0	0	0	0	0	0	0	0	0	1	0	0	0	0	2	0	0	0	0	0	0	0	0	0	0	1	0	1	0	0	0	0	0	346	2	0	0
d_Bacteria;p_Cyanobacteria;o_Chroococcales;f_Cyanobacteriaceae;g_Cyanobacterium	0	0	0	0	0	0	0	0	0	0	0	0	0	0	1	0	0	0	0	2	0	0	0	0	0	0	0	0	0	0	1	0	1	0	0	0	0	0	346	2	0	0
d_Bacteria;p_Cyanobacteria;o_Chroococcales;f_Cyanobacteriaceae;g_Cyanobacterium;s_Cyanobacterium aponinum	0	0	0	0	0	0	0	0	0	0	0	0	0	0	1	0	0	0	0	2	0	0	0	0	0	0	0	0	0	0	1	0	1	0	0	0	0	0	346	2	0	0
d_Bacteria;p_Cyanobacteria;o_Chroococcales;f_Microcystaceae	0	1	0	0	2	0	0	0	0	0	0	0	1	0	0	0	58	0	0	0	0	0	5	0	0	0	0	0	0	4	0	3	0	0	2	0	0	17	0	0	2	0
d_Bacteria;p_Cyanobacteria;o_Chroococcales;f_Microcystaceae;g_Microcystis	0	1	0	0	2	0	0	0	0	0	0	0	1	0	0	0	58	0	0	0	0	0	5	0	0	0	0	0	0	4	0	3	0	0	2	0	0	17	0	0	2	0
d_Bacteria;p_Cyanobacteria;o_Chroococcales;f_Microcystaceae;g_Microcystis;s_Microcystis aeruginosa	0	0	0	0	0	0	0	0	0	0	0	0	1	0	0	0	58	0	0	0	0	0	0	0	0	0	0	0	0	0	0	0	0	0	0	0	0	2	0	0	0	0
d_Bacteria;p_Cyanobacteria;o_Chroococcales;f_Microcystaceae;g_Microcystis;s_Microcystis sp. MC19	0	1	0	0	0	0	0	0	0	0	0	0	0	0	0	0	0	0	0	0	0	0	0	0	0	0	0	0	0	0	0	0	0	0	0	0	0	0	0	0	0	0
d_Bacteria;p_Cyanobacteria;o_Chroococcidiopsidales	0	0	0	0	0	0	0	0	0	0	0	0	0	0	0	0	3	0	0	0	0	0	0	0	0	0	0	0	0	0	0	0	0	0	1	0	0	0	1	2	1	0
d_Bacteria;p_Cyanobacteria;o_Chroococcidiopsidales;f_Chroococcidiopsidaceae	0	0	0	0	0	0	0	0	0	0	0	0	0	0	0	0	3	0	0	0	0	0	0	0	0	0	0	0	0	0	0	0	0	0	1	0	0	0	1	2	1	0
d_Bacteria;p_Cyanobacteria;o_Chroococcidiopsidales;f_Chroococcidiopsidaceae;g_Chroococcidiopsis	0	0	0	0	0	0	0	0	0	0	0	0	0	0	0	0	3	0	0	0	0	0	0	0	0	0	0	0	0	0	0	0	0	0	1	0	0	0	1	2	1	0
d_Bacteria;p_Cyanobacteria;o_Chroococcidiopsidales;f_Chroococcidiopsidaceae;g_Chroococcidiopsis;s_Chroococcidiopsis thermalis	0	0	0	0	0	0	0	0	0	0	0	0	0	0	0	0	3	0	0	0	0	0	0	0	0	0	0	0	0	0	0	0	0	0	1	0	0	0	1	2	1	0
d_Bacteria;p_Cyanobacteria;o_Gloeoemargaritales	0	0	0	0	0	0	0	0	0	0	0	0	0	0	0	0	0	0	0	0	0	0	0	0	0	0	0	0	0	0	0	0	1	0	1	0	0	0	179	0	0	0
d_Bacteria;p_Cyanobacteria;o_Gloeoemargaritales;f_Gloeomargaritaceae	0	0	0	0	0	0	0	0	0	0	0	0	0	0	0	0	0	0	0	0	0	0	0	0	0	0	0	0	0	0	0	0	1	0	1	0	0	0	179	0	0	0
d_Bacteria;p_Cyanobacteria;o_Gloeoemargaritales;f_Gloeomargaritaceae;g_Gloeomargarita	0	0	0	0	0	0	0	0	0	0	0	0	0	0	0	0	0	0	0	0	0	0	0	0	0	0	0	0	0	0	0	0	1	0	1	0	0	0	179	0	0	0
d_Bacteria;p_Cyanobacteria;o_Gloeoemargaritales;f_Gloeomargaritaceae;g_Gloeomargarita;s_Gloeomargarita lithophora	0	0	0	0	0	0	0	0	0	0	0	0	0	0	0	0	0	0	0	0	0	0	0	0	0	0	0	0	0	0	0	0	1	0	1	0	0	0	179	0	0	0
d_Bacteria;p_Cyanobacteria;o_Nostocales	6	10	3	4	4	46	2	20	33	3	10	13	244	7	7	60	12	14	35	123	16	0	4	7	8	530	11	19	167	62	66	6	19	667	48	9	9	25	135	34	10	4
d_Bacteria;p_Cyanobacteria;o_Nostocales;f_Aphanizomenonaceae	0	8	0	0	0	1	0	0	0	0	0	0	2	2	0	1	0	8	0	0	3	0	0	0	0	3	7	0	0	1	0	0	0	4	3	0	0	1	1	3	1	0
d_Bacteria;p_Cyanobacteria;o_Nostocales;f_Aphanizomenonaceae;g_Anabaenopsis	0	0	0	0	0	0	0	0	0	0	0	0	0	0	0	0	0	0	0	0	1	0	0	0	0	0	0	0	0	0	0	0	0	0	1	0	0	0	0	0	0	0
d_Bacteria;p_Cyanobacteria;o_Nostocales;f_Aphanizomenonaceae;g_Anabaenopsis;s_Anabaenopsis circularis	0	0	0	0	0	0	0	0	0	0	0	0	0	0	0	0	0	0	0	0	1	0	0	0	0	0	0	0	0	0	0	0	0	0	1	0	0	0	0	0	0	0
d_Bacteria;p_Cyanobacteria;o_Nostocales;f_Aphanizomenonaceae;g_Dolichospermum	0	8	0	0	0	0	0	0	0	0	0	0	0	0	0	0	0	8	0	0	0	0	0	0	0	0	7	0	0	1	0	0	0	0	0	0	0	0	0	0	0	0
d_Bacteria;p_Cyanobacteria;o_Nostocales;f_Aphanizomenonaceae;g_Dolichospermum;s_Dolichospermum compactum	0	8	0	0	0	0	0	0	0	0	0	0	0	0	0	0	0	8	0	0	0	0	0	0	0	0	7	0	0	1	0	0	0	0	0	0	0	0	0	0	0	0
d_Bacteria;p_Cyanobacteria;o_Nostocales;f_Aphanizomenonaceae;g_Nodularia	0	0	0	0	0	0	0	0	0	0	0	0	1	1	0	0	0	0	0	0	0	0	0	0	0	1	0	0	0	0	0	0	0	0	2	0	0	0	0	0	0	0
d_Bacteria;p_Cyanobacteria;o_Nostocales;f_Aphanizomenonaceae;g_Nodularia;s_Nodularia spumigena	0	0	0	0	0	0	0	0	0	0	0	0	1	1	0	0	0	0	0	0	0	0	0	0	0	1	0	0	0	0	0	0	0	0	2	0	0	0	0	0	0	0
d_Bacteria;p_Cyanobacteria;o_Nostocales;f_Aphanizomenonaceae;g_Raphidiopsis	0	0	0	0	0	0	0	0	0	0	0	0	1	0	0	0	0	0	0	0	0	0	0	0	0	0	0	0	0	0	0	0	0	1	0	0	0	0	0	0	0	0
d_Bacteria;p_Cyanobacteria;o_Nostocales;f_Aphanizomenonaceae;g_Raphidiopsis;s_Raphidiopsis curvata	0	0	0	0	0	0	0	0	0	0	0	0	1	0	0	0	0	0	0	0	0	0	0	0	0	0	0	0	0	0	0	0	0	1	0	0	0	0	0	0	0	0
d_Bacteria;p_Cyanobacteria;o_Nostocales;f_Aphanizomenonaceae;g_Sphaerospermopsis	0	0	0	0	0	1	0	0	0	0	0	0	0	1	0	1	0	0	0	0	2	0	0	0	0	2	0	0	0	0	0	0	0	3	0	0	0	1	1	3	1	0
d_Bacteria;p_Cyanobacteria;o_Nostocales;f_Aphanizomenonaceae;g_Sphaerospermopsis;s_Sphaerospermopsis kisseleviana	0	0	0	0	0	1	0	0	0	0	0	0	0	1	0	1	0	0	0	0	2	0	0	0	0	2	0	0	0	0	0	0	0	3	0	0	0	1	1	3	1	0
d_Bacteria;p_Cyanobacteria;o_Nostocales;f_Hapalosiphonaceae	1	0	0	1	2	2	0	1	0	0	0	1	1	0	0	0	0	0	0	3	0	0	0	0	6	2	0	2	0	16	0	0	1	0	4	2	0	0	0	1	0	4
d_Bacteria;p_Cyanobacteria;o_Nostocales;f_Hapalosiphonaceae;g_Fischerella	1	0	0	1	2	2	0	1	0	0	0	1	1	0	0	0	0	0	0	3	0	0	0	0	6	2	0	2	0	16	0	0	1	0	4	2	0	0	0	1	0	4
d_Bacteria;p_Cyanobacteria;o_Nostocales;f_Hapalosiphonaceae;g_Fischerella;s_Fischerella sp. NIES-3754	1	0	0	1	2	2	0	1	0	0	0	0	1	0	0	0	0	0	0	3	0	0	0	0	6	1	0	2	0	5	0	0	1	0	4	2	0	0	0	1	0	4
d_Bacteria;p_Cyanobacteria;o_Nostocales;f_Hapalosiphonaceae;g_Fischerella;s_Fischerella sp. NIES-4106	0	0	0	0	0	0	0	0	0	0	0	1	0	0	0	0	0	0	0	0	0	0	0	0	0	1	0	0	0	11	0	0	0	0	0	0	0	0	0	0	0	0
d_Bacteria;p_Cyanobacteria;o_Nostocales;f_Nostocaceae	2	0	0	2	1	12	0	16	28	3	0	5	61	1	0	2	3	1	30	30	5	0	1	3	0	120	0	5	30	27	2	6	3	643	8	3	8	13	8	9	4	0
d_Bacteria;p_Cyanobacteria;o_Nostocales;f_Nostocaceae;g_Anabaena	0	0	0	0	0	0	0	0	0	0	0	0	0	0	0	0	0	0	0	0	0	0	1	0	0	0	0	0	0	3	2	0	0	0	0	1	7	11	0	0	1	0
d_Bacteria;p_Cyanobacteria;o_Nostocales;f_Nostocaceae;g_Anabaena;s_Anabaena cylindrica	0	0	0	0	0	0	0	0	0	0	0	0	0	0	0	0	0	0	0	0	0	0	1	0	0	0	0	0	0	0	2	0	0	0	0	0	0	11	0	0	0	0
d_Bacteria;p_Cyanobacteria;o_Nostocales;f_Nostocaceae;g_Anabaena;s_Anabaena sp. 90	0	0	0	0	0	0	0	0	0	0	0	0	0	0	0	0	0	0	0	0	0	0	0	0	0	0	0	0	0	2	0	0	0	0	0	1	7	0	0	0	1	0
d_Bacteria;p_Cyanobacteria;o_Nostocales;f_Nostocaceae;g_Anabaena;s_Anabaena sp. WA102	0	0	0	0	0	0	0	0	0	0	0	0	0	0	0	0	0	0	0	0	0	0	0	0	0	0	0	0	0	1	0	0	0	0	0	0	0	0	0	0	0	0
d_Bacteria;p_Cyanobacteria;o_Nostocales;f_Nostocaceae;g_Cylindrospermum	0	0	0	0	0	0	0	2	0	0	0	0	0	0	0	0	0	0	0	0	0	0	0	0	0	0	0	0	0	0	0	0	0	0	0	0	0	0	0	0	0	0
d_Bacteria;p_Cyanobacteria;o_Nostocales;f_Nostocaceae;g_Cylindrospermum;s_Cylindrospermum stagnale	0	0	0	0	0	0	0	2	0	0	0	0	0	0	0	0	0	0	0	0	0	0	0	0	0	0	0	0	0	0	0	0	0	0	0	0	0	0	0	0	0	0
d_Bacteria;p_Cyanobacteria;o_Nostocales;f_Nostocaceae;g_Nostoc	2	0	0	2	1	12	0	2	28	3	0	1	60	1	0	2	1	1	8	28	4	0	0	2	0	118	0	5	29	20	0	6	3	643	8	0	1	0	5	7	3	0
d_Bacteria;p_Cyanobacteria;o_Nostocales;f_Nostocaceae;g_Nostoc;s_Nostoc carneum	0	0	0	0	0	0	0	0	0	0	0	0	0	0	0	0	0	0	0	0	0	0	0	0	0	0	0	0	0	6	0	0	0	1	0	0	0	0	0	0	0	0
d_Bacteria;p_Cyanobacteria;o_Nostocales;f_Nostocaceae;g_Nostoc;s_Nostoc flagelliforme	0	0	0	0	0	0	0	0	0	0	0	0	0	0	0	0	0	0	0	0	0	0	0	0	0	0	0	0	0	1	0	0	0	0	0	0	0	0	0	0	0	0
d_Bacteria;p_Cyanobacteria;o_Nostocales;f_Nostocaceae;g_Nostoc;s_Nostoc linckia	0	0	0	0	0	0	0	1	0	0	0	0	2	0	0	0	0	1	1	0	0	0	0	0	0	2	0	0	0	0	0	0	0	0	0	0	0	0	0	0	0	0
d_Bacteria;p_Cyanobacteria;o_Nostocales;f_Nostocaceae;g_Nostoc;s_Nostoc piscinale	0	0	0	0	0	0	0	1	0	0	0	0	0	0	0	1	0	0	4	26	0	0	0	0	0	0	0	0	0	1	0	0	0	0	0	0	0	0	1	0	0	0
d_Bacteria;p_Cyanobacteria;o_Nostocales;f_Nostocaceae;g_Nostoc;s_Nostoc punctiforme	1	0	0	0	0	0	0	0	0	0	0	0	0	0	0	0	0	0	1	0	0	0	0	0	0	0	0	0	0	0	0	0	0	0	0	0	0	0	0	0	0	0
d_Bacteria;p_Cyanobacteria;o_Nostocales;f_Nostocaceae;g_Nostoc;s_Nostoc sp. 'Lobaria pulmonaria (5183) cyanobiont'	0	0	0	0	0	0	0	0	0	0	0	0	0	0	0	0	0	0	1	0	0	0	0	0	0	0	0	0	0	0	0	0	0	0	0	0	0	0	0	0	0	0
d_Bacteria;p_Cyanobacteria;o_Nostocales;f_Nostocaceae;g_Nostoc;s_Nostoc sp. 'Peltigera membranacea cyanobiont' N6	0	0	0	0	0	0	0	0	0	0	0	0	0	0	0	0	0	0	0	0	0	0	0	0	0	0	0	0	0	0	0	0	1	0	0	0	0	0	2	0	0	0
d_Bacteria;p_Cyanobacteria;o_Nostocales;f_Nostocaceae;g_Nostoc;s_Nostoc sp. CENA543	1	0	0	2	1	10	0	0	27	2	0	0	0	0	0	1	0	0	1	0	0	0	0	2	0	3	0	4	1	0	0	4	2	602	2	0	1	0	2	7	3	0
d_Bacteria;p_Cyanobacteria;o_Nostocales;f_Nostocaceae;g_Nostoc;s_Nostoc sp. NIES-2111	0	0	0	0	0	1	0	0	0	0	0	0	0	0	0	0	0	0	0	0	1	0	0	0	0	0	0	0	0	0	0	0	0	0	0	0	0	0	0	0	0	0
d_Bacteria;p_Cyanobacteria;o_Nostocales;f_Nostocaceae;g_Nostoc;s_Nostoc sp. NIES-3756	0	0	0	0	0	0	0	0	0	0	0	0	0	0	0	0	0	0	0	0	0	0	0	0	0	0	0	0	0	0	0	0	0	0	0	0	0	0	0	0	0	0
d_Bacteria;p_Cyanobacteria;o_Nostocales;f_Nostocaceae;g_Nostoc;s_Nostoc sp. NIES-4103	0	0	0	0	0	0	0	0	0	0	0	0	0	1	0	0	0	0	0	0	1	0	0	0	0	0	0	0	0	0	0	1	0	0	3	0	0	0	0	0	0	0
d_Bacteria;p_Cyanobacteria;o_Nostocales;f_Nostocaceae;g_Nostoc;s_Nostoc sp. PCC 7107	0	0	0	0	0	0	0	0	0	0	0	0	0	0	0	0	0	0	0	0	0	0	0	0	0	0	0	1	0	0	0	0	0	0	0	0	0	0	0	0	0	0
d_Bacteria;p_Cyanobacteria;o_Nostocales;f_Nostocaceae;g_Nostoc;s_Nostoc sp. PCC 7524	0	0	0	0	0	0	0	0	0	0	0	0	0	0	0	0	0	0	0	1	1	0	0	0	0	0	0	0	0	10	0	0	0	0	1	0	0	0	0	0	0	0
d_Bacteria;p_Cyanobacteria;o_Nostocales;f_Nostocaceae;g_Nostoc;s_Nostoc sphaeroides	0	0	0	0	0	0	0	0	0	0	0	0	0	0	0	0	0	0	0	0	1	0	0	0	0	1	0	0	0	0	0	0	0	0	0	0	0	0	0	0	0	0
d_Bacteria;p_Cyanobacteria;o_Nostocales;f_Nostocaceae;g_Trichormus	0	0	0	0	0	0	0	0	0	0	0	0	0	0	0	0	1	0	0	1	0	0	0	0	0	0	0	0	0	0	0	0	0	0	0	0	0	2	0	0	0	0
d_Bacteria;p_Cyanobacteria;o_Nostocales;f_Nostocaceae;g_Trichormus;s_Trichormus azollae	0	0	0	0	0	0	0	0	0	0	0	0	0	0	0	0	1	0	0	1	0	0	0	0	0	0	0	0	0	0	0	0	0	0	0	0	0	2	0	0	0	0
d_Bacteria;p_Cyanobacteria;o_Nostocales;f_Nostocaceae;g_Trichormus;s_Trichormus variabilis	0	0	0	0	0	0	0	0	0	0	0	0	0	0	0	0	0	0	0	0	0	0	0	0	0	0	0	0	0	0	0	0	0	0	0	0	0	0	0	0	0	0
d_Bacteria;p_Cyanobacteria;o_Nostocales;f_Rivulariaceae	0	1	3	1	0	2	2	1	4	0	8	5	12	3	5	3	6	1	3	9	3	0	0	3	2	37	2	4	11	9	63	0	0	7	1	0	0	7	111	4	2	0
d_Bacteria;p_Cyanobacteria;o_Nostocales;f_Rivulariaceae;g_Calothrix	0	1	3	1	0	2	2	1	4	0	8	5	12	3	5	1	6	1	3	6	2	0	0	3	0	36	1	3	11	8	63	0	0	4	1	0	0	6	5	4	2	0
d_Bacteria;p_Cyanobacteria;o_Nostocales;f_Rivulariaceae;g_Calothrix;s_Calothrix brevissima	0	0	0	0	0	0	1	0	0	0	2	0	0	0	3	0	0	0	0	0	0	0	0	1	0	0	1	1	0	3	50	0	0	0	0	0	0	0	0	2	0	0
d_Bacteria;p_Cyanobacteria;o_Nostocales;f_Rivulariaceae;g_Calothrix;s_Calothrix parasitica	0	0	2	0	0	0	0	0	2	0	6	1	0	0	2	0	0	1	0	5	0	0	0	0	0	0	0	0	2	0	12	0	0	1	0	0	0	1	3	0	0	0
d_Bacteria;p_Cyanobacteria;o_Nostocales;f_Rivulariaceae;g_Calothrix;s_Calothrix parietina	0	0	0	1	0	0	0	0	0	0	0	0	0	0	0	0	3	0	1	0	0	0	0	0	0	0	0	0	0	3	0	0	0	1	0	0	0	0	1	0	0	0
d_Bacteria;p_Cyanobacteria;o_Nostocales;f_Rivulariaceae;g_Calothrix;s_Calothrix sp. 336/3	0	0	0	0	0	0	0	0	0	0	0	0	0	0	0	1	0	0	0	0	0	0	0	0	0	0	0	1	0	0	0	0	0	0	0	0	0	0	0	0	0	0
d_Bacteria;p_Cyanobacteria;o_Nostocales;f_Rivulariaceae;g_Calothrix;s_Calothrix sp. NIES-2098	0	0	0	0	0	0	0	0	0	0	0	0	0	0	0	0	0	0	0	0	0	0	0	0	0	0	0	0	0	0	0	0	0	0	0	0	0	4	1	1	0	0
d_Bacteria;p_Cyanobacteria;o_Nostocales;f_Rivulariaceae;g_Calothrix;s_Calothrix sp. NIES-2100	0	0	0	0	0	0	0	0	0	0	0	0	9	0	0	0	0	0	0	0	0	0	0	0	0	31	0	0	8	0	0	0	0	0	0	0	0	0	0	0	0	0
d_Bacteria;p_Cyanobacteria;o_Nostocales;f_Rivulariaceae;g_Calothrix;s_Calothrix sp. NIES-3974	0	0	1	0	0	0	0	0	0	0	0	0	0	0	0	0	0	0	0	0	0	0	0	0	0	0	0	0	0	0	1	0	0	2	0	0	0	0	0	1	0	0
d_Bacteria;p_Cyanobacteria;o_Nostocales;f_Rivulariaceae;g_Calothrix;s_Calothrix sp. NIES-4101	0	0	0	0	0	0	0	0	0	0	0	0	0	0	0	0	1	0	1	0	1	0	0	0	0	0	0	0	0	0	0	0	0	0	0	0	0	0	0	0	0	0
d_Bacteria;p_Cyanobacteria;o_Nostocales;f_Rivulariaceae;g_Calothrix;s_Calothrix sp. PCC 7507	0	1	0	0	0	2	1	1	2	0	0	4	3	3	0	0	1	0	1	1	1	0	0	0	0	4	0	0	1	1	0	0	0	0	0	0	0	1	0	0	2	0
d_Bacteria;p_Cyanobacteria;o_Nostocales;f_Rivulariaceae;g_Rivularia	0	0	0	0	0	0	0	0	0	0	0	0	0	0	0	0	0	0	0	0	1	0	0	0	1	0	1	1	0	0	0	0	0	3	0	0	0	0	7	0	0	0
d_Bacteria;p_Cyanobacteria;o_Nostocales;f_Rivulariaceae;g_Rivularia;s_Rivularia sp. PCC 7116	0	0	0	0	0	0	0	0	0	0	0	0	0	0	0	0	0	0	0	0	1	0	0	0	1	0	1	1	0	0	0	0	0	3	0	0	0	0	7	0	0	0
d_Bacteria;p_Cyanobacteria;o_Nostocales;f_Scytonemataceae	1	0	0	0	0	1	0	0	0	0	0	0	0	1	0	0	0	0	0	0	1	0	0	0	0	0	1	0	0	1	0	0	0	7	0	0	0	0	0	5	0	0
d_Bacteria;p_Cyanobacteria;o_Nostocales;f_Scytonemataceae;g_Scytonema	1	0	0	0	0	1	0	0	0	0	0	0	0	1	0	0	0	0	0	0	1	0	0	0	0	0	1	0	0	1	0	0	0	7	0	0	0	0	0	5	0	0
d_Bacteria;p_Cyanobacteria;o_Nostocales;f_Scytonemataceae;g_Scytonema;s_Scytonema sp. HK-05	1	0	0	0	0	1	0	0	0	0	0	0	0	1	0	0	0	0	0	0	1	0	0	0	0	0	1	0	0	0	0	0	0	7	0	0	0	0	0	4	0	0
d_Bacteria;p_Cyanobacteria;o_Nostocales;f_Scytonemataceae;g_Scytonema;s_Scytonema sp. NIES-4073	0	0	0	0	0	0	0	0	0	0	0	0	0	0	0	0	0	0	0	0	0	0	0	0	0	0	0	0	0	1	0	0	0	0	0	0	0	0	0	1	0	0
d_Bacteria;p_Cyanobacteria;o_Nostocales;s_Nostocales cyanobacterium HT-58-2	0	0	0	0	0	0	0	0	0	0	0	0	0	0	0	0	0	0	0	0	0	0	0	0	0	0	0	0	0	0	0	0	0	1	0	0	0	0	0	0	0	0
d_Bacteria;p_Cyanobacteria;o_Oscillatoriales	10	1	0	2	5	2	0	10	0	2	1	125	4	128	0	3	4	1	5	2	231	605	6	20	767	2	0	6	2	16	1	3	13	3	4	4	2	3	12	6	1	31
d_Bacteria;p_Cyanobacteria;o_Oscillatoriales;f_Coleofasciculaceae	0	0	0	0	0	0	0	0	0	0	0	0	2	0	0	0	0	0	0	0	0	0	0	0	0	0	0	0	0	0	0	0	0	0	0	0	0	0	1	0	0	0
d_Bacteria;p_Cyanobacteria;o_Oscillatoriales;f_Coleofasciculaceae;g_Geitlerinema	0	0	0	0	0	0	0	0	0	0	0	0	2	0	0	0	0	0	0	0	0	0	0	0	0	0	0	0	0	0	0	0	0	0	0	0	0	0	1	0	0	0
d_Bacteria;p_Cyanobacteria;o_Oscillatoriales;f_Coleofasciculaceae;g_Geitlerinema;s_Geitlerinema sp. PCC 7407	0	0	0	0	0	0	0	0	0	0	0	0	2	0	0	0	0	0	0	0	0	0	0	0	0	0	0	0	0	0	0	0	0	0	0	0	0	0	1	0	0	0
d_Bacteria;p_Cyanobacteria;o_Oscillatoriales;f_Cyanothecaceae	9	1	0	2	5	0	0	6	0	0	1	106	1	114	0	1	1	1	3	0	211	542	5	0	697	1	0	2	1	7	0	3	8	1	3	1	0	0	2	2	1	29
d_Bacteria;p_Cyanobacteria;o_Oscillatoriales;f_Cyanothecaceae;g_Cyanothece	9	1	0	2	5	0	0	6	0	0	1	106	1	114	0	1	1	1	3	0	211	542	5	0	697	1	0	2	1	7	0	3	8	1	3	1	0	0	2	2	1	29
d_Bacteria;p_Cyanobacteria;o_Oscillatoriales;f_Cyanothecaceae;g_Cyanothece;s_Cyanothece sp. ATCC 51142	0	0	0	1	1	0	0	0	0	0	0	0	0	0	0	0	0	0	0	0	1	0	0	0	0	0	0	2	0	0	0	0	2	0	0	0	0	0	0	0	0	0
d_Bacteria;p_Cyanobacteria;o_Oscillatoriales;f_Cyanothecaceae;g_Cyanothece;s_Cyanothece sp. PCC 7424	8	0	0	0	1	0	0	1	0	0	1	106	0	114	0	0	1	0	0	0	210	542	0	0	695	0	0	0	0	1	0	0	5	0	0	0	0	0	0	0	0	29
d_Bacteria;p_Cyanobacteria;o_Oscillatoriales;f_Cyanothecaceae;g_Cyanothece;s_Cyanothece sp. PCC 7425	0	0	0	0	0	0	0	0	0	0	0	0	1	0	0	1	0	0	0	0	0	0	0	0	0	1	0	0	1	2	0	0	1	0	1	0	0	0	1	0	0	0
d_Bacteria;p_Cyanobacteria;o_Oscillatoriales;f_Cyanothecaceae;g_Cyanothece;s_Cyanothece sp. PCC 7822	1	1	0	1	3	0	0	5	0	0	0	0	0	0	0	0	0	1	3	0	0	0	5	0	1	0	0	0	0	0	0	0	0	0	1	1	0	0	0	0	0	0
d_Bacteria;p_Cyanobacteria;o_Oscillatoriales;f_Cyanothecaceae;g_Cyanothece;s_Cyanothece sp. PCC 8801	0	0	0	0	0	0	0	0	0	0	0	0	0	0	0	0	0	0	0	0	0	0	0	0	0	0	0	0	0	2	0	1	0	0	0	0	0	0	1	1	1	0
d_Bacteria;p_Cyanobacteria;o_Oscillatoriales;f_Cyanothecaceae;g_Cyanothece;s_Cyanothece sp. PCC 8802	0	0	0	0	0	0	0	0	0	0	0	0	0	0	0	0	0	0	0	0	0	0	0	0	1	0	0	0	0	0	0	0	0	0	0	0	0	0	0	0	0	0
d_Bacteria;p_Cyanobacteria;o_Oscillatoriales;f_Gomontiellaceae	0	0	0	0	0	1	0	2	0	2	0	0	0	0	0	0	2	0	1	2	0	0	1	0	2	1	0	0	0	0	0	0	4	1	0	0	0	2	0	0	0	0
d_Bacteria;p_Cyanobacteria;o_Oscillatoriales;f_Gomontiellaceae;g_Crinalium	0	0	0	0	0	1	0	2	0	2	0	0	0	0	0	0	2	0	1	2	0	0	1	0	2	1	0	0	0	0	0	0	4	1	0	0	0	2	0	0	0	0
d_Bacteria;p_Cyanobacteria;o_Oscillatoriales;f_Gomontiellaceae;g_Crinalium;s_Crinalium epipsammum	0	0	0	0	0	1	0	2	0	2	0	0	0	0	0	0	2	0	1	2	0	0	1	0	2	1	0	0	0	0	0	0	4	1	0	0	0	2	0	0	0	0
d_Bacteria;p_Cyanobacteria;o_Oscillatoriales;f_Microcoleaceae	0	0	0	0	0	0	0	0	0	0	0	0	0	0	0	2	1	0	0	0	0	0	0	0	0	0	0	0	0	1	0	0	0	1	1	2	0	0	4	2	0	0
d_Bacteria;p_Cyanobacteria;o_Oscillatoriales;f_Microcoleaceae;g_Arthrospira	0	0	0	0	0	0	0	0	0	0	0	0	0	0	0	0	0	0	0	0	0	0	0	0	0	0	0	0	0	1	0	0	0	1	1	1	0	0	2	0	0	0
d_Bacteria;p_Cyanobacteria;o_Oscillatoriales;f_Microcoleaceae;g_Arthrospira;s_Arthrospira platensis	0	0	0	0	0	0	0	0	0	0	0	0	0	0	0	0	0	0	0	0	0	0	0	0	0	0	0	0	0	1	0	0	0	0	0	1	0	0	2	0	0	0
d_Bacteria;p_Cyanobacteria;o_Oscillatoriales;f_Microcoleaceae;g_Microcoleus	0	0	0	0	0	0	0	0	0	0	0	0	0	0	0	0	1	0	0	0	0	0	0	0	0	0	0	0	0	0	0	0	0	0	0	0	0	0	1	0	0	0
d_Bacteria;p_Cyanobacteria;o_Oscillatoriales;f_Microcoleaceae;g_Microcoleus;s_Microcoleus sp. PCC 7113	0	0	0	0	0	0	0	0	0	0	0	0	0	0	0	0	1	0	0	0	0	0	0	0	0	0	0	0	0	0	0	0	0	0	0	0	0	0	1	0	0	0
d_Bacteria;p_Cyanobacteria;o_Oscillatoriales;f_Microcoleaceae;g_Planktothrix	0	0	0	0	0	0	0	0	0	0	0	0	0	0	0	1	0	0	0	0	0	0	0	0	0	0	0	0	0	0	0	0	0	0	0	0	0	0	0	2	0	0
d_Bacteria;p_Cyanobacteria;o_Oscillatoriales;f_Microcoleaceae;g_Planktothrix;s_Planktothrix agardhii	0	0	0	0	0	0	0	0	0	0	0	0	0	0	0	1	0	0	0	0	0	0	0	0	0	0	0	0	0	0	0	0	0	0	0	0	0	0	0	2	0	0
d_Bacteria;p_Cyanobacteria;o_Oscillatoriales;f_Microcoleaceae;g_Trichodesmium	0	0	0	0	0	0	0	0	0	0	0	0	0	0	0	0	0	0	0	0	0	0	0	0	0	0	0	0	0	0	0	0	0	0	0	0	0	0	0	0	0	0
d_Bacteria;p_Cyanobacteria;o_Oscillatoriales;f_Microcoleaceae;g_Trichodesmium;s_Trichodesmium erythraeum	0	0	0	0	0	0	0	0	0	0	0	0	0	0	0	0	0	0	0	0	0	0	0	0	0	0	0	0	0	0	0	0	0	0	0	0	0	0	0	0	0	0
d_Bacteria;p_Cyanobacteria;o_Oscillatoriales;f_Oscillatoriaceae	0	0	0	0	0	1	0	2	0	0	0	2	1	0	0	0	0	0	1	0	0	0	0	20	0	0	0	4	1	5	1	0	0	0	0	1	1	0	4	1	0	0
d_Bacteria;p_Cyanobacteria;o_Oscillatoriales;f_Oscillatoriaceae;g_Moorea	0	0	0	0	0	0	0	2	0	0	0	0	0	0	0	0	0	0	1	0	0	0	0	20	0	0	0	4	0	5	1	0	0	0	0	0	1	0	4	0	0	0
d_Bacteria;p_Cyanobacteria;o_Oscillatoriales;f_Oscillatoriaceae;g_Moorea;s_Moorea producens	0	0	0	0	0	0	0	2	0	0	0	0	0	0	0	0	0	0	1	0	0	0	0	20	0	0	0	4	0	5	1	0	0	0	0	0	1	0	4	0	0	0
d_Bacteria;p_Cyanobacteria;o_Oscillatoriales;f_Oscillatoriaceae;g_Oscillatoria	0	0	0	0	0	1	0	0	0	0	0	2	1	0	0	0	0	0	0	0	0	0	0	0	0	0	0	0	1	0	0	0	0	0	0	1	0	0	0	1	0	0
d_Bacteria;p_Cyanobacteria;o_Oscillatoriales;f_Oscillatoriaceae;g_Oscillatoria;s_Oscillatoria acuminata	0	0	0	0	0	0	0	0	0	0	0	2	0	0	0	0	0	0	0	0	0	0	0	0	0	0	0	0	0	0	0	0	0	0	0	1	0	0	0	1	0	0
d_Bacteria;p_Cyanobacteria;o_Oscillatoriales;f_Oscillatoriaceae;g_Oscillatoria;s_Oscillatoria nigro-viridis	0	0	0	0	0	1	0	0	0	0	0	0	1	0	0	0	0	0	0	0	0	0	0	0	0	0	0	0	1	0	0	0	0	0	0	0	0	0	0	0	0	0
d_Bacteria;p_Cyanobacteria;o_Oscillatoriales;s_Oscillatoriales cyanobacterium JSC-12	0	0	0	0	0	0	0	0	0	0	0	0	0	0	0	0	0	0	0	0	0	1	0	0	0	0	0	0	0	0	0	0	1	0	0	0	0	1	0	1	0	0
d_Bacteria;p_Cyanobacteria;o_Pleurocapsales	0	0	0	1	0	0	3	0	0	1	3	0	0	1	0	0	0	0	0	2	0	0	0	0	0	0	0	0	0	0	0	0	1	0	1	0	8	4	0	0	0	0
d_Bacteria;p_Cyanobacteria;o_Pleurocapsales;f_Dermocarpellaceae	0	0	0	1	0	0	3	0	0	1	3	0	0	1	0	0	0	0	0	2	0	0	0	0	0	0	0	0	0	0	0	0	0	0	0	0	8	0	0	0	0	0
d_Bacteria;p_Cyanobacteria;o_Pleurocapsales;f_Dermocarpellaceae;g_Stanieria	0	0	0	1	0	0	3	0	0	1	3	0	0	1	0	0	0	0	0	2	0	0	0	0	0	0	0	0	0	0	0	0	0	0	0	0	8	0	0	0	0	0
d_Bacteria;p_Cyanobacteria;o_Pleurocapsales;f_Dermocarpellaceae;g_Stanieria;s_Stanieria cyanosphaera	0	0	0	0	0	0	0	0	0	0	0	0	0	1	0	0	0	0	0	0	0	0	0	0	0	0	0	0	0	0	0	0	0	0	0	0	0	0	0	0	0	0
d_Bacteria;p_Cyanobacteria;o_Pleurocapsales;f_Dermocarpellaceae;g_Stanieria;s_Stanieria sp. NIES-3757	0	0	0	1	0	0	3	0	0	1	0	0	0	0	0	0	0	0	0	0	0	0	0	0	0	0	0	0	0	0	0	0	0	0	0	0	8	0	0	0	0	0
d_Bacteria;p_Cyanobacteria;o_Pleurocapsales;f_Hyellaceae	0	0	0	0	0	0	0	0	0	0	0	0	0	0	0	0	0	0	0	0	0	0	0	0	0	0	0	0	0	0	0	0	1	0	1	0	0	4	0	0	0	0
d_Bacteria;p_Cyanobacteria;o_Pleurocapsales;f_Hyellaceae;g_Pleurocapsa	0	0	0	0	0	0	0	0	0	0	0	0	0	0	0	0	0	0	0	0	0	0	0	0	0	0	0	0	0	0	0	0	1	0	1	0	0	4	0	0	0	0
d_Bacteria;p_Cyanobacteria;o_Pleurocapsales;f_Hyellaceae;g_Pleurocapsa;s_Pleurocapsa minor	0	0	0	0	0	0	0	0	0	0	0	0	0	0	0	0	0	0	0	0	0	0	0	0	0	0	0	0	0	0	0	0	1	0	1	0	0	4	0	0	0	0
d_Bacteria;p_Cyanobacteria;o_Synechococcales	8	5	4	13	4	109	19	50	4	14	1	282	377	114	2	113	27	5	6	43	98	0	41	19	4	482	6	23	606	798	1355	78	6	40	16	10	2	65	867	32	148	2
d_Bacteria;p_Cyanobacteria;o_Synechococcales;f_Acaryochloridaceae	0	1	0	0	1	0	0	0	0	0	0	1	291	0	1	1	0	0	0	1	0	0	0	1	0	208	0	0	398	0	1353	0	0	0	0	1	0	0	116	0	2	0
d_Bacteria;p_Cyanobacteria;o_Synechococcales;f_Acaryochloridaceae;g_Acaryochloris	0	1	0	0	1	0	0	0	0	0	0	1	291	0	1	1	0	0	0	1	0	0	0	1	0	208	0	0	398	0	1353	0	0	0	0	1	0	0	116	0	2	0
d_Bacteria;p_Cyanobacteria;o_Synechococcales;f_Acaryochloridaceae;g_Acaryochloris;s_Acaryochloris marina	0	1	0	0	1	0	0	0	0	0	0	1	291	0	1	1	0	0	0	1	0	0	0	1	0	208	0	0	398	0	1353	0	0	0	0	1	0	0	116	0	2	0
d_Bacteria;p_Cyanobacteria;o_Synechococcales;f_Chamaesiphonaceae	0	0	0	0	0	1	0	0	0	0	0	0	0	0	0	0	0	0	0	0	0	0	0	0	0	0	0	0	0	0	0	0	0	0	1	0	0	0	0	1	0	0
d_Bacteria;p_Cyanobacteria;o_Synechococcales;f_Chamaesiphonaceae;g_Chamaesiphon	0	0	0	0	0	1	0	0	0	0	0	0	0	0	0	0	0	0	0	0	0	0	0	0	0	0	0	0	0	0	0	0	0	0	1	0	0	0	0	1	0	0
d_Bacteria;p_Cyanobacteria;o_Synechococcales;f_Chamaesiphonaceae;g_Chamaesiphon;s_Chamaesiphon minutus	0	0	0	0	0	1	0	0	0	0	0	0	0	0	0	0	0	0	0	0	0	0	0	0	0	0	0	0	0	0	0	0	0	0	1	0	0	0	0	1	0	0
d_Bacteria;p_Cyanobacteria;o_Synechococcales;f_Leptolyngbyaceae	0	0	0	1	0	0	0	2	1	1	1	0	3	0	0	0	1	0	0	0	0	0	0	0	0	1	1	0	7	0	0	0	0	2	1	2	0	1	1	1	1	1
d_Bacteria;p_Cyanobacteria;o_Synechococcales;f_Leptolyngbyaceae;g_Leptolyngbya	0	0	0	1	0	0	0	2	1	1	1	0	3	0	0	0	1	0	0	0	0	0	0	0	0	1	1	0	7	0	0	0	0	2	1	2	0	1	1	1	1	1
d_Bacteria;p_Cyanobacteria;o_Synechococcales;f_Leptolyngbyaceae;g_Leptolyngbya;s_Leptolyngbya boryana	0	0	0	0	0	0	0	1	0	0	1	0	0	0	0	0	0	0	0	0	0	0	0	0	0	0	0	0	0	0	0	0	0	0	0	0	0	0	0	0	0	0
d_Bacteria;p_Cyanobacteria;o_Synechococcales;f_Leptolyngbyaceae;g_Leptolyngbya;s_Leptolyngbya sp. NIES-3755	0	0	0	0	0	0	0	0	1	0	0	0	1	0	0	0	0	0	0	0	0	0	0	0	0	0	0	0	1	0	0	0	0	0	1	0	0	1	0	0	0	0
d_Bacteria;p_Cyanobacteria;o_Synechococcales;f_Leptolyngbyaceae;g_Leptolyngbya;s_Leptolyngbya sp. O-77	0	0	0	1	0	0	0	0	0	0	0	0	0	0	0	0	0	0	0	0	0	0	0	0	0	0	0	0	6	0	0	0	0	1	0	1	0	0	1	1	0	0
d_Bacteria;p_Cyanobacteria;o_Synechococcales;f_Leptolyngbyaceae;g_Leptolyngbya;s_Leptolyngbya sp. PCC 7376	0	0	0	0	0	0	0	1	0	1	0	0	2	0	0	0	0	0	0	0	0	0	0	0	0	1	1	0	0	0	0	0	0	1	0	1	0	0	0	0	1	0
d_Bacteria;p_Cyanobacteria;o_Synechococcales;f_Merismopediaceae	0	1	0	0	1	0	0	0	0	0	0	1	0	0	0	0	0	1	0	0	0	0	0	0	0	1	0	0	0	0	0	0	0	0	0	2	0	1	0	1	2	0
d_Bacteria;p_Cyanobacteria;o_Synechococcales;f_Merismopediaceae;g_Synechocystis	0	1	0	0	1	0	0	0	0	0	0	1	0	0	0	0	0	1	0	0	0	0	0	0	0	1	0	0	0	0	0	0	0	0	0	2	0	1	0	1	2	0
d_Bacteria;p_Cyanobacteria;o_Synechococcales;f_Merismopediaceae;g_Synechocystis;s_Synechocystis sp. PCC 6714	0	0	0	0	0	0	0	0	0	0	0	1	0	0	0	0	0	1	0	0	0	0	0	0	0	1	0	0	0	0	0	0	0	0	0	0	0	0	0	1	0	0
d_Bacteria;p_Cyanobacteria;o_Synechococcales;f_Prochloraceae	1	2	1	0	0	2	0	0	0	0	0	2	2	1	0	2	4	1	0	3	2	0	0	2	0	49	2	3	8	6	0	1	0	2	2	2	1	2	4	5	0	0
d_Bacteria;p_Cyanobacteria;o_Synechococcales;f_Prochloraceae;g_Prochlorococcus	1	2	1	0	0	2	0	0	0	0	0	2	2	1	0	2	4	1	0	3	2	0	0	2	0	49	2	3	8	6	0	1	0	2	2	2	1	2	4	5	0	0
d_Bacteria;p_Cyanobacteria;o_Synechococcales;f_Prochloraceae;g_Prochlorococcus;s_Prochlorococcus marinus	1	2	0	0	0	2	0	0	0	0	0	2	0	1	0	2	3	1	0	2	0	0	0	2	0	1	2	3	0	3	0	0	0	2	2	2	1	2	4	5	0	0
[truncated: 4,496 more rows]

## Sheet: 1B
Group	Group percentage	Treatment	Duration	Percentage
Test	50	PPI	Above 400 (4)	20
		PPI	Below 400 (6)	30
Control	50	No treatment		50
		No treatment
BASELINE
[truncated: 71 more rows]
